# Supplementary material for: Assessing insect biodiversity with automatic light traps in Brazil: Pearls and pitfalls of metabarcoding samples in preservative ethanol
Source: Ecol Evol. 2020 Feb 25;10(5):2352–66. doi: 10.1002/ece3.6042 (PMC7069332; doi:10.1002/ece3.6042)
Supplement: Supplementary file 2 [file ECE3-10-2352-s002.xlsx]

## Sheet: Planilha1
Assessing insect biodiversity with automatic light traps in Brazil: pearls and pitfalls of metabarcoding samples in preservative ethanol. Zenker, M.M., Specht, A., Fonseca, V.G.
OTUId	Superkingdom	Kingdom	Phylum	Class	Order	Family	Genus	Species	ID	Similarity	BR012_ForestWet_RE099C_12/2016	BR004_AgricultureDry_RE001A_07-08/2016	BR010_ForestWet_RE112C_01/2017	BR005_AgricultureWet_RE070B_01/2017	BR007_ForestDry_RE052A_07-08/2016	BR007_AgricultureWet_RE106A_01/2017	BR004_AgricultureWet_RE057C_12/2016-01/2017	BR005_AgricultureWet_RE070C_01/2017	BR012_ForestWet_RE100A_01/2017	BR007_ForestWet_RE107B_12/2016	BR008_ForestDry_RE047B_06/2016	BR009_ForestDry_RE020B_06-07/2016	BR007_AgricultureWet_RE106B_01/2017	BR005_AgricultureWet_RE070A_01/2017	BR011_AgricultureWet_RE085A_12/2016	BR007_AgricultureWet_RE105A_12/2016	BR007_AgricultureWet_RE105C_12/2016	BR007_AgricultureWet_RE106C_01/2017	Ex34negative	BR002_ForestDry_RE039B_07/2016	BR007_AgricultureWet_RE105B_12/2016	BR007_ForestWet_RE107A_12/2016	Ex42negative	BR004_AgricultureDry_RE002C_07-08/2016	BR004_ForestDry_RE004A_07-08/2016	BR011_ForestDry_RE032A_06-07/2016	BR003_ForestDry_RE036A_06-07/2016	BR002_ForestDry_RE040A_08/2016	BR002_ForestDry_RE040C_08/2016	BR010_ForestDry_RE055A_06-07-08/2016	BR010_ForestDry_RE056B_08-06/2016	BR004_ForestWet_RE060A_02/2017	BR004_ForestWet_RE060C_02/2017	BR005_AgricultureWet_RE069C_12/2016	BR003_AgricultureWet_RE090C_01/2017	BR003_ForestWet_RE091B_12/2016	BR012_AgricultureWet_RE098C_01/2017	BR008_AgricultureWet_RE102A_01/2017	BR008_AgricultureWet_RE102B_01/2017
OTU_5034	sk_Eukaryota	k_Metazoa	p__	c__	o__	f__	g__	s_invertebrate environmentalsample	GU070905.1	93.16	0	0	0	0	0	0	0	0	0	0	0	0	0	0	0	0	0	0	0	0	0	0	0	0	0	0	0	0	0	0	0	0	0	0	0	0	0	0	0
OTU_1427	sk_Eukaryota	k_Fungi	p__	c__	o__	f__	g__	s_uncultured fungus	FN600305.1	92.31	0	0	0	0	0	0	0	0	0	0	0	0	70	0	0	0	0	0	0	0	0	0	0	0	0	0	0	0	0	0	0	0	0	0	0	0	0	0	0
OTU_4094	sk_Eukaryota	k__	p__	c__	o_Himatismenida	f_Cochliopodiidae	g_Cochliopodium	s_Cochliopodium minus	KJ569719.1	99.36	0	0	0	0	2	0	0	0	0	0	0	0	0	0	0	0	0	0	0	0	0	0	0	0	0	0	0	0	0	0	0	0	0	0	0	0	0	0	0
OTU_1925	sk_Eukaryota	k__	p__	c__	o_Physariida	f_Didymiaceae	g_Didymium	s_Didymium nigripes	AF239224.1	91.03	0	0	0	0	0	0	0	0	0	0	0	0	0	0	0	0	34	0	0	0	0	0	0	0	0	0	0	0	0	0	0	0	0	0	0	0	0	0	0
OTU_2997	sk_Eukaryota	k__	p__	c__	o_Physariida	f_Didymiaceae	g_Didymium	s_Didymium nigripes	AF239224.1	91.22	0	0	0	0	0	10	0	0	0	0	0	0	0	0	0	0	0	0	0	0	0	0	0	0	0	0	0	0	0	0	0	0	0	0	0	0	0	0	0
OTU_717	sk_Eukaryota	k__	p__	c__	o_Physariida	f_Didymiaceae	g_Lepidoderma	s_Lepidoderma chailletii	KY123375.1	90.17	0	0	0	0	0	0	0	0	0	0	0	0	0	0	0	0	0	0	0	0	0	13	0	0	0	0	0	0	0	0	0	0	0	0	0	0	0	0	0
OTU_2717	sk_Eukaryota	k__	p__	c_Oomycetes	o_Albuginales	f_Albuginaceae	g_Wilsoniana	s_Wilsoniana amaranthi	KJ654009.1	97.06	0	0	0	0	0	0	0	0	0	0	0	0	0	0	0	0	0	0	0	0	0	0	0	0	0	0	0	0	0	0	0	0	0	8	0	0	0	0	0
OTU_1332	sk_Eukaryota	k__	p__	c_Oomycetes	o_Peronosporales	f__	g_Phytophthora	s_Phytophthora boehmeriae	HQ261253.1	91.99	0	0	0	0	0	0	0	0	0	0	0	0	0	0	0	0	0	0	0	0	0	0	0	0	1	0	0	0	0	0	0	0	0	0	0	0	0	79	0
OTU_3955	sk_Eukaryota	k__	p__	c_Oomycetes	o_Peronosporales	f__	g_Phytophthora	s_Phytophthora humicola	HQ708305.1	91.64	0	0	0	0	0	0	0	0	0	0	0	0	0	0	0	2	0	0	0	0	0	0	0	0	0	0	0	0	0	0	0	0	0	0	0	0	0	0	0
OTU_500	sk_Eukaryota	k__	p__	c_Oomycetes	o_Peronosporales	f__	g_Phytophthora	s_Phytophthora tropicalis	HF937580.1	95.83	0	0	0	0	0	29	0	0	0	2	0	0	11	0	0	18	25	15	0	0	14	0	0	0	0	0	0	0	0	0	0	0	0	0	0	0	0	307	55
OTU_4088	sk_Eukaryota	k__	p__	c_Oomycetes	o_Peronosporales	f_Peronosporaceae	g_Basidiophora	s_Basidiophora entospora	HM033184.1	98.08	0	0	0	0	0	0	0	0	0	0	0	0	0	0	0	0	0	0	0	0	0	0	0	0	0	0	0	0	3	0	0	0	0	0	0	0	0	0	0
OTU_3332	sk_Eukaryota	k__	p__	c_Oomycetes	o_Peronosporales	f_Peronosporaceae	g_Peronospora	s_Peronospora romanica	KJ654123.1	94.21	0	0	0	0	0	0	0	0	0	0	0	0	0	0	0	0	0	0	0	0	0	0	0	0	0	0	0	0	0	0	0	0	0	0	0	0	0	7	0
OTU_633	sk_Eukaryota	k__	p__	c_Oomycetes	o_Pythiales	f__	g__	s_uncultured Pythium	JN660054.1	98.71	0	52	0	0	195	0	0	0	0	0	1	0	0	0	0	0	0	0	0	0	0	0	0	0	44	1	0	0	0	0	2	3	0	0	0	0	0	0	0
OTU_6977	sk_Eukaryota	k__	p__	c_Oomycetes	o_Pythiales	f_Pythiaceae	g_Pythium	s_Pythium AL-2010	HQ261480.1	99.68	0	0	0	0	0	0	0	0	0	0	0	0	0	0	0	0	0	0	0	0	0	0	1	0	0	0	0	0	0	0	0	0	0	0	0	0	0	0	0
OTU_4531	sk_Eukaryota	k__	p__	c_Oomycetes	o_Pythiales	f_Pythiaceae	g_Pythium	s_Pythium CAL-2011c	HQ708860.1	93.57	0	0	0	0	2	0	0	0	0	0	0	0	0	0	0	0	0	0	0	0	0	0	0	0	0	0	0	0	0	0	0	0	0	0	0	0	0	0	0
OTU_3145	sk_Eukaryota	k__	p__	c_Oomycetes	o_Pythiales	f_Pythiaceae	g_Pythium	s_Pythium CLE-2015e	KT247395.1	91.67	0	0	0	0	0	0	0	0	0	0	0	0	0	0	0	0	0	0	0	0	0	0	0	0	6	0	1	0	0	0	0	0	0	0	0	0	0	0	0
OTU_4225	sk_Eukaryota	k__	p__	c_Oomycetes	o_Pythiales	f_Pythiaceae	g_Pythium	s_Pythium insidiosum	HQ708612.1	94.87	0	0	0	0	0	0	0	0	0	0	0	0	0	0	0	0	0	0	0	0	0	0	0	0	0	0	0	0	0	0	0	0	0	0	0	0	0	0	0
OTU_1907	sk_Eukaryota	k_Metazoa	p_Annelida	c_Clitellata	o_Haplotaxida	f_Megascolecidae	g_Achaeta	s_Achaeta camerani	GU902035.1	98.08	0	0	0	0	0	0	0	0	0	0	0	0	0	19	0	65	0	0	0	0	0	0	0	0	0	0	0	0	0	0	0	0	0	0	0	0	0	0	0
OTU_461	sk_Eukaryota	k_Metazoa	p_Annelida	c_Clitellata	o_Haplotaxida	f_Tubificidae	g_Nais	s_Nais alpina	GU902104.1	91.64	0	230	0	0	329	0	0	0	0	0	0	0	0	0	0	0	0	0	0	0	0	0	0	0	0	0	2	0	1	0	0	0	0	0	0	0	0	0	0
OTU_2845	sk_Eukaryota	k_Metazoa	p_Annelida	c_Clitellata	o_Haplotaxida	f_Tubificidae	g_Nais	s_Nais barbata	JQ519861.1	100	0	0	0	0	0	0	0	0	0	0	0	0	0	0	0	0	0	0	0	0	0	0	0	0	11	0	0	0	0	0	0	0	0	0	0	0	0	0	0
OTU_5253	sk_Eukaryota	k_Metazoa	p_Annelida	c_Clitellata	o_Haplotaxida	f_Tubificidae	g_Nais	s_Nais communis/variabilisA2complex	JQ519889.1	98.72	0	0	0	0	0	0	0	0	0	0	0	0	0	0	0	0	0	0	0	0	0	0	0	0	0	0	0	0	1	0	0	0	0	0	0	0	0	0	0
OTU_3703	sk_Eukaryota	k_Metazoa	p_Annelida	c_Polychaeta	o_Capitellida	f_Capitellidae	g_Dasybranchus	s_Dasybranchus DH1	EU835658.1	91.15	0	0	0	0	0	0	0	0	0	0	0	0	0	0	0	0	60	0	0	0	57	0	0	0	0	0	0	0	0	0	0	0	0	0	0	0	0	0	0
OTU_435	sk_Eukaryota	k_Metazoa	p_Annelida	c_Polychaeta	o_Capitellida	f_Capitellidae	g_Dasybranchus	s_Dasybranchus DH1	EU835658.1	94.44	0	0	0	8	11	122	0	0	0	0	0	147	41	0	0	28	100	0	0	0	111	1	0	0	0	0	0	0	0	0	0	0	0	0	0	0	0	81	0
OTU_380	sk_Eukaryota	k_Metazoa	p_Annelida	c_Polychaeta	o_Capitellida	f_Capitellidae	g_Dasybranchus	s_Dasybranchus DH1	EU835658.1	94.57	2	112	1	34	0	0	0	2	0	0	0	0	61	1	0	15	31	0	0	0	37	0	0	13	60	0	0	0	0	0	0	0	0	156	0	0	0	0	21
OTU_4048	sk_Eukaryota	k_Metazoa	p_Annelida	c_Polychaeta	o_Capitellida	f_Capitellidae	g_Dasybranchus	s_Dasybranchus DH1	EU835658.1	91.12	0	2	0	0	0	0	0	0	0	0	0	0	0	0	0	0	0	0	0	0	0	0	0	0	0	0	0	0	0	0	0	0	0	0	0	0	0	0	0
OTU_2035	sk_Eukaryota	k_Metazoa	p_Annelida	c_Polychaeta	o_Capitellida	f_Capitellidae	g_Dasybranchus	s_Dasybranchus DH1	EU835658.1	91.45	0	0	0	0	0	0	0	0	0	0	0	0	15	0	0	0	4	0	0	0	0	0	0	8	0	0	0	0	0	0	0	0	0	0	0	0	0	0	0
OTU_1841	sk_Eukaryota	k_Metazoa	p_Annelida	c_Polychaeta	o_Capitellida	f_Capitellidae	g_Dasybranchus	s_Dasybranchus DH1	EU835658.1	91.32	0	0	0	0	0	0	0	0	0	0	0	0	0	0	0	0	0	0	0	0	0	0	0	40	0	0	0	0	0	0	0	0	0	0	0	0	0	0	0
OTU_4439	sk_Eukaryota	k_Metazoa	p_Annelida	c_Polychaeta	o_Capitellida	f_Capitellidae	g_Dasybranchus	s_Dasybranchus DH1	EU835658.1	91	0	0	0	0	0	0	0	0	0	0	0	0	0	0	0	0	0	0	0	0	0	0	0	2	0	0	0	0	0	0	0	0	0	0	0	0	0	0	0
OTU_3795	sk_Eukaryota	k_Metazoa	p_Annelida	c_Polychaeta	o_Capitellida	f_Capitellidae	g_Dasybranchus	s_Dasybranchus DH1	EU835658.1	92.13	0	0	0	0	0	0	0	0	0	0	0	0	0	0	0	0	0	0	0	0	0	0	0	0	5	0	0	0	0	0	0	0	0	0	0	0	0	0	0
OTU_3793	sk_Eukaryota	k_Metazoa	p_Annelida	c_Polychaeta	o_Capitellida	f_Capitellidae	g_Dasybranchus	s_Dasybranchus DH1	EU835658.1	92.81	0	0	0	0	0	0	0	0	0	0	0	0	0	0	0	0	0	0	0	0	0	0	0	0	2	0	0	0	0	0	0	0	0	0	0	0	0	0	0
OTU_1100	sk_Eukaryota	k_Metazoa	p_Annelida	c_Polychaeta	o_Capitellida	f_Capitellidae	g_Dasybranchus	s_Dasybranchus DH1	EU835658.1	93.75	0	0	0	1	0	0	0	0	0	0	0	304	0	1	0	0	0	0	0	0	0	0	0	0	0	0	0	0	0	0	0	0	0	0	0	0	0	0	0
OTU_5443	sk_Eukaryota	k_Metazoa	p_Annelida	c_Polychaeta	o_Capitellida	f_Capitellidae	g_Dasybranchus	s_Dasybranchus DH1	EU835658.1	90.88	0	0	0	0	0	0	0	0	0	0	0	0	0	0	0	0	0	0	0	0	0	0	0	0	0	0	0	0	0	0	0	1	0	0	0	0	0	0	0
OTU_4166	sk_Eukaryota	k_Metazoa	p_Annelida	c_Polychaeta	o_Capitellida	f_Capitellidae	g_Dasybranchus	s_Dasybranchus DH1	EU835658.1	90.85	0	0	0	0	0	0	0	0	0	0	0	0	0	1	0	2	0	0	0	0	0	0	0	0	0	0	0	0	0	0	0	0	0	0	0	0	0	0	0
OTU_5596	sk_Eukaryota	k_Metazoa	p_Annelida	c_Polychaeta	o_Capitellida	f_Capitellidae	g_Dasybranchus	s_Dasybranchus DH1	EU835658.1	93.29	0	0	0	1	0	0	0	0	0	0	0	0	0	0	0	0	0	0	0	0	0	0	0	0	0	0	0	0	0	0	0	0	0	0	0	0	0	0	0
OTU_5722	sk_Eukaryota	k_Metazoa	p_Annelida	c_Polychaeta	o_Capitellida	f_Capitellidae	g_Dasybranchus	s_Dasybranchus DH1	EU835658.1	93.42	0	0	0	0	0	0	0	1	0	0	0	0	0	0	0	0	0	0	0	0	0	0	0	0	0	0	0	0	0	0	0	0	0	0	0	0	0	0	0
OTU_3466	sk_Eukaryota	k_Metazoa	p_Annelida	c_Polychaeta	o_Capitellida	f_Capitellidae	g_Dasybranchus	s_Dasybranchus DH1	EU835658.1	90.46	0	0	0	0	0	0	0	0	0	0	0	0	0	0	0	0	0	0	0	0	0	0	0	0	0	0	0	0	0	0	0	0	0	0	0	0	0	0	0
OTU_3316	sk_Eukaryota	k_Metazoa	p_Annelida	c_Polychaeta	o_Capitellida	f_Capitellidae	g_Dasybranchus	s_Dasybranchus DH1	EU835658.1	92.6	0	0	0	0	0	0	0	0	0	0	0	0	0	0	0	0	0	0	0	0	0	0	0	0	0	0	0	0	0	0	0	0	0	0	0	0	0	0	0
OTU_2061	sk_Eukaryota	k_Metazoa	p_Annelida	c_Polychaeta	o_Capitellida	f_Capitellidae	g_Dasybranchus	s_Dasybranchus DH1	EU835658.1	94.89	0	0	0	0	0	0	0	0	0	0	0	0	0	0	0	1	0	0	0	0	0	0	0	0	0	0	0	0	0	0	0	0	0	0	0	0	0	0	20
OTU_2995	sk_Eukaryota	k_Metazoa	p_Annelida	c_Polychaeta	o_Capitellida	f_Capitellidae	g_Dasybranchus	s_Dasybranchus DH1	EU835658.1	91.78	0	0	0	0	0	0	0	0	0	0	0	0	0	0	0	0	12	0	0	0	0	0	0	0	0	0	0	0	0	0	0	0	0	0	0	0	0	0	0
OTU_3968	sk_Eukaryota	k_Metazoa	p_Annelida	c_Polychaeta	o_Capitellida	f_Capitellidae	g_Dasybranchus	s_Dasybranchus DH1	EU835658.1	91	0	0	0	0	0	0	0	0	0	0	0	0	0	0	0	0	3	0	0	0	0	0	0	0	0	0	0	0	0	0	0	0	0	0	0	0	0	0	0
OTU_1292	sk_Eukaryota	k_Metazoa	p_Annelida	c_Polychaeta	o_Capitellida	f_Capitellidae	g_Dasybranchus	s_Dasybranchus DH1	EU835658.1	90.2	0	0	0	0	0	0	0	0	0	0	0	0	0	0	0	0	0	93	0	0	0	0	0	0	0	0	0	0	0	0	0	0	0	0	0	0	0	0	0
OTU_3730	sk_Eukaryota	k_Metazoa	p_Annelida	c_Polychaeta	o_Capitellida	f_Capitellidae	g_Dasybranchus	s_Dasybranchus DH1	EU835658.1	91.32	0	0	0	0	0	0	0	0	0	0	0	0	0	0	0	0	0	0	0	0	0	3	0	0	0	0	0	0	0	0	0	0	0	0	0	0	0	0	0
OTU_6713	sk_Eukaryota	k_Metazoa	p_Annelida	c_Polychaeta	o_Capitellida	f_Capitellidae	g_Dasybranchus	s_Dasybranchus DH1	EU835658.1	92.05	0	0	0	0	0	0	0	0	0	1	0	0	0	0	0	0	0	0	0	0	0	0	0	0	0	0	0	0	0	0	0	0	0	0	0	0	0	0	0
OTU_5153	sk_Eukaryota	k_Metazoa	p_Arthropoda	c_Arachnida	o_Araneae	f_Miturgidae	g_Cheiracanthium	s_Cheiracanthium inclusum	DQ029216.1	96.81	0	0	0	0	0	0	0	0	0	0	0	1	0	0	0	0	0	0	0	0	0	0	0	0	0	0	0	0	0	0	0	0	0	0	0	0	0	0	0
OTU_3738	sk_Eukaryota	k_Metazoa	p_Arthropoda	c_Arachnida	o_Araneae	f_Nemesiidae	g_Aname	s_Aname MYG271	KJ744479.1	93.33	0	0	0	0	0	0	0	0	0	5	0	0	0	0	0	0	0	0	0	0	0	0	0	0	0	0	0	0	0	0	0	0	0	0	0	0	0	0	0
OTU_5956	sk_Eukaryota	k_Metazoa	p_Arthropoda	c_Arachnida	o_Araneae	f_Theridiidae	g_Latrodectus	s_Latrodectus geometricus	KF227388.1	99.36	0	0	0	0	0	0	0	0	0	0	0	0	0	0	0	0	0	0	0	0	0	0	0	0	0	0	0	0	0	0	0	0	0	0	0	0	0	0	0
OTU_1464	sk_Eukaryota	k_Metazoa	p_Arthropoda	c_Arachnida	o_Astigmata	f_Acaridae	g_Tyrophagus	s_Tyrophagus putrescentiae	KX184821.1	98.72	0	0	0	0	0	0	0	0	0	0	0	0	20	0	0	1	5	12	0	0	0	0	0	0	0	0	0	0	0	0	0	0	0	0	0	0	0	0	0
OTU_740	sk_Eukaryota	k_Metazoa	p_Arthropoda	c_Arachnida	o_Astigmata	f_Pyroglyphidae	g_Dermatophagoides	s_Dermatophagoides farinae	HQ823622.1	100	0	0	0	0	0	0	0	0	0	0	0	0	0	0	0	0	0	0	0	0	28	0	0	0	0	0	0	0	0	0	0	0	0	0	0	0	0	0	0
OTU_2368	sk_Eukaryota	k_Metazoa	p_Arthropoda	c_Branchiopoda	o_Diplostraca	f_Macrotrichidae	g_Macrothrix	s_Macrothrix HE-364	KC617066.1	98.08	0	0	0	0	0	0	0	0	0	0	20	0	0	0	0	0	0	0	0	0	0	0	0	0	0	0	0	0	0	0	0	0	0	0	0	0	0	0	0
OTU_4126	sk_Eukaryota	k_Metazoa	p_Arthropoda	c_Branchiopoda	o_Diplostraca	f_Macrotrichidae	g_Macrothrix	s_Macrothrix HE-364	KC617066.1	92.63	0	0	0	0	0	0	0	0	0	0	0	0	0	0	0	0	0	0	0	0	0	0	0	0	0	0	0	0	0	0	0	0	3	0	0	0	0	0	0
OTU_6232	sk_Eukaryota	k_Metazoa	p_Arthropoda	c_Collembola	o__	f_Entomobryidae	g_Entomobrya	s_Entomobrya BOLD:ACL6239	KM615806.1	96.81	0	0	0	0	0	0	0	0	0	0	0	0	0	0	0	0	0	0	0	0	0	0	0	0	0	0	0	0	0	0	0	0	0	0	0	0	0	0	0
OTU_611	sk_Eukaryota	k_Metazoa	p_Arthropoda	c_Collembola	o__	f_Entomobryidae	g_Lepidocyrtus	s_Lepidocyrtus BOLD:AAI1229	KM613314.1	100	0	0	0	0	22	0	313	0	0	0	0	0	0	0	0	0	0	0	0	0	0	0	0	0	0	0	0	0	0	0	0	0	0	0	0	0	0	0	0
OTU_4909	sk_Eukaryota	k_Metazoa	p_Arthropoda	c_Collembola	o__	f_Entomobryidae	g_Willowsia	s_Willowsia nigromaculata	KM610130.1	99.04	0	0	0	0	0	0	0	0	0	0	0	0	0	0	0	0	0	10	0	0	0	0	0	0	0	0	0	0	0	0	0	0	0	0	0	0	0	0	0
OTU_4366	sk_Eukaryota	k_Metazoa	p_Arthropoda	c_Insecta	o_Blattodea	f_Blaberidae	g_Pycnoscelus	s_Pycnoscelus surinamensis	KX054560.1	90.73	0	0	0	0	0	0	0	0	0	0	0	0	0	0	0	0	0	0	0	0	0	3	0	0	0	0	0	0	0	0	0	0	0	0	0	0	0	0	0
OTU_3956	sk_Eukaryota	k_Metazoa	p_Arthropoda	c_Insecta	o_Blattodea	f_Ectobiidae	g_Blattella	s_Blattella germanica	KM577141.1	91.16	0	0	0	0	0	0	0	0	0	0	0	0	0	0	0	3	0	1	0	0	0	0	0	0	0	0	0	0	0	0	0	0	0	0	0	0	0	0	0
OTU_1195	sk_Eukaryota	k_Metazoa	p_Arthropoda	c_Insecta	o_Blattodea	f_Ectobiidae	g_Blattella	s_Blattella germanica	KM577141.1	94.03	0	0	0	0	0	0	0	0	0	0	0	0	0	0	0	5	0	7	0	0	15	0	0	0	0	0	0	0	0	0	0	0	0	0	0	0	0	0	0
OTU_702	sk_Eukaryota	k_Metazoa	p_Arthropoda	c_Insecta	o_Blattodea	f_Ectobiidae	g_Blattella	s_Blattella germanica	KM577141.1	91.8	0	0	0	0	0	6	0	0	0	0	0	0	258	0	0	0	0	0	0	0	0	6	0	0	0	0	0	0	0	0	0	0	0	0	0	0	0	0	0
OTU_4350	sk_Eukaryota	k_Metazoa	p_Arthropoda	c_Insecta	o_Blattodea	f_Ectobiidae	g_Blattella	s_Blattella germanica	KM577141.1	95.19	0	0	0	0	0	0	0	0	0	0	0	0	2	0	0	0	0	0	0	0	0	0	0	0	0	0	0	0	0	0	0	0	0	0	0	0	0	0	0
OTU_3522	sk_Eukaryota	k_Metazoa	p_Arthropoda	c_Insecta	o_Blattodea	f_Ectobiidae	g_Blattella	s_Blattella germanica	KM577141.1	91.17	0	0	0	0	0	0	0	0	0	0	0	0	6	0	0	0	0	0	0	0	0	0	0	0	0	0	0	0	0	0	0	0	0	0	0	0	0	0	0
OTU_3097	sk_Eukaryota	k_Metazoa	p_Arthropoda	c_Insecta	o_Blattodea	f_Ectobiidae	g_Blattella	s_Blattella germanica	KM577141.1	94.59	0	0	0	0	0	0	0	0	0	0	0	0	6	0	0	1	0	0	0	0	0	1	0	0	0	0	0	0	0	0	0	0	0	0	0	0	0	0	0
OTU_412	sk_Eukaryota	k_Metazoa	p_Arthropoda	c_Insecta	o_Blattodea	f_Ectobiidae	g_Blattella	s_Blattella germanica	KM577141.1	91.37	0	0	0	0	0	1	0	0	0	0	0	0	0	0	0	7	80	452	0	0	136	0	0	0	0	0	0	0	0	0	0	0	0	0	0	0	0	0	0
OTU_73	sk_Eukaryota	k_Metazoa	p_Arthropoda	c_Insecta	o_Blattodea	f_Ectobiidae	g_Blattella	s_Blattella germanica	KM577141.1	100	0	0	0	0	0	3049	0	0	0	79	0	1	1395	0	0	78	218	1503	0	0	136	36	0	0	0	0	0	0	0	0	0	0	0	0	0	0	0	0	1
OTU_1355	sk_Eukaryota	k_Metazoa	p_Arthropoda	c_Insecta	o_Blattodea	f_Ectobiidae	g_Blattella	s_Blattella germanica	KM577141.1	94.53	0	0	0	0	0	397	0	0	0	0	0	0	152	0	0	38	0	6	0	0	0	0	0	0	0	0	0	0	0	0	0	0	0	0	0	0	0	0	0
OTU_213	sk_Eukaryota	k_Metazoa	p_Arthropoda	c_Insecta	o_Blattodea	f_Ectobiidae	g_Blattella	s_Blattella germanica	KM577141.1	94.89	0	0	0	0	0	563	0	0	0	0	0	0	1214	0	0	51	0	574	1	0	6	9	0	0	0	0	0	0	0	0	0	0	0	0	0	0	0	0	0
OTU_3093	sk_Eukaryota	k_Metazoa	p_Arthropoda	c_Insecta	o_Blattodea	f_Ectobiidae	g_Blattella	s_Blattella germanica	KM577141.1	90.71	0	0	0	0	0	0	0	0	0	0	0	0	0	0	0	1	8	0	0	0	0	0	0	0	0	0	0	0	0	0	0	0	0	0	0	0	0	0	0
OTU_457	sk_Eukaryota	k_Metazoa	p_Arthropoda	c_Insecta	o_Blattodea	f_Ectobiidae	g_Blattella	s_Blattella germanica	KM577141.1	93.63	0	0	0	0	0	137	0	0	0	4	0	0	132	0	0	2	36	255	0	0	1	0	0	0	0	0	0	0	0	0	0	0	0	0	0	0	0	0	0
OTU_2313	sk_Eukaryota	k_Metazoa	p_Arthropoda	c_Insecta	o_Blattodea	f_Ectobiidae	g_Blattella	s_Blattella germanica	KM577141.1	94.89	0	0	0	0	0	6	0	0	0	0	0	0	0	0	0	0	10	205	0	0	0	0	0	0	0	0	0	0	0	0	0	0	0	0	0	0	0	0	0
OTU_1723	sk_Eukaryota	k_Metazoa	p_Arthropoda	c_Insecta	o_Blattodea	f_Ectobiidae	g_Blattella	s_Blattella germanica	KM577141.1	92.33	0	0	0	0	0	26	0	0	0	12	0	0	0	0	0	0	9	0	0	0	0	0	0	0	0	0	0	0	0	0	0	0	0	0	0	0	0	0	0
OTU_1254	sk_Eukaryota	k_Metazoa	p_Arthropoda	c_Insecta	o_Blattodea	f_Ectobiidae	g_Blattella	s_Blattella germanica	KM577141.1	92.65	0	0	0	0	0	97	0	0	0	0	0	0	0	0	0	0	0	0	0	0	0	0	0	0	0	0	0	0	0	0	0	0	0	0	0	0	0	0	0
OTU_6545	sk_Eukaryota	k_Metazoa	p_Arthropoda	c_Insecta	o_Blattodea	f_Ectobiidae	g_Blattella	s_Blattella germanica	KM577141.1	92.97	0	0	0	0	0	1	0	0	0	0	0	0	0	0	0	0	0	0	0	0	0	0	0	0	0	0	0	0	0	0	0	0	0	0	0	0	0	0	0
OTU_721	sk_Eukaryota	k_Metazoa	p_Arthropoda	c_Insecta	o_Blattodea	f_Ectobiidae	g_Blattella	s_Blattella germanica	KM577141.1	95.99	0	0	0	0	0	1	0	0	0	0	0	0	0	0	0	0	0	0	0	0	0	0	0	0	0	0	0	0	0	0	0	0	0	0	0	0	0	0	0
OTU_6564	sk_Eukaryota	k_Metazoa	p_Arthropoda	c_Insecta	o_Blattodea	f_Ectobiidae	g_Blattella	s_Blattella germanica	KM577141.1	94.57	0	0	0	0	0	1	0	0	0	0	0	0	0	0	0	0	0	0	0	0	0	0	0	0	0	0	0	0	0	0	0	0	0	0	0	0	0	0	0
OTU_2070	sk_Eukaryota	k_Metazoa	p_Arthropoda	c_Insecta	o_Blattodea	f_Ectobiidae	g_Blattella	s_Blattella germanica	KM577141.1	94.55	0	0	0	0	0	0	0	0	0	0	0	0	1	0	0	0	0	0	0	0	0	0	0	0	0	0	0	0	0	0	0	0	0	0	0	0	0	0	0
OTU_6588	sk_Eukaryota	k_Metazoa	p_Arthropoda	c_Insecta	o_Blattodea	f_Ectobiidae	g_Blattella	s_Blattella germanica	KM577141.1	94.7	0	0	0	0	0	0	0	0	0	0	0	0	1	0	0	0	0	0	0	0	0	0	0	0	0	0	0	0	0	0	0	0	0	0	0	0	0	0	0
OTU_6591	sk_Eukaryota	k_Metazoa	p_Arthropoda	c_Insecta	o_Blattodea	f_Ectobiidae	g_Blattella	s_Blattella germanica	KM577141.1	93.93	0	0	0	0	0	0	0	0	0	0	0	0	1	0	0	0	0	0	0	0	0	0	0	0	0	0	0	0	0	0	0	0	0	0	0	0	0	0	0
OTU_6598	sk_Eukaryota	k_Metazoa	p_Arthropoda	c_Insecta	o_Blattodea	f_Ectobiidae	g_Blattella	s_Blattella germanica	KM577141.1	94.57	0	0	0	0	0	0	0	0	0	0	0	0	1	0	0	0	0	0	0	0	0	0	0	0	0	0	0	0	0	0	0	0	0	0	0	0	0	0	0
OTU_1856	sk_Eukaryota	k_Metazoa	p_Arthropoda	c_Insecta	o_Blattodea	f_Ectobiidae	g_Blattella	s_Blattella germanica	KM577141.1	93.29	0	0	0	0	0	0	0	0	0	0	0	0	0	0	0	0	0	1	0	0	0	0	0	0	0	0	0	0	0	0	0	0	0	0	0	0	0	0	0
OTU_6608	sk_Eukaryota	k_Metazoa	p_Arthropoda	c_Insecta	o_Blattodea	f_Ectobiidae	g_Blattella	s_Blattella germanica	KM577141.1	94.57	0	0	0	0	0	0	0	0	0	0	0	0	0	0	0	0	0	1	0	0	0	0	0	0	0	0	0	0	0	0	0	0	0	0	0	0	0	0	0
OTU_3246	sk_Eukaryota	k_Metazoa	p_Arthropoda	c_Insecta	o_Blattodea	f_Ectobiidae	g_Blattella	s_Blattella germanica	KM577141.1	94.57	0	0	0	0	0	0	0	0	0	6	0	0	0	0	0	0	0	0	0	0	0	0	0	0	0	0	0	0	0	0	0	0	0	0	0	0	0	0	0
OTU_969	sk_Eukaryota	k_Metazoa	p_Arthropoda	c_Insecta	o_Blattodea	f_Ectobiidae	g_Blattella	s_Blattella germanica	KM577141.1	92.33	0	0	0	0	0	36	0	0	0	0	0	0	0	0	0	1	0	107	0	0	0	0	0	0	0	0	0	0	0	0	0	0	0	0	0	0	0	0	0
OTU_1028	sk_Eukaryota	k_Metazoa	p_Arthropoda	c_Insecta	o_Blattodea	f_Ectobiidae	g_Blattella	s_Blattella germanica	KM577141.1	94.89	0	0	0	0	0	2	0	0	0	0	0	0	91	0	0	8	0	0	0	0	0	0	0	0	0	0	0	0	0	0	0	0	0	0	0	0	0	0	0
OTU_192	sk_Eukaryota	k_Metazoa	p_Arthropoda	c_Insecta	o_Blattodea	f_Ectobiidae	g_Blattella	s_Blattella germanica	KM577141.1	94.25	0	0	0	0	0	224	0	0	0	0	0	0	341	0	0	3	24	0	0	0	22	0	0	0	0	0	0	0	0	0	0	0	0	0	0	0	0	0	0
OTU_1149	sk_Eukaryota	k_Metazoa	p_Arthropoda	c_Insecta	o_Blattodea	f_Ectobiidae	g_Blattella	s_Blattella germanica	KF640071.1	100	0	0	0	0	0	0	0	0	0	0	0	0	0	0	0	0	0	0	0	0	0	0	0	0	0	0	0	0	0	0	0	0	0	0	0	0	0	104	0
OTU_372	sk_Eukaryota	k_Metazoa	p_Arthropoda	c_Insecta	o_Blattodea	f_Termitidae	g_Neocapritermes	s_Neocapritermes taracua	KF430193.1	91.35	0	0	0	0	0	0	0	0	0	0	0	0	129	0	0	0	0	0	0	0	0	0	0	0	0	0	0	0	0	0	0	0	0	0	0	0	0	0	0
OTU_3037	sk_Eukaryota	k_Metazoa	p_Arthropoda	c_Insecta	o_Coleoptera	f_Cantharidae	g_Chauliognathus	s_Chauliognathus pensylvanicus	EU271665.1	90.73	0	0	0	0	0	0	0	0	0	0	0	0	0	0	0	0	0	0	0	0	0	0	0	0	9	0	0	0	0	0	0	0	0	0	0	0	0	0	0
OTU_5482	sk_Eukaryota	k_Metazoa	p_Arthropoda	c_Insecta	o_Coleoptera	f_Carabidae	g_Bembidion	s_Bembidion pygmaeum	KJ962065.1	91.33	0	0	0	0	0	0	0	0	0	0	0	0	0	0	0	0	0	0	0	0	0	0	0	0	0	0	0	0	0	0	0	0	0	1	0	0	0	0	0
OTU_5941	sk_Eukaryota	k_Metazoa	p_Arthropoda	c_Insecta	o_Coleoptera	f_Carabidae	g_Cryptophonus	s_Cryptophonus melancholicus	KM446358.1	90.06	0	0	0	0	0	0	0	0	0	0	0	0	0	0	1	0	0	0	0	0	0	0	0	0	0	0	0	0	0	0	0	0	0	0	0	0	0	0	0
OTU_2149	sk_Eukaryota	k_Metazoa	p_Arthropoda	c_Insecta	o_Coleoptera	f_Carabidae	g_Pogonus	s_Pogonus reticulatus	KJ371160.1	90.33	0	0	0	19	0	0	0	0	0	0	0	0	0	9	0	0	0	0	0	0	0	0	0	0	0	0	0	0	0	0	0	0	0	0	0	0	0	0	0
OTU_1847	sk_Eukaryota	k_Metazoa	p_Arthropoda	c_Insecta	o_Coleoptera	f_Carabidae	g_Pterostichus	s_Pterostichus deuvei	JX535685.1	93.27	0	0	0	0	0	0	0	0	0	0	0	0	0	0	4	0	0	0	0	0	0	1	0	0	0	0	0	0	0	0	0	0	0	0	0	0	0	3	0
OTU_1058	sk_Eukaryota	k_Metazoa	p_Arthropoda	c_Insecta	o_Coleoptera	f_Carabidae	g_Pterostichus	s_Pterostichus gompanus	JX535657.1	93.27	0	0	0	0	0	0	0	0	0	0	0	0	0	0	0	0	1	0	0	0	0	0	0	0	0	0	0	0	0	0	0	0	0	0	0	0	0	0	0
OTU_4789	sk_Eukaryota	k_Metazoa	p_Arthropoda	c_Insecta	o_Coleoptera	f_Carabidae	g_Selenophorus	s_Selenophorus opalinus	KM847780.1	93.25	0	0	0	0	0	0	0	0	0	0	0	0	0	0	0	0	0	0	0	0	0	0	0	0	0	0	0	0	0	0	0	0	0	0	0	0	0	0	0
OTU_4903	sk_Eukaryota	k_Metazoa	p_Arthropoda	c_Insecta	o_Coleoptera	f_Carabidae	g_Selenophorus	s_Selenophorus opalinus	KM847780.1	96.46	0	0	0	0	0	0	0	0	0	0	0	0	0	0	0	0	0	2	0	0	0	0	0	0	0	0	0	0	0	0	0	0	0	0	0	0	0	0	0
OTU_5096	sk_Eukaryota	k_Metazoa	p_Arthropoda	c_Insecta	o_Coleoptera	f_Carabidae	g_Selenophorus	s_Selenophorus planipennis	JX260206.1	93.61	0	0	0	0	0	0	0	0	0	0	0	0	0	0	0	0	0	0	0	0	0	0	0	1	0	0	0	0	0	0	0	0	0	0	0	0	0	0	0
OTU_3840	sk_Eukaryota	k_Metazoa	p_Arthropoda	c_Insecta	o_Coleoptera	f_Chrysomelidae	g__	s_Galerucinae BT-2014	KJ677544.1	91.37	0	0	0	0	0	0	0	0	0	0	0	0	0	0	0	0	0	0	0	0	0	0	0	0	0	0	0	0	0	0	0	4	0	0	0	0	0	0	0
OTU_4181	sk_Eukaryota	k_Metazoa	p_Arthropoda	c_Insecta	o_Coleoptera	f_Chrysomelidae	g__	s_Galerucinae BT-2014	KJ677545.1	90.42	0	0	0	3	0	0	0	0	0	0	0	0	0	0	0	0	0	0	0	0	0	0	0	0	0	0	0	0	0	0	0	0	0	0	0	0	0	0	0
OTU_1280	sk_Eukaryota	k_Metazoa	p_Arthropoda	c_Insecta	o_Coleoptera	f_Chrysomelidae	g_Diabrotica	s_Diabrotica speciosa	AF278554.1	99.68	0	0	0	0	0	33	0	0	0	5	0	0	12	0	0	0	4	15	0	0	7	0	0	0	0	0	0	0	0	0	0	0	0	0	0	0	0	0	0
OTU_438	sk_Eukaryota	k_Metazoa	p_Arthropoda	c_Insecta	o_Coleoptera	f_Coccinellidae	g_Harmonia	s_Harmonia axyridis	AM403518.1	100	0	0	0	0	0	219	0	0	0	0	0	0	74	0	235	0	0	46	0	0	0	0	0	0	0	0	0	0	0	0	0	0	0	0	0	0	0	0	0
OTU_211	sk_Eukaryota	k_Metazoa	p_Arthropoda	c_Insecta	o_Coleoptera	f_Coccinellidae	g_Hippodamia	s_Hippodamia convergens	KC966676.1	100	0	0	0	0	0	0	0	0	0	0	0	0	0	0	0	0	0	0	0	0	0	0	0	0	0	0	0	0	0	0	0	0	0	0	0	0	0	0	0
OTU_5712	sk_Eukaryota	k_Metazoa	p_Arthropoda	c_Insecta	o_Coleoptera	f_Cryptophagidae	g_Curelius	s_Curelius CO144	KP134128.1	99.36	0	0	0	0	0	0	0	1	0	0	0	0	0	0	0	0	0	0	0	0	0	0	0	0	0	0	0	0	0	0	0	0	0	0	0	0	0	0	0
OTU_5957	sk_Eukaryota	k_Metazoa	p_Arthropoda	c_Insecta	o_Coleoptera	f_Curculionidae	g_Euplatypus	s_Euplatypus parallelus	KR261328.1	92.31	0	0	0	0	0	0	0	0	0	0	0	0	0	0	0	0	0	0	0	0	0	0	0	0	0	0	0	0	0	0	0	0	0	0	0	0	0	0	0
OTU_3525	sk_Eukaryota	k_Metazoa	p_Arthropoda	c_Insecta	o_Coleoptera	f_Curculionidae	g_Xyleborus	s_Xyleborus ferrugineus	KP941245.1	93.57	0	0	0	0	0	0	0	0	0	0	0	0	6	0	0	0	0	0	0	0	0	0	0	0	0	0	0	0	0	0	0	0	0	0	0	0	0	0	0
OTU_6770	sk_Eukaryota	k_Metazoa	p_Arthropoda	c_Insecta	o_Coleoptera	f_Dermestidae	g_Trogoderma	s_Trogoderma anthrenoides	KP331484.1	99.68	0	0	0	0	0	0	0	0	0	0	0	0	0	0	0	0	0	0	0	0	0	0	0	0	0	0	0	0	0	0	0	0	0	0	0	0	0	0	0
OTU_697	sk_Eukaryota	k_Metazoa	p_Arthropoda	c_Insecta	o_Coleoptera	f_Elateridae	g_Agrypnus	s_Agrypnus scrofa	KM612416.1	91.07	0	0	0	0	0	71	0	0	0	83	0	0	122	0	0	0	0	0	0	0	0	6	0	0	0	0	0	0	0	0	0	0	0	0	0	0	0	0	0
OTU_451	sk_Eukaryota	k_Metazoa	p_Arthropoda	c_Insecta	o_Coleoptera	f_Hydrophilidae	g_Cercyon	s_Cercyon granarius	KM447496.1	100	0	0	0	0	0	0	0	0	0	0	0	0	567	0	0	0	0	0	0	0	0	0	0	0	0	0	0	0	0	0	0	0	24	0	0	0	0	0	0
OTU_3682	sk_Eukaryota	k_Metazoa	p_Arthropoda	c_Insecta	o_Coleoptera	f_Hydrophilidae	g_Tropisternus	s_Tropisternus lateralis	KM849559.1	92.95	0	0	0	0	0	0	0	0	0	0	0	0	0	0	0	0	0	0	0	0	0	0	0	0	0	0	0	0	0	0	0	0	0	0	0	0	4	0	0
OTU_990	sk_Eukaryota	k_Metazoa	p_Arthropoda	c_Insecta	o_Coleoptera	f_Mycetophagidae	g_Litargus	s_Litargus balteatus	KM441827.1	100	0	0	0	0	0	0	0	0	0	0	0	0	0	0	0	49	68	0	0	0	24	0	0	0	0	0	0	0	0	0	0	0	0	0	0	0	0	0	0
OTU_2426	sk_Eukaryota	k_Metazoa	p_Arthropoda	c_Insecta	o_Coleoptera	f_Mycetophagidae	g_Typhaea	s_Typhaea decipiens	KJ962094.1	100	0	0	0	0	0	0	0	0	0	0	0	0	0	0	0	0	0	0	0	0	0	0	0	0	0	0	0	0	0	0	0	0	0	0	0	0	0	0	0
OTU_1465	sk_Eukaryota	k_Metazoa	p_Arthropoda	c_Insecta	o_Coleoptera	f_Nitidulidae	g_Carpophilus	s_Carpophilus marginellus	GU217445.1	99.66	0	0	0	0	0	0	0	0	0	0	0	0	55	0	0	0	0	4	0	0	6	0	0	0	0	0	0	0	0	0	0	0	0	0	0	0	0	0	0
OTU_1671	sk_Eukaryota	k_Metazoa	p_Arthropoda	c_Insecta	o_Coleoptera	f_Nitidulidae	g_Urophorus	s_Urophorus humeralis	GU217502.1	95.89	0	0	0	0	0	0	0	0	0	0	0	0	0	0	0	42	0	0	0	0	6	0	0	0	0	0	0	0	0	0	0	0	0	0	0	0	0	0	0
OTU_222	sk_Eukaryota	k_Metazoa	p_Arthropoda	c_Insecta	o_Coleoptera	f_Ptinidae	g_Ptinus	s_Ptinus fur	KM446538.1	97.44	0	0	0	0	0	0	0	0	0	0	0	0	0	0	0	0	0	0	0	0	0	0	0	0	0	0	0	0	0	0	0	0	0	0	0	0	0	0	0
OTU_1172	sk_Eukaryota	k_Metazoa	p_Arthropoda	c_Insecta	o_Coleoptera	f_Scarabaeidae	g_Anomala	s_Anomala testaceipennis	KX298175.1	92.95	0	0	0	0	0	0	0	0	0	26	0	0	0	0	0	17	0	0	0	0	0	7	0	0	0	0	0	0	0	0	0	0	0	0	0	0	0	0	0
OTU_1491	sk_Eukaryota	k_Metazoa	p_Arthropoda	c_Insecta	o_Coleoptera	f_Scarabaeidae	g_Dichotomius	s_Dichotomius nisus	HQ824544.1	93.61	0	0	0	2	0	0	0	48	0	0	0	458	0	0	0	0	0	0	0	6	2	136	0	0	0	0	0	1	0	0	0	0	0	0	0	0	0	0	0
OTU_6672	sk_Eukaryota	k_Metazoa	p_Arthropoda	c_Insecta	o_Coleoptera	f_Scarabaeidae	g_Dichotomius	s_Dichotomius nisus	HQ824544.1	91.37	0	0	0	0	0	0	0	0	0	0	0	0	0	0	0	0	0	0	0	0	0	1	0	0	0	0	0	0	0	0	0	0	0	0	0	0	0	0	0
OTU_2633	sk_Eukaryota	k_Metazoa	p_Arthropoda	c_Insecta	o_Coleoptera	f_Silvanidae	g_Silvanops	s_Silvanops CO761	KP134165.1	94.07	0	0	0	0	0	8	0	0	0	0	0	0	7	0	0	0	0	0	0	0	0	0	0	0	0	0	0	0	0	0	0	0	0	0	0	0	0	0	0
OTU_5740	sk_Eukaryota	k_Metazoa	p_Arthropoda	c_Insecta	o_Coleoptera	f_Staphylinidae	g_Carpelimus	s_Carpelimus nitidus	KM444702.1	90.13	0	0	0	0	0	0	0	1	0	0	0	0	0	0	0	0	0	0	0	0	0	0	0	0	0	0	0	0	0	0	0	0	0	0	0	0	0	0	0
OTU_4449	sk_Eukaryota	k_Metazoa	p_Arthropoda	c_Insecta	o_Coleoptera	f_Staphylinidae	g_Coproporus	s_Coproporus pulchellus	JX626143.1	92.31	0	0	0	0	0	0	0	0	0	0	0	0	0	0	0	0	0	0	0	0	0	0	0	1	0	0	0	0	0	0	0	0	0	0	0	0	0	0	0
OTU_67	sk_Eukaryota	k_Metazoa	p_Arthropoda	c_Insecta	o_Coleoptera	f_Tenebrionidae	g_Myrmechixenus	s_Myrmechixenus subterraneus	KJ966707.1	90.76	0	0	0	0	0	0	0	0	0	0	0	0	0	0	0	0	0	0	0	0	0	0	0	0	0	0	0	0	0	0	0	0	0	0	0	0	0	0	0
OTU_2673	sk_Eukaryota	k_Metazoa	p_Arthropoda	c_Insecta	o_Dermaptera	f_Labiduridae	g_Labidura	s_Labidura riparia	JN241998.1	91.51	0	0	0	0	0	0	0	0	0	0	0	0	0	0	0	0	0	0	0	0	0	1	0	0	0	0	0	0	0	0	0	0	0	0	0	0	0	0	0
OTU_6917	sk_Eukaryota	k_Metazoa	p_Arthropoda	c_Insecta	o_Diptera	f_Anthomyiidae	g__	s_Anthomyiidae BOLD:AAV4962	KM861584.1	92.38	0	0	0	0	0	0	0	0	0	0	0	0	0	0	0	0	0	0	0	0	0	0	0	0	0	0	0	0	0	0	0	0	0	0	0	0	0	0	0
OTU_2172	sk_Eukaryota	k_Metazoa	p_Arthropoda	c_Insecta	o_Diptera	f_Anthomyiidae	g_Paradelia	s_Paradelia brunneonigra	KM862084.1	90.91	0	0	0	0	26	0	0	0	0	0	0	0	0	0	0	0	0	0	0	0	0	0	0	0	0	0	0	0	0	0	0	0	0	0	0	0	0	0	0
OTU_3485	sk_Eukaryota	k_Metazoa	p_Arthropoda	c_Insecta	o_Diptera	f_Calliphoridae	g_Mesembrinella	s_Mesembrinella bellardiana	KR820713.1	99.68	0	0	0	0	0	0	0	0	0	0	0	0	0	0	0	0	0	0	0	0	0	0	0	0	0	0	0	0	0	0	0	0	0	0	0	1	0	0	0
OTU_5572	sk_Eukaryota	k_Metazoa	p_Arthropoda	c_Insecta	o_Diptera	f_Cecidomyiidae	g__	s_Cecidomyiidae BOLD-2016	KR691216.1	91.05	0	0	0	1	0	0	0	0	0	0	0	0	0	0	0	0	0	0	0	0	0	0	0	0	0	0	0	0	0	0	0	0	0	0	0	0	0	0	0
OTU_3115	sk_Eukaryota	k_Metazoa	p_Arthropoda	c_Insecta	o_Diptera	f_Ceratopogonidae	g__	s_Ceratopogonidae BOLD:AAN5170	HQ979053.1	98.72	0	0	0	0	0	0	0	0	0	4	0	0	0	0	0	0	0	0	0	0	0	2	0	0	0	0	0	0	0	0	0	0	0	0	0	0	0	0	0
OTU_3508	sk_Eukaryota	k_Metazoa	p_Arthropoda	c_Insecta	o_Diptera	f_Ceratopogonidae	g_Atrichopogon	s_Atrichopogon BOLD-2016	KR441337.1	90.03	0	0	0	0	0	0	0	0	0	0	0	0	0	1	0	4	0	0	0	0	0	0	0	0	0	0	0	0	0	0	0	2	0	0	0	0	0	0	0
OTU_2150	sk_Eukaryota	k_Metazoa	p_Arthropoda	c_Insecta	o_Diptera	f_Ceratopogonidae	g_Dasyhelea	s_Dasyhelea ludingensis	LC015046.1	100	0	0	0	21	0	0	0	0	0	0	0	0	0	3	0	0	0	0	0	0	0	0	0	0	0	0	0	0	0	0	0	0	0	0	0	0	0	0	0
OTU_5683	sk_Eukaryota	k_Metazoa	p_Arthropoda	c_Insecta	o_Diptera	f_Ceratopogonidae	g_Forcipomyia	s_Forcipomyia BOLD-2016	KR440222.1	92.16	0	0	0	1	0	0	0	0	0	0	0	0	0	0	0	0	0	0	0	0	0	0	0	0	0	0	0	0	0	0	0	0	0	0	0	0	0	0	0
OTU_2444	sk_Eukaryota	k_Metazoa	p_Arthropoda	c_Insecta	o_Diptera	f_Ceratopogonidae	g_Forcipomyia	s_Forcipomyia BOLD-2016	KR440222.1	90.68	0	0	0	0	0	0	0	0	0	0	0	0	0	0	0	0	0	0	0	0	0	0	0	0	0	0	0	0	0	0	0	0	0	0	0	0	0	0	0
OTU_1517	sk_Eukaryota	k_Metazoa	p_Arthropoda	c_Insecta	o_Diptera	f_Chironomidae	g__	s_Chironomidae BE-2012	JQ801602.1	97.12	0	0	0	0	61	0	0	0	0	0	0	0	0	0	0	0	0	0	0	0	0	0	0	0	0	0	0	0	0	0	0	0	0	0	0	0	0	0	0
OTU_1045	sk_Eukaryota	k_Metazoa	p_Arthropoda	c_Insecta	o_Diptera	f_Chironomidae	g__	s_Chironomidae BOLD-2016	KR652743.1	90.29	0	0	0	0	0	0	0	0	0	0	0	0	0	0	0	0	0	0	0	0	0	0	0	0	0	0	0	0	0	0	0	0	0	0	0	0	0	0	0
OTU_4164	sk_Eukaryota	k_Metazoa	p_Arthropoda	c_Insecta	o_Diptera	f_Chironomidae	g__	s_Chironomidae BOLD:ACA4863	KM905459.1	90.29	0	0	0	0	0	0	0	0	0	0	0	0	0	3	0	0	0	0	0	0	0	0	0	0	0	0	0	0	0	0	0	0	0	0	0	0	0	0	0
OTU_2176	sk_Eukaryota	k_Metazoa	p_Arthropoda	c_Insecta	o_Diptera	f_Chironomidae	g__	s_Chironomidae BOLD:ACA6462	KJ164716.1	91.32	0	0	0	7	0	0	0	5	0	0	0	0	0	5	0	0	0	0	0	0	0	0	0	0	0	0	0	0	0	0	0	0	0	0	0	0	0	0	0
OTU_3008	sk_Eukaryota	k_Metazoa	p_Arthropoda	c_Insecta	o_Diptera	f_Chironomidae	g__	s_Chironomidae BOLD:ACB0907	KM989030.1	90.06	0	0	0	0	0	0	0	0	0	10	0	0	0	0	0	0	0	0	0	0	0	0	0	0	0	0	0	0	0	0	0	0	0	0	0	0	0	0	0
OTU_1977	sk_Eukaryota	k_Metazoa	p_Arthropoda	c_Insecta	o_Diptera	f_Chironomidae	g__	s_Chironomidae BOLD:ACC8266	KM948806.1	92.6	0	0	0	0	0	0	0	0	0	0	0	0	0	0	0	0	0	0	0	0	0	0	0	0	0	0	0	0	0	0	0	0	0	0	0	0	0	0	0
OTU_1342	sk_Eukaryota	k_Metazoa	p_Arthropoda	c_Insecta	o_Diptera	f_Chironomidae	g__	s_Chironomidae BOLD:ACG6191	KP045212.1	90.13	0	0	0	0	0	0	0	0	0	0	0	0	0	0	0	0	0	0	0	81	0	0	0	0	0	0	0	0	0	0	0	0	0	0	0	0	0	0	0
OTU_84	sk_Eukaryota	k_Metazoa	p_Arthropoda	c_Insecta	o_Diptera	f_Chironomidae	g__	s_Orthocladiinae BOLD-2016	KR696666.1	91.78	0	0	8469	0	0	0	0	0	0	0	0	0	0	0	0	0	0	0	0	0	0	0	0	0	0	0	0	0	0	0	0	0	0	0	0	0	0	0	0
OTU_5686	sk_Eukaryota	k_Metazoa	p_Arthropoda	c_Insecta	o_Diptera	f_Chironomidae	g__	s_Orthocladiinae BOLD-2016	KR683827.1	90.35	0	0	0	1	0	0	0	0	0	0	0	0	0	0	0	0	0	0	0	0	0	0	0	0	0	0	0	0	0	0	0	0	0	0	0	0	0	0	0
OTU_2499	sk_Eukaryota	k_Metazoa	p_Arthropoda	c_Insecta	o_Diptera	f_Chironomidae	g__	s_Tanypodinae BOLD-2016	KR657269.1	90.65	0	0	0	0	0	0	0	0	0	0	0	0	0	0	0	0	0	0	0	0	0	0	0	0	17	0	0	0	0	0	0	0	0	0	0	0	0	0	0
OTU_2895	sk_Eukaryota	k_Metazoa	p_Arthropoda	c_Insecta	o_Diptera	f_Chironomidae	g_Chironomus	s_Chironomus 'februarius'	KC750305.1	90.67	0	0	0	0	0	0	0	0	1	0	0	0	0	0	0	0	0	0	0	0	0	0	0	0	0	0	0	0	0	0	0	0	0	0	0	0	0	0	0
OTU_3155	sk_Eukaryota	k_Metazoa	p_Arthropoda	c_Insecta	o_Diptera	f_Chironomidae	g_Chironomus	s_Chironomus calligraphus	KF278357.1	91.03	0	0	0	0	0	0	0	0	0	0	0	0	0	0	0	0	0	0	0	0	0	0	0	0	0	0	0	0	0	0	0	0	0	0	0	0	0	0	0
OTU_444	sk_Eukaryota	k_Metazoa	p_Arthropoda	c_Insecta	o_Diptera	f_Chironomidae	g_Chironomus	s_Chironomus transvaalensis	DQ648207.1	91.03	0	0	0	0	0	0	0	0	0	0	0	0	0	0	0	0	0	57	0	0	0	0	0	0	0	0	0	0	0	0	0	0	0	0	0	0	0	531	8
OTU_1585	sk_Eukaryota	k_Metazoa	p_Arthropoda	c_Insecta	o_Diptera	f_Chironomidae	g_Chironomus	s_Chironomus xanthus	DQ648209.1	99.33	0	0	0	0	0	0	0	0	0	0	0	0	0	0	0	0	0	0	0	0	0	0	0	0	0	0	0	0	0	0	0	0	0	0	0	0	0	0	0
OTU_2156	sk_Eukaryota	k_Metazoa	p_Arthropoda	c_Insecta	o_Diptera	f_Chironomidae	g_Einfeldia	s_Einfeldia pagana	AB838655.1	90.4	9	0	0	0	0	0	0	0	0	0	0	0	0	0	0	0	16	0	0	0	0	0	0	0	0	0	0	0	0	0	0	0	0	0	0	0	0	0	0
OTU_6799	sk_Eukaryota	k_Metazoa	p_Arthropoda	c_Insecta	o_Diptera	f_Chironomidae	g_Harnischia	s_Harnischia BOLD:AAG5452	KR085315.1	90.42	0	0	0	0	0	0	0	0	0	0	0	0	0	0	0	0	0	0	0	0	0	0	0	0	0	0	0	0	0	0	0	0	0	0	0	0	0	0	0
OTU_4080	sk_Eukaryota	k_Metazoa	p_Arthropoda	c_Insecta	o_Diptera	f_Chironomidae	g_Microchironomus	s_Microchironomus tener	KJ188142.1	90.1	0	0	0	0	0	0	0	0	0	0	0	0	0	0	0	0	0	0	0	3	0	0	0	0	0	0	0	0	0	0	0	0	0	0	0	0	0	0	0
OTU_2312	sk_Eukaryota	k_Metazoa	p_Arthropoda	c_Insecta	o_Diptera	f_Chironomidae	g_Microchironomus	s_Microchironomus tener	KJ188142.1	90.1	0	0	0	0	0	0	0	0	0	0	0	0	0	0	0	0	0	22	0	0	0	0	0	0	0	0	0	0	0	0	0	0	0	0	0	0	0	0	0
OTU_5461	sk_Eukaryota	k_Metazoa	p_Arthropoda	c_Insecta	o_Diptera	f_Chironomidae	g_Micropsectra	s_Micropsectra ATNA20	KC788679.1	99.68	0	0	0	0	0	0	0	0	0	0	0	0	0	0	0	0	0	0	0	0	0	0	0	0	0	0	0	0	0	0	0	0	1	0	0	0	0	0	0
OTU_1943	sk_Eukaryota	k_Metazoa	p_Arthropoda	c_Insecta	o_Diptera	f_Chironomidae	g_Microtendipes	s_Microtendipes PA3	KY225364.1	91	0	0	0	31	0	0	0	0	0	0	0	0	0	2	0	0	0	0	0	0	0	0	0	0	0	0	0	0	0	0	0	0	0	0	0	0	0	0	0
OTU_2344	sk_Eukaryota	k_Metazoa	p_Arthropoda	c_Insecta	o_Diptera	f_Chironomidae	g_Microtendipes	s_Microtendipes PA3	KY225364.1	91.03	0	0	0	0	0	0	0	0	0	0	0	0	0	0	0	0	0	0	0	0	0	0	0	0	0	0	0	0	0	0	0	0	0	0	0	0	0	0	0
OTU_3270	sk_Eukaryota	k_Metazoa	p_Arthropoda	c_Insecta	o_Diptera	f_Chironomidae	g_Paratrichocladius	s_Paratrichocladius rufiventris	KJ439946.1	100	0	0	0	0	0	0	0	0	0	0	0	0	0	0	0	0	0	0	0	0	0	0	0	0	7	0	0	0	0	0	0	0	0	0	0	0	0	0	0
OTU_3896	sk_Eukaryota	k_Metazoa	p_Arthropoda	c_Insecta	o_Diptera	f_Chironomidae	g_Polypedilum	s_Polypedilum japonicum	KU497108.1	90.38	0	0	0	0	0	0	0	0	0	0	0	0	0	0	0	0	0	0	0	0	0	0	0	0	0	0	0	0	0	0	0	0	0	0	0	0	0	0	0
OTU_3293	sk_Eukaryota	k_Metazoa	p_Arthropoda	c_Insecta	o_Diptera	f_Chironomidae	g_Procladius	s_Procladius sagittalis	KC250838.1	90.26	0	0	0	0	0	0	0	0	0	0	0	0	0	8	0	0	0	0	0	0	0	0	0	0	0	0	0	0	0	0	0	0	0	0	0	0	0	0	0
OTU_3889	sk_Eukaryota	k_Metazoa	p_Arthropoda	c_Insecta	o_Diptera	f_Chironomidae	g_Procladius	s_Procladius villosimanus	HQ248030.1	91.09	0	0	0	0	0	0	0	0	0	0	0	0	0	0	0	0	0	0	0	0	0	0	0	0	0	0	0	0	0	0	0	0	0	0	0	0	0	0	0
OTU_1912	sk_Eukaryota	k_Metazoa	p_Arthropoda	c_Insecta	o_Diptera	f_Chironomidae	g_Rheotanytarsus	s_Rheotanytarsus pentapoda	AM398766.1	99.68	0	0	0	0	74	0	1	0	0	0	0	0	0	0	0	0	0	0	20	0	0	0	0	0	12	0	0	0	0	0	0	1	0	0	0	0	0	0	0
OTU_3194	sk_Eukaryota	k_Metazoa	p_Arthropoda	c_Insecta	o_Diptera	f_Chironomidae	g_Tanytarsus	s_Tanytarsus bathophilus	KM927631.1	91	0	0	0	0	0	0	0	0	0	0	0	0	0	0	0	0	0	0	0	0	0	0	0	0	0	0	0	0	0	0	0	0	0	0	0	0	0	0	0
OTU_4623	sk_Eukaryota	k_Metazoa	p_Arthropoda	c_Insecta	o_Diptera	f_Culicidae	g_Anopheles	s_Anopheles hyrcanus	HQ197453.1	90.33	0	0	0	1	0	0	0	0	0	0	0	0	0	1	0	0	0	0	0	0	0	0	0	0	0	0	0	0	0	0	0	0	0	0	0	0	0	0	0
OTU_3160	sk_Eukaryota	k_Metazoa	p_Arthropoda	c_Insecta	o_Diptera	f_Culicidae	g_Anopheles	s_Anopheles pampanai	AY423054.1	91.05	0	0	0	0	0	0	0	0	0	0	0	0	0	0	0	0	0	0	0	0	0	0	0	0	0	0	0	0	0	0	0	3	5	0	0	0	0	0	0
OTU_4355	sk_Eukaryota	k_Metazoa	p_Arthropoda	c_Insecta	o_Diptera	f_Culicidae	g_Anopheles	s_Anopheles strodei	KC330243.1	90.32	0	0	0	0	0	0	0	0	0	0	0	0	3	0	0	0	0	0	0	0	0	0	0	0	0	0	0	0	0	0	0	0	0	0	0	0	0	0	0
OTU_713	sk_Eukaryota	k_Metazoa	p_Arthropoda	c_Insecta	o_Diptera	f_Culicidae	g_Anopheles	s_Anopheles triannulatus	HM022388.1	91.03	0	0	0	0	0	0	0	0	0	0	0	0	0	0	0	0	0	0	0	0	0	0	0	0	0	0	0	0	0	0	0	0	0	0	0	0	0	0	0
OTU_934	sk_Eukaryota	k_Metazoa	p_Arthropoda	c_Insecta	o_Diptera	f_Drosophilidae	g__	s_Drosophilidae BOLD:AAQ0839	KM631376.1	92.28	0	0	0	0	0	0	0	0	0	148	0	0	0	0	0	0	0	0	0	0	0	0	0	0	0	0	0	0	0	0	0	0	0	0	0	0	0	0	0
OTU_2266	sk_Eukaryota	k_Metazoa	p_Arthropoda	c_Insecta	o_Diptera	f_Drosophilidae	g__	s_Drosophilidae sc_07064	KX052991.1	91.15	0	0	0	0	0	0	0	0	0	0	0	0	0	0	0	0	0	0	0	0	0	0	0	0	0	0	0	0	0	0	0	0	0	0	0	0	0	0	0
OTU_5717	sk_Eukaryota	k_Metazoa	p_Arthropoda	c_Insecta	o_Diptera	f_Drosophilidae	g_Chymomyza	s_Chymomyza amoena	HQ979021.1	91.47	0	0	0	0	0	0	0	1	0	0	0	0	0	0	0	0	0	0	0	0	0	0	0	0	0	0	0	0	0	0	0	0	0	0	0	0	0	0	0
OTU_4889	sk_Eukaryota	k_Metazoa	p_Arthropoda	c_Insecta	o_Diptera	f_Drosophilidae	g_Drosophila	s_Drosophila cardini	HM006874.1	100	0	0	0	0	0	2	0	0	0	0	0	0	0	0	0	0	0	0	0	0	0	0	0	0	0	0	0	0	0	0	0	0	0	0	0	0	0	0	0
OTU_4139	sk_Eukaryota	k_Metazoa	p_Arthropoda	c_Insecta	o_Diptera	f_Drosophilidae	g_Leucophenga	s_Leucophenga HWC-2012b	KC292432.1	92.65	0	0	0	0	0	0	0	1	0	0	0	0	0	2	0	0	0	0	0	0	0	0	0	0	0	0	0	0	0	0	0	0	0	0	0	0	0	0	0
OTU_4692	sk_Eukaryota	k_Metazoa	p_Arthropoda	c_Insecta	o_Diptera	f_Drosophilidae	g_Leucophenga	s_Leucophenga pectinata	KF026575.1	91.05	0	0	0	0	0	0	0	0	0	0	0	0	0	0	0	0	0	0	0	0	0	0	0	0	0	0	0	0	0	0	0	0	0	0	0	0	0	0	0
OTU_6556	sk_Eukaryota	k_Metazoa	p_Arthropoda	c_Insecta	o_Diptera	f_Drosophilidae	g_Scaptodrosophila	s_Scaptodrosophila latifasciaeformis	EU493684.1	99.68	0	0	0	0	0	1	0	0	0	0	0	0	0	0	0	0	0	0	0	0	0	0	0	0	0	0	0	0	0	0	0	0	0	0	0	0	0	0	0
OTU_6576	sk_Eukaryota	k_Metazoa	p_Arthropoda	c_Insecta	o_Diptera	f_Drosophilidae	g_Zaprionus	s_Zaprionus indianus	KF736182.1	100	0	0	0	0	0	0	0	0	0	0	0	0	1	0	0	0	0	0	0	0	0	0	0	0	0	0	0	0	0	0	0	0	0	0	0	0	0	0	0
OTU_5534	sk_Eukaryota	k_Metazoa	p_Arthropoda	c_Insecta	o_Diptera	f_Empididae	g__	s_Empididae BOLD:ACG8766	KP697425.1	90.48	0	0	0	0	0	0	0	0	0	0	0	0	0	1	0	0	0	0	0	0	0	0	0	0	0	0	0	0	0	0	0	0	0	0	0	0	0	0	0
OTU_1778	sk_Eukaryota	k_Metazoa	p_Arthropoda	c_Insecta	o_Diptera	f_Hybotidae	g_Elaphropeza	s_Elaphropeza excavata	KJ082769.1	91.05	0	0	0	0	0	0	0	0	0	0	0	0	0	0	0	0	0	0	0	0	0	0	0	0	0	0	0	0	0	0	0	0	1	0	0	0	0	0	0
OTU_5505	sk_Eukaryota	k_Metazoa	p_Arthropoda	c_Insecta	o_Diptera	f_Hybotidae	g_Oedalea	s_Oedalea zetterstedti	KJ082835.1	90.68	0	0	0	0	0	0	0	0	0	0	0	0	0	1	0	0	0	0	0	0	0	0	0	0	0	0	0	0	0	0	0	0	0	0	0	0	0	0	0
OTU_199	sk_Eukaryota	k_Metazoa	p_Arthropoda	c_Insecta	o_Diptera	f_Limoniidae	g_Cheilotrichia	s_Cheilotrichia cinerascens	KR385344.1	99.64	0	0	0	0	2212	0	0	0	0	0	0	0	0	0	0	0	0	0	0	0	0	0	0	0	0	0	0	0	0	0	0	0	0	0	0	0	0	0	0
OTU_5349	sk_Eukaryota	k_Metazoa	p_Arthropoda	c_Insecta	o_Diptera	f_Limoniidae	g_Cheilotrichia	s_Cheilotrichia cinerascens	KR385344.1	93.82	0	0	0	0	1	0	0	0	0	0	0	0	0	0	0	0	0	0	0	0	0	0	0	0	0	0	0	0	0	0	0	0	0	0	0	0	0	0	0
OTU_842	sk_Eukaryota	k_Metazoa	p_Arthropoda	c_Insecta	o_Diptera	f_Lonchaeidae	g_Lonchaea	s_Lonchaea BOLD-2016	KR672527.1	90.06	0	0	0	0	0	0	0	0	0	0	0	0	0	0	0	0	0	0	0	0	0	0	0	0	180	0	0	0	0	0	0	0	0	0	0	0	0	0	0
OTU_1629	sk_Eukaryota	k_Metazoa	p_Arthropoda	c_Insecta	o_Diptera	f_Muscidae	g_Coenosia	s_Coenosia AKR	HM891659.1	90.76	0	0	0	0	50	0	0	0	0	0	0	0	0	0	0	0	0	0	0	0	0	0	0	0	0	0	0	0	0	0	0	0	0	0	0	0	0	0	0
OTU_5402	sk_Eukaryota	k_Metazoa	p_Arthropoda	c_Insecta	o_Diptera	f_Muscidae	g_Lophosceles	s_Lophosceles cinereiventris	HM389235.1	93.33	0	0	0	0	0	0	1	0	0	0	0	0	0	0	0	0	0	0	0	0	0	0	0	0	0	0	0	0	0	0	0	0	0	0	0	0	0	0	0
OTU_1385	sk_Eukaryota	k_Metazoa	p_Arthropoda	c_Insecta	o_Diptera	f_Muscidae	g_Phaonia	s_Phaonia luteovittata	KP161713.1	90.06	0	0	0	0	0	0	0	0	0	0	0	0	0	0	0	0	0	0	0	0	0	0	0	0	76	0	0	0	0	0	0	0	0	0	0	0	0	0	0
OTU_6093	sk_Eukaryota	k_Metazoa	p_Arthropoda	c_Insecta	o_Diptera	f_Muscidae	g_Spilogona	s_Spilogona AKR	HM891797.1	90.73	0	0	0	0	0	0	0	0	0	0	0	0	0	0	0	0	0	0	0	0	0	0	0	0	0	0	0	0	0	0	0	0	0	0	0	1	0	0	0
OTU_5580	sk_Eukaryota	k_Metazoa	p_Arthropoda	c_Insecta	o_Diptera	f_Muscidae	g_Thricops	s_Thricops diaphanus	HM891635.1	90.07	0	0	0	1	0	0	0	0	0	0	0	0	0	0	0	0	0	0	0	0	0	0	0	0	0	0	0	0	0	0	0	0	0	0	0	0	0	0	0
OTU_2926	sk_Eukaryota	k_Metazoa	p_Arthropoda	c_Insecta	o_Diptera	f_Mycetophilidae	g_Boletina	s_Boletina BOLD:ABZ2061	KM639134.1	90.67	0	0	0	0	0	0	0	0	0	0	0	0	0	0	0	0	0	0	0	0	0	0	0	0	0	0	0	0	0	0	0	0	0	0	0	0	0	0	0
OTU_1109	sk_Eukaryota	k_Metazoa	p_Arthropoda	c_Insecta	o_Diptera	f_Mycetophilidae	g_Brevicornu	s_Brevicornu fuscipenne	KR744438.1	98.4	0	0	0	0	110	0	0	0	0	0	0	0	0	0	0	0	0	0	0	0	0	0	0	0	0	0	0	0	0	0	0	0	0	0	0	0	0	0	0
OTU_859	sk_Eukaryota	k_Metazoa	p_Arthropoda	c_Insecta	o_Diptera	f_Mydidae	g_Apiophora	s_Apiophora quadricinctata	KT733092.1	99.04	0	0	12	51	0	0	0	12	0	0	0	0	0	7	0	0	0	0	0	0	0	0	0	0	0	0	0	0	0	0	0	0	0	0	0	0	0	0	0
OTU_5547	sk_Eukaryota	k_Metazoa	p_Arthropoda	c_Insecta	o_Diptera	f_Phoridae	g__	s_Phoridae BOLD:ABW1226	KJ445170.1	96.49	0	0	0	0	0	0	0	0	0	0	0	0	0	1	0	0	0	0	0	0	0	0	0	0	0	0	0	0	0	0	0	0	0	0	0	0	0	0	0
OTU_5400	sk_Eukaryota	k_Metazoa	p_Arthropoda	c_Insecta	o_Diptera	f_Phoridae	g_Megaselia	s_Megaselia BOLD-2016	KR438913.1	96.17	0	0	0	0	0	0	1	0	0	0	0	0	0	0	0	0	0	0	0	0	0	0	0	0	0	0	0	0	0	0	0	0	0	0	0	0	0	0	0
OTU_3001	sk_Eukaryota	k_Metazoa	p_Arthropoda	c_Insecta	o_Diptera	f_Phoridae	g_Megaselia	s_Megaselia BOLD-2016	KR428080.1	92.01	0	0	0	0	0	0	0	0	0	0	0	0	7	0	0	0	0	3	0	0	0	0	0	0	0	0	0	0	0	0	0	0	0	0	0	0	0	0	0
OTU_6585	sk_Eukaryota	k_Metazoa	p_Arthropoda	c_Insecta	o_Diptera	f_Phoridae	g_Pseudacteon	s_Pseudacteon onyx	KR661803.1	90.68	0	0	0	0	0	0	0	0	0	0	0	0	1	0	0	0	0	0	0	0	0	0	0	0	0	0	0	0	0	0	0	0	0	0	0	0	0	0	0
OTU_3472	sk_Eukaryota	k_Metazoa	p_Arthropoda	c_Insecta	o_Diptera	f_Psychodidae	g_Evandromyia	s_Evandromyia carmelinoi	KP112535.1	99.36	0	0	0	0	0	0	0	0	0	0	4	0	0	0	0	0	0	0	0	0	0	0	0	0	0	0	0	0	0	0	0	0	0	0	0	0	0	0	0
OTU_5319	sk_Eukaryota	k_Metazoa	p_Arthropoda	c_Insecta	o_Diptera	f_Psychodidae	g_Lutzomyia	s_Lutzomyia longipalpis	KP112580.1	99.68	0	0	0	0	0	0	0	0	0	0	1	0	0	0	0	0	0	0	0	0	0	0	0	0	0	0	0	0	0	0	0	0	0	0	0	0	0	0	0
OTU_1832	sk_Eukaryota	k_Metazoa	p_Arthropoda	c_Insecta	o_Diptera	f_Sarcophagidae	g_Sarcophaga	s_Sarcophaga musitali	KU746530.1	90.68	0	0	36	0	0	0	0	0	0	0	0	0	0	0	0	0	0	0	0	0	0	0	0	0	0	0	0	0	0	0	0	0	0	0	0	0	0	0	0
OTU_4949	sk_Eukaryota	k_Metazoa	p_Arthropoda	c_Insecta	o_Diptera	f_Sciaridae	g__	s_Sciaridae BOLD:ACD0235	KM963953.1	90.1	0	0	0	0	0	0	0	0	0	1	0	0	0	0	0	0	0	0	0	0	0	0	0	0	0	0	0	0	0	0	0	0	0	0	0	0	0	0	0
OTU_2274	sk_Eukaryota	k_Metazoa	p_Arthropoda	c_Insecta	o_Diptera	f_Simuliidae	g_Simulium	s_Simulium reptantoides	KF822621.1	90.68	23	0	0	0	0	0	0	0	0	0	0	0	0	0	0	0	0	0	0	0	0	0	0	0	0	0	0	0	0	0	0	0	0	0	0	0	0	0	0
OTU_2692	sk_Eukaryota	k_Metazoa	p_Arthropoda	c_Insecta	o_Diptera	f_Stratiomyidae	g_Hermetia	s_Hermetia illucens	JN869986.1	98.4	0	0	0	0	0	0	4	0	0	0	0	0	0	1	0	0	0	0	0	0	0	0	0	0	0	0	0	0	0	0	0	0	0	0	0	0	0	0	0
OTU_4400	sk_Eukaryota	k_Metazoa	p_Arthropoda	c_Insecta	o_Diptera	f_Syrphidae	g_Eupeodes	s_Eupeodes luniger	KT959887.1	99.04	0	0	0	0	0	0	0	0	0	0	0	0	0	0	0	0	0	0	0	0	0	0	0	0	0	0	0	0	0	0	0	0	0	0	0	0	0	0	0
OTU_2369	sk_Eukaryota	k_Metazoa	p_Arthropoda	c_Insecta	o_Diptera	f_Tachinidae	g_Peleteria	s_Peleteria iterans	KM570082.1	91.03	0	0	0	0	22	0	0	0	0	0	0	0	0	0	0	0	0	0	0	0	0	0	0	0	0	0	0	0	0	0	0	0	0	0	0	0	0	0	0
OTU_2727	sk_Eukaryota	k_Metazoa	p_Arthropoda	c_Insecta	o_Diptera	f_Tachinidae	g_Winthemia	s_Winthemia quadripustulata	KX843877.1	90.23	0	0	0	13	0	0	0	0	0	0	0	0	0	0	0	0	0	0	0	0	0	0	0	0	0	0	0	0	0	0	0	0	0	0	0	0	0	0	0
OTU_5774	sk_Eukaryota	k_Metazoa	p_Arthropoda	c_Insecta	o_Diptera	f_Tipulidae	g__	s_Tipulidae BOLD:AAO3954	KJ085442.1	90.71	0	0	0	0	0	0	0	0	0	0	0	0	0	0	0	0	0	0	0	0	0	0	0	0	0	0	0	0	0	0	0	0	0	0	0	0	0	0	0
OTU_4554	sk_Eukaryota	k_Metazoa	p_Arthropoda	c_Insecta	o_Diptera	f_Tipulidae	g_Tipula	s_Tipula limbata	KU876376.1	97.44	0	0	0	0	0	0	2	0	0	0	0	0	0	0	0	0	0	0	0	0	0	0	0	0	0	0	0	0	0	0	0	0	0	0	0	0	0	0	0
OTU_4424	sk_Eukaryota	k_Metazoa	p_Arthropoda	c_Insecta	o_Diptera	f_Trichoceridae	g_Trichocera	s_Trichocera japonica	KU876401.1	91.26	0	0	0	0	0	0	0	0	0	0	0	0	0	0	0	0	0	0	0	0	0	0	0	0	0	0	0	0	0	0	0	0	0	0	0	0	0	0	0
OTU_6988	sk_Eukaryota	k_Metazoa	p_Arthropoda	c_Insecta	o_Ephemeroptera	f_Baetidae	g_Centroptilum	s_Centroptilum luteolum	JN299133.1	100	0	0	0	0	0	0	0	0	0	0	0	0	0	0	0	0	0	0	0	0	0	0	0	0	0	0	0	0	0	0	0	0	0	0	0	0	0	0	0
OTU_1003	sk_Eukaryota	k_Metazoa	p_Arthropoda	c_Insecta	o_Ephemeroptera	f_Baetidae	g_Takobia	s_Takobia muticus	HG934998.1	100	0	0	0	0	133	0	0	0	0	0	0	0	0	0	0	0	0	0	0	0	0	0	0	0	0	0	0	0	0	0	0	0	0	0	0	0	0	0	0
OTU_5685	sk_Eukaryota	k_Metazoa	p_Arthropoda	c_Insecta	o_Ephemeroptera	f_Heptageniidae	g__	s_Heptageniidae RF106	KX039561.1	93.57	0	0	0	1	0	0	0	0	0	0	0	0	0	0	0	0	0	0	0	0	0	0	0	0	0	0	0	0	0	0	0	0	0	0	0	0	0	0	0
OTU_6279	sk_Eukaryota	k_Metazoa	p_Arthropoda	c_Insecta	o_Ephemeroptera	f_Heptageniidae	g__	s_Heptageniidae RF106	KX039561.1	92.94	0	0	0	0	0	0	0	0	1	0	0	0	0	0	0	0	0	0	0	0	0	0	0	0	0	0	0	0	0	0	0	0	0	0	0	0	0	0	0
OTU_1	sk_Eukaryota	k_Metazoa	p_Arthropoda	c_Insecta	o_Ephemeroptera	f_Heptageniidae	g__	s_Heptageniidae RF106	KX039561.1	92.98	66419	2	143	93288	0	0	0	9091	70781	56	1163	0	0	41144	47	2	5	227	0	0	6	1	8	0	8393	15	1	0	0	0	0	66501	13002	72760	17476	174	22639	0	0
OTU_229	sk_Eukaryota	k_Metazoa	p_Arthropoda	c_Insecta	o_Ephemeroptera	f_Heptageniidae	g__	s_Heptageniidae RF106	KX039561.1	90.72	71	0	0	405	0	0	0	27	220	0	0	0	0	122	0	0	0	0	0	0	0	0	0	0	1	0	0	0	0	0	0	178	13	153	6	0	22	0	0
OTU_138	sk_Eukaryota	k_Metazoa	p_Arthropoda	c_Insecta	o_Ephemeroptera	f_Heptageniidae	g__	s_Heptageniidae RF106	KX039561.1	91.41	6	0	0	0	0	0	0	0	1	0	0	0	0	1	0	0	0	0	0	0	0	0	0	0	0	0	0	0	0	0	0	0	0	0	0	0	0	0	0
OTU_993	sk_Eukaryota	k_Metazoa	p_Arthropoda	c_Insecta	o_Ephemeroptera	f_Heptageniidae	g__	s_Heptageniidae RF106	KX039561.1	90.91	0	0	0	0	0	0	0	0	1	0	0	0	0	0	0	0	0	0	0	0	0	0	0	0	0	0	0	0	0	0	0	0	0	0	0	0	0	0	0
OTU_6309	sk_Eukaryota	k_Metazoa	p_Arthropoda	c_Insecta	o_Ephemeroptera	f_Heptageniidae	g__	s_Heptageniidae RF106	KX039561.1	92.39	0	0	0	0	0	0	0	0	0	0	0	0	0	0	0	0	0	0	0	0	0	0	0	0	0	0	0	0	0	0	0	0	0	0	0	0	0	0	0
OTU_464	sk_Eukaryota	k_Metazoa	p_Arthropoda	c_Insecta	o_Ephemeroptera	f_Heptageniidae	g__	s_Heptageniidae RF106	KX039561.1	91.97	0	0	0	0	0	0	0	0	0	0	1	0	0	0	0	0	0	0	0	0	0	0	0	0	0	0	0	0	0	0	0	0	0	0	0	0	0	0	0
OTU_171	sk_Eukaryota	k_Metazoa	p_Arthropoda	c_Insecta	o_Ephemeroptera	f_Heptageniidae	g__	s_Heptageniidae RF106	KX039561.1	92.1	276	0	0	761	0	0	0	93	199	0	27	0	0	329	0	0	0	0	0	0	0	0	0	0	0	0	0	0	0	0	0	242	13	69	13	3	84	0	0
OTU_338	sk_Eukaryota	k_Metazoa	p_Arthropoda	c_Insecta	o_Ephemeroptera	f_Heptageniidae	g__	s_Heptageniidae RF106	KX039561.1	91.55	41	0	0	0	0	0	0	0	80	0	17	0	0	0	0	0	0	0	0	0	0	0	0	0	0	0	0	0	0	0	0	5	0	0	0	0	153	0	0
OTU_505	sk_Eukaryota	k_Metazoa	p_Arthropoda	c_Insecta	o_Ephemeroptera	f_Heptageniidae	g__	s_Heptageniidae RF106	KX039561.1	90.88	0	0	0	117	0	0	0	2	28	0	0	0	0	62	0	0	0	0	0	0	0	0	0	0	0	0	0	0	0	0	0	3	0	5	0	0	0	0	0
OTU_836	sk_Eukaryota	k_Metazoa	p_Arthropoda	c_Insecta	o_Ephemeroptera	f_Heptageniidae	g__	s_Heptageniidae RF106	KX039561.1	91.72	0	0	0	0	0	0	0	0	0	0	0	0	0	0	0	0	0	0	0	0	0	0	0	0	0	0	0	0	0	0	0	0	0	0	0	0	0	0	0
OTU_283	sk_Eukaryota	k_Metazoa	p_Arthropoda	c_Insecta	o_Ephemeroptera	f_Heptageniidae	g__	s_Heptageniidae RF106	KX039561.1	90.18	9	0	0	362	0	0	0	20	182	0	0	0	0	199	0	0	0	0	0	0	0	0	0	0	1	0	0	0	0	0	0	62	11	38	2	0	12	0	0
OTU_16	sk_Eukaryota	k_Metazoa	p_Arthropoda	c_Insecta	o_Ephemeroptera	f_Heptageniidae	g__	s_Heptageniidae RF106	KX039561.1	92.28	1188	0	0	19655	0	0	0	1676	1143	0	0	0	0	6654	0	1	0	0	0	0	0	0	0	0	784	0	0	0	0	0	0	3442	709	16196	103	13	218	0	0
OTU_83	sk_Eukaryota	k_Metazoa	p_Arthropoda	c_Insecta	o_Ephemeroptera	f_Heptageniidae	g__	s_Heptageniidae RF106	KX039561.1	93.47	650	0	0	2980	0	0	0	337	365	0	22	0	0	921	0	0	0	0	0	0	0	0	0	0	105	0	0	0	0	0	0	510	115	0	51	0	58	0	0
OTU_120	sk_Eukaryota	k_Metazoa	p_Arthropoda	c_Insecta	o_Ephemeroptera	f_Heptageniidae	g__	s_Heptageniidae RF106	KX039561.1	93.45	0	0	0	700	0	0	0	105	11	0	0	0	0	333	0	0	0	0	0	0	0	0	0	0	0	0	0	0	0	0	0	0	0	732	0	0	5	0	0
OTU_220	sk_Eukaryota	k_Metazoa	p_Arthropoda	c_Insecta	o_Ephemeroptera	f_Heptageniidae	g__	s_Heptageniidae RF106	KX039561.1	90.18	11	0	0	118	0	0	0	4	178	0	0	0	0	49	0	0	0	0	0	0	0	0	0	0	0	0	0	0	0	0	0	10	1	16	1	0	8	0	0
OTU_753	sk_Eukaryota	k_Metazoa	p_Arthropoda	c_Insecta	o_Ephemeroptera	f_Heptageniidae	g__	s_Heptageniidae RF106	KX039561.1	90.88	42	0	0	114	0	0	0	7	60	0	0	0	0	67	0	0	0	0	0	0	0	0	0	0	2	0	0	0	0	0	0	21	7	0	6	0	4	0	0
OTU_2410	sk_Eukaryota	k_Metazoa	p_Arthropoda	c_Insecta	o_Ephemeroptera	f_Heptageniidae	g__	s_Heptageniidae RF106	KX039561.1	93.58	0	0	0	0	0	0	0	0	0	0	0	0	0	0	0	0	0	0	0	0	0	0	0	0	1	0	0	0	0	0	0	0	0	0	0	0	0	0	0
OTU_5139	sk_Eukaryota	k_Metazoa	p_Arthropoda	c_Insecta	o_Ephemeroptera	f_Heptageniidae	g__	s_Heptageniidae RF106	KX039561.1	90.51	0	0	0	0	0	0	0	0	0	0	0	0	0	0	0	0	0	0	0	0	0	0	0	0	5	0	0	0	0	0	0	2	0	0	0	0	0	0	0
OTU_151	sk_Eukaryota	k_Metazoa	p_Arthropoda	c_Insecta	o_Ephemeroptera	f_Heptageniidae	g__	s_Heptageniidae RF106	KX039561.1	92.98	45	0	0	781	0	0	0	71	55	0	0	0	0	317	0	0	0	0	0	0	0	0	0	0	5	0	0	0	0	0	0	103	39	67	14	0	15	0	0
OTU_327	sk_Eukaryota	k_Metazoa	p_Arthropoda	c_Insecta	o_Ephemeroptera	f_Heptageniidae	g__	s_Heptageniidae RF106	KX039561.1	91.41	0	0	0	0	0	0	0	0	0	0	0	0	0	1	0	0	0	0	0	0	0	0	0	0	1	0	0	0	0	0	0	0	0	0	0	0	0	0	0
OTU_49	sk_Eukaryota	k_Metazoa	p_Arthropoda	c_Insecta	o_Ephemeroptera	f_Heptageniidae	g__	s_Heptageniidae RF106	KX039561.1	90.14	1406	0	0	5308	0	0	0	397	562	0	106	0	0	1889	274	0	0	0	0	0	0	0	0	0	853	0	0	0	0	0	0	1200	172	2314	95	11	192	0	0
OTU_2708	sk_Eukaryota	k_Metazoa	p_Arthropoda	c_Insecta	o_Ephemeroptera	f_Heptageniidae	g__	s_Heptageniidae RF106	KX039561.1	94.05	0	0	0	0	0	0	0	0	0	0	0	0	0	0	0	0	0	0	0	0	0	0	0	0	2	0	0	0	0	0	0	1	0	1	0	0	0	0	0
OTU_3403	sk_Eukaryota	k_Metazoa	p_Arthropoda	c_Insecta	o_Ephemeroptera	f_Heptageniidae	g__	s_Heptageniidae RF106	KX039561.1	93.15	0	0	0	0	0	0	0	0	0	0	0	0	0	0	0	0	0	0	0	0	0	0	0	0	1	0	0	0	0	0	0	0	0	0	0	0	0	0	0
OTU_1845	sk_Eukaryota	k_Metazoa	p_Arthropoda	c_Insecta	o_Ephemeroptera	f_Heptageniidae	g__	s_Heptageniidae RF106	KX039561.1	93.21	25	0	0	33	0	0	0	2	11	0	0	0	0	30	0	0	0	0	0	0	0	0	0	0	10	0	0	0	0	0	0	14	1	1	14	0	20	0	0
OTU_3569	sk_Eukaryota	k_Metazoa	p_Arthropoda	c_Insecta	o_Ephemeroptera	f_Heptageniidae	g__	s_Heptageniidae RF106	KX039561.1	94.09	0	0	0	0	0	0	0	0	0	0	0	0	0	0	0	0	0	0	0	0	0	0	0	0	1	0	0	0	0	0	0	0	0	0	0	0	0	0	0
OTU_5122	sk_Eukaryota	k_Metazoa	p_Arthropoda	c_Insecta	o_Ephemeroptera	f_Heptageniidae	g__	s_Heptageniidae RF106	KX039561.1	90.03	0	0	0	0	0	0	0	0	0	0	0	0	0	0	0	0	0	0	0	0	0	0	0	0	1	0	0	0	0	0	0	0	0	0	0	0	0	0	0
OTU_223	sk_Eukaryota	k_Metazoa	p_Arthropoda	c_Insecta	o_Ephemeroptera	f_Heptageniidae	g__	s_Heptageniidae RF106	KX039561.1	91.23	56	0	0	283	0	0	0	14	178	0	2	0	0	123	0	0	0	0	0	0	0	0	0	0	1	0	0	0	0	0	0	139	5	91	7	0	27	0	0
OTU_79	sk_Eukaryota	k_Metazoa	p_Arthropoda	c_Insecta	o_Ephemeroptera	f_Heptageniidae	g__	s_Heptageniidae RF106	KX039561.1	93.4	10	0	0	534	0	0	0	26	134	0	0	0	0	222	0	0	0	0	0	0	0	0	0	0	5	0	0	0	0	0	0	73	9	75	1	0	12	0	0
OTU_898	sk_Eukaryota	k_Metazoa	p_Arthropoda	c_Insecta	o_Ephemeroptera	f_Heptageniidae	g__	s_Heptageniidae RF106	KX039561.1	90.88	0	0	0	0	0	0	0	0	0	0	0	0	0	0	0	0	0	0	0	0	0	0	0	0	1	0	0	0	0	0	0	0	0	0	0	0	0	0	0
OTU_3161	sk_Eukaryota	k_Metazoa	p_Arthropoda	c_Insecta	o_Ephemeroptera	f_Heptageniidae	g__	s_Heptageniidae RF106	KX039561.1	94.53	0	0	0	0	0	0	0	0	0	0	0	0	0	0	0	0	0	0	0	0	0	0	0	0	1	0	0	0	0	0	0	7	7	0	0	0	0	0	0
OTU_190	sk_Eukaryota	k_Metazoa	p_Arthropoda	c_Insecta	o_Ephemeroptera	f_Heptageniidae	g__	s_Heptageniidae RF106	KX039561.1	93.13	0	0	0	1	0	0	0	0	0	0	0	0	0	2	0	0	0	0	0	0	0	0	0	0	1	0	0	0	0	0	0	15	15	0	1	1	0	0	0
OTU_157	sk_Eukaryota	k_Metazoa	p_Arthropoda	c_Insecta	o_Ephemeroptera	f_Heptageniidae	g__	s_Heptageniidae RF106	KX039561.1	90.53	10	0	0	154	0	0	0	5	106	0	0	0	0	100	0	0	0	0	0	1	0	0	0	0	0	0	0	0	0	0	0	13	1	17	3	0	6	0	0
OTU_162	sk_Eukaryota	k_Metazoa	p_Arthropoda	c_Insecta	o_Ephemeroptera	f_Heptageniidae	g__	s_Heptageniidae RF106	KX039561.1	91.41	1	0	0	0	0	0	0	0	0	0	103	0	0	0	0	0	0	0	0	0	0	0	0	0	0	0	0	0	0	0	0	0	0	0	0	0	2	0	0
OTU_553	sk_Eukaryota	k_Metazoa	p_Arthropoda	c_Insecta	o_Ephemeroptera	f_Heptageniidae	g__	s_Heptageniidae RF106	KX039561.1	91.61	1	0	0	43	0	0	0	5	6	0	35	0	0	18	0	0	0	0	0	0	0	0	0	0	0	0	0	0	0	0	0	1	0	8	0	0	0	0	0
OTU_201	sk_Eukaryota	k_Metazoa	p_Arthropoda	c_Insecta	o_Ephemeroptera	f_Heptageniidae	g__	s_Heptageniidae RF106	KX039561.1	91.75	6	0	0	57	0	0	0	2	6	0	1	0	0	21	0	0	0	0	0	0	0	0	0	0	0	0	0	0	0	0	0	3	1	20	0	0	4	0	0
OTU_2209	sk_Eukaryota	k_Metazoa	p_Arthropoda	c_Insecta	o_Ephemeroptera	f_Heptageniidae	g__	s_Heptageniidae RF106	KX039561.1	92.01	0	0	0	5	0	0	0	1	0	0	0	0	0	2	0	0	0	0	0	0	0	0	0	0	0	0	0	0	0	0	0	51	10	0	0	0	0	0	0
OTU_2858	sk_Eukaryota	k_Metazoa	p_Arthropoda	c_Insecta	o_Ephemeroptera	f_Heptageniidae	g__	s_Heptageniidae RF106	KX039561.1	92.25	0	0	0	0	0	0	0	0	0	0	0	0	0	0	0	0	0	0	0	0	0	0	0	0	0	0	0	0	0	0	0	65	3	0	0	0	0	0	0
OTU_290	sk_Eukaryota	k_Metazoa	p_Arthropoda	c_Insecta	o_Ephemeroptera	f_Heptageniidae	g__	s_Heptageniidae RF106	KX039561.1	92.78	160	0	0	204	0	0	0	7	77	0	0	0	0	55	0	0	0	0	0	0	0	0	0	0	0	0	0	0	0	0	0	28	1	107	1	0	6	0	0
OTU_804	sk_Eukaryota	k_Metazoa	p_Arthropoda	c_Insecta	o_Ephemeroptera	f_Heptageniidae	g__	s_Heptageniidae RF106	KX039561.1	91.32	1	0	0	15	0	0	0	1	5	0	0	0	0	17	0	0	0	0	0	0	0	0	0	0	0	0	0	0	0	0	0	2	0	0	0	0	0	0	0
OTU_1757	sk_Eukaryota	k_Metazoa	p_Arthropoda	c_Insecta	o_Ephemeroptera	f_Heptageniidae	g__	s_Heptageniidae RF106	KX039561.1	91.55	0	0	0	0	0	0	0	0	0	0	0	0	0	0	0	0	0	0	0	0	0	0	0	0	0	0	0	0	0	0	0	1	0	0	0	0	0	0	0
OTU_1537	sk_Eukaryota	k_Metazoa	p_Arthropoda	c_Insecta	o_Ephemeroptera	f_Heptageniidae	g__	s_Heptageniidae RF106	KX039561.1	90.28	0	0	0	0	0	0	0	0	0	0	0	0	0	0	0	0	0	0	0	0	0	0	0	0	0	0	0	0	0	0	0	1	0	0	0	0	0	0	0
OTU_875	sk_Eukaryota	k_Metazoa	p_Arthropoda	c_Insecta	o_Ephemeroptera	f_Heptageniidae	g__	s_Heptageniidae RF106	KX039561.1	90.75	0	0	0	27	0	0	0	3	0	0	0	0	0	12	0	0	0	0	0	0	0	0	0	0	0	0	0	0	0	0	0	5	1	7	0	0	1	0	0
OTU_437	sk_Eukaryota	k_Metazoa	p_Arthropoda	c_Insecta	o_Ephemeroptera	f_Heptageniidae	g__	s_Heptageniidae RF106	KX039561.1	90.38	0	0	0	0	0	0	0	0	0	0	0	0	0	0	0	0	0	0	0	0	0	0	0	0	0	0	0	0	0	0	0	10	1	0	0	0	0	0	0
OTU_1050	sk_Eukaryota	k_Metazoa	p_Arthropoda	c_Insecta	o_Ephemeroptera	f_Heptageniidae	g__	s_Heptageniidae RF106	KX039561.1	93.01	0	0	0	0	0	0	0	0	0	0	0	0	0	0	0	0	0	0	0	0	0	0	0	0	0	0	0	0	0	0	0	1	0	0	0	0	0	0	0
OTU_964	sk_Eukaryota	k_Metazoa	p_Arthropoda	c_Insecta	o_Ephemeroptera	f_Heptageniidae	g__	s_Heptageniidae RF106	KX039561.1	90.53	0	0	0	4	0	0	0	0	0	0	0	0	0	4	0	0	0	0	0	0	0	0	0	0	0	0	0	0	0	0	0	2	2	6	0	0	0	0	0
OTU_6431	sk_Eukaryota	k_Metazoa	p_Arthropoda	c_Insecta	o_Ephemeroptera	f_Heptageniidae	g__	s_Heptageniidae RF106	KX039561.1	90.04	0	0	0	0	0	0	0	0	4	0	0	0	0	0	0	0	0	0	0	0	0	0	0	0	0	0	0	0	0	0	0	2	0	0	0	0	2	0	0
OTU_1543	sk_Eukaryota	k_Metazoa	p_Arthropoda	c_Insecta	o_Ephemeroptera	f_Heptageniidae	g__	s_Heptageniidae RF106	KX039561.1	90.88	0	0	0	0	0	0	0	0	1	0	0	0	0	0	0	0	0	0	0	0	0	0	0	0	0	0	0	0	0	0	0	1	0	0	0	0	1	0	0
OTU_1438	sk_Eukaryota	k_Metazoa	p_Arthropoda	c_Insecta	o_Ephemeroptera	f_Heptageniidae	g__	s_Heptageniidae RF106	KX039561.1	93.06	0	0	0	0	0	0	0	0	0	0	0	0	0	0	0	0	0	0	0	0	0	0	0	0	0	0	0	0	0	0	0	1	1	0	0	0	0	0	0
OTU_1135	sk_Eukaryota	k_Metazoa	p_Arthropoda	c_Insecta	o_Ephemeroptera	f_Heptageniidae	g__	s_Heptageniidae RF106	KX039561.1	91.81	0	0	0	0	0	0	0	0	0	0	0	0	0	0	0	0	0	0	0	0	0	0	0	0	0	0	0	0	0	0	0	1	0	0	0	0	0	0	0
OTU_1412	sk_Eukaryota	k_Metazoa	p_Arthropoda	c_Insecta	o_Ephemeroptera	f_Heptageniidae	g__	s_Heptageniidae RF106	KX039561.1	92.28	0	0	0	0	0	0	0	0	0	0	0	0	0	0	0	0	0	0	0	0	0	0	0	0	0	0	0	0	0	0	0	1	0	0	0	0	0	0	0
OTU_732	sk_Eukaryota	k_Metazoa	p_Arthropoda	c_Insecta	o_Ephemeroptera	f_Heptageniidae	g__	s_Heptageniidae RF106	KX039561.1	92.63	0	0	0	7	0	0	0	0	1	0	0	0	0	6	0	0	0	0	0	0	0	0	0	0	0	0	0	0	0	0	0	1	0	0	0	0	0	0	0
OTU_1408	sk_Eukaryota	k_Metazoa	p_Arthropoda	c_Insecta	o_Ephemeroptera	f_Heptageniidae	g__	s_Heptageniidae RF106	KX039561.1	92.01	0	0	0	7	0	0	0	1	0	0	0	0	0	2	0	0	0	0	0	0	0	0	0	0	0	0	0	0	0	0	0	3	0	1	0	0	0	0	0
OTU_5431	sk_Eukaryota	k_Metazoa	p_Arthropoda	c_Insecta	o_Ephemeroptera	f_Heptageniidae	g__	s_Heptageniidae RF106	KX039561.1	91.1	0	0	0	0	0	0	0	0	0	0	0	0	0	0	0	0	0	0	0	0	0	0	0	0	0	0	0	0	0	0	0	1	0	0	0	0	0	0	0
OTU_5432	sk_Eukaryota	k_Metazoa	p_Arthropoda	c_Insecta	o_Ephemeroptera	f_Heptageniidae	g__	s_Heptageniidae RF106	KX039561.1	91.58	0	0	0	0	0	0	0	0	0	0	0	0	0	0	0	0	0	0	0	0	0	0	0	0	0	0	0	0	0	0	0	1	0	0	0	0	0	0	0
OTU_5435	sk_Eukaryota	k_Metazoa	p_Arthropoda	c_Insecta	o_Ephemeroptera	f_Heptageniidae	g__	s_Heptageniidae RF106	KX039561.1	91.78	0	0	0	0	0	0	0	0	0	0	0	0	0	0	0	0	0	0	0	0	0	0	0	0	0	0	0	0	0	0	0	1	0	0	0	0	0	0	0
OTU_1405	sk_Eukaryota	k_Metazoa	p_Arthropoda	c_Insecta	o_Ephemeroptera	f_Heptageniidae	g__	s_Heptageniidae RF106	KX039561.1	92.78	0	0	0	0	0	0	0	0	0	0	0	0	0	0	0	0	0	0	0	0	0	0	0	0	0	0	0	0	0	0	0	1	0	0	0	0	0	0	0
OTU_164	sk_Eukaryota	k_Metazoa	p_Arthropoda	c_Insecta	o_Ephemeroptera	f_Heptageniidae	g__	s_Heptageniidae RF106	KX039561.1	93.24	0	0	0	1	0	0	0	0	0	0	0	0	0	1	0	0	0	0	0	0	0	0	0	0	0	0	0	0	0	0	0	2	0	0	79	9	0	0	0
OTU_1344	sk_Eukaryota	k_Metazoa	p_Arthropoda	c_Insecta	o_Ephemeroptera	f_Heptageniidae	g__	s_Heptageniidae RF106	KX039561.1	91.23	0	0	0	8	0	0	0	0	2	0	0	0	0	3	0	0	0	0	0	0	0	0	0	0	0	0	0	0	0	0	0	1	0	1	0	0	0	0	0
OTU_1208	sk_Eukaryota	k_Metazoa	p_Arthropoda	c_Insecta	o_Ephemeroptera	f_Heptageniidae	g__	s_Heptageniidae RF106	KX039561.1	92.31	3	0	0	8	0	0	0	0	8	0	0	0	0	3	0	0	0	0	0	0	0	0	0	0	0	0	0	0	0	0	0	1	0	1	0	0	1	0	0
OTU_952	sk_Eukaryota	k_Metazoa	p_Arthropoda	c_Insecta	o_Ephemeroptera	f_Heptageniidae	g__	s_Heptageniidae RF106	KX039561.1	90.88	0	0	0	0	0	0	0	0	0	0	0	0	0	0	0	0	0	0	0	0	0	0	0	0	0	0	0	0	0	0	0	1	0	0	0	0	0	0	0
OTU_3603	sk_Eukaryota	k_Metazoa	p_Arthropoda	c_Insecta	o_Ephemeroptera	f_Heptageniidae	g__	s_Heptageniidae RF106	KX039561.1	91.07	0	0	0	0	0	0	0	0	0	0	0	0	0	0	0	0	0	0	0	0	0	0	0	0	0	0	0	0	0	0	0	1	0	0	0	0	0	0	0
OTU_938	sk_Eukaryota	k_Metazoa	p_Arthropoda	c_Insecta	o_Ephemeroptera	f_Heptageniidae	g__	s_Heptageniidae RF106	KX039561.1	90.75	0	0	0	4	0	0	0	0	3	0	0	0	0	4	0	0	0	0	0	0	0	0	0	0	0	0	0	0	0	0	0	2	0	0	0	0	0	0	0
OTU_1301	sk_Eukaryota	k_Metazoa	p_Arthropoda	c_Insecta	o_Ephemeroptera	f_Heptageniidae	g__	s_Heptageniidae RF106	KX039561.1	90.62	0	0	0	0	0	0	0	0	0	0	0	0	0	0	0	0	0	0	0	0	0	0	0	0	0	0	0	0	0	0	0	1	0	0	0	0	0	0	0
OTU_2295	sk_Eukaryota	k_Metazoa	p_Arthropoda	c_Insecta	o_Ephemeroptera	f_Heptageniidae	g__	s_Heptageniidae RF106	KX039561.1	90.28	0	0	0	3	0	0	0	0	0	0	0	0	0	0	0	0	0	0	0	0	0	0	0	0	0	0	0	0	0	0	0	1	0	0	0	0	0	0	0
OTU_4811	sk_Eukaryota	k_Metazoa	p_Arthropoda	c_Insecta	o_Ephemeroptera	f_Heptageniidae	g__	s_Heptageniidae RF106	KX039561.1	91.08	0	0	0	0	0	0	0	0	0	0	0	0	0	0	0	0	0	0	0	0	0	0	0	0	0	0	0	0	0	0	0	0	1	0	0	0	0	0	0
OTU_5458	sk_Eukaryota	k_Metazoa	p_Arthropoda	c_Insecta	o_Ephemeroptera	f_Heptageniidae	g__	s_Heptageniidae RF106	KX039561.1	90.53	0	0	0	0	0	0	0	0	0	0	0	0	0	0	0	0	0	0	0	0	0	0	0	0	0	0	0	0	0	0	0	0	1	0	0	0	0	0	0
OTU_482	sk_Eukaryota	k_Metazoa	p_Arthropoda	c_Insecta	o_Ephemeroptera	f_Heptageniidae	g__	s_Heptageniidae RF106	KX039561.1	92.44	0	0	0	0	0	0	0	0	0	0	0	0	0	1	0	0	0	0	0	0	0	0	0	0	0	0	0	0	0	0	0	0	1	0	0	0	0	0	0
OTU_1499	sk_Eukaryota	k_Metazoa	p_Arthropoda	c_Insecta	o_Ephemeroptera	f_Heptageniidae	g__	s_Heptageniidae RF106	KX039561.1	91.23	0	0	0	0	0	0	0	0	0	0	0	0	0	0	0	0	0	0	0	0	0	0	0	0	0	0	0	0	0	0	0	0	1	0	0	0	0	0	0
OTU_3843	sk_Eukaryota	k_Metazoa	p_Arthropoda	c_Insecta	o_Ephemeroptera	f_Heptageniidae	g__	s_Heptageniidae RF106	KX039561.1	91.17	0	0	0	0	0	0	0	0	0	0	0	0	0	0	0	0	0	0	0	0	0	0	0	0	0	0	0	0	0	0	0	0	1	0	0	0	0	0	0
OTU_856	sk_Eukaryota	k_Metazoa	p_Arthropoda	c_Insecta	o_Ephemeroptera	f_Heptageniidae	g__	s_Heptageniidae RF106	KX039561.1	92.31	0	0	0	28	0	0	0	1	2	0	0	0	0	2	0	0	0	0	0	0	0	0	0	0	0	0	0	0	0	0	0	0	0	14	0	0	0	0	0
OTU_1496	sk_Eukaryota	k_Metazoa	p_Arthropoda	c_Insecta	o_Ephemeroptera	f_Heptageniidae	g__	s_Heptageniidae RF106	KX039561.1	91.41	0	0	0	1	0	0	0	0	0	0	0	0	0	3	0	0	0	0	0	0	0	0	0	0	0	0	0	0	0	0	0	0	0	4	0	0	0	0	0
OTU_878	sk_Eukaryota	k_Metazoa	p_Arthropoda	c_Insecta	o_Ephemeroptera	f_Heptageniidae	g__	s_Heptageniidae RF106	KX039561.1	93.38	0	0	0	1	0	0	0	0	0	0	0	0	0	1	0	0	0	0	0	0	0	0	0	0	0	0	0	0	0	0	0	0	0	1	0	0	0	0	0
OTU_1269	sk_Eukaryota	k_Metazoa	p_Arthropoda	c_Insecta	o_Ephemeroptera	f_Heptageniidae	g__	s_Heptageniidae RF106	KX039561.1	90.94	0	0	0	0	0	0	0	0	0	0	0	0	0	4	0	0	0	0	0	0	0	0	0	0	0	0	0	0	0	0	0	0	0	1	0	0	0	0	0
OTU_5483	sk_Eukaryota	k_Metazoa	p_Arthropoda	c_Insecta	o_Ephemeroptera	f_Heptageniidae	g__	s_Heptageniidae RF106	KX039561.1	90.07	0	0	0	0	0	0	0	0	0	0	0	0	0	0	0	0	0	0	0	0	0	0	0	0	0	0	0	0	0	0	0	0	0	1	0	0	0	0	0
OTU_106	sk_Eukaryota	k_Metazoa	p_Arthropoda	c_Insecta	o_Ephemeroptera	f_Heptageniidae	g__	s_Heptageniidae RF106	KX039561.1	93.13	0	0	1	1	0	0	0	13	1	0	0	0	0	2	0	0	0	0	0	0	0	0	0	0	0	0	0	0	0	0	0	0	0	4	0	0	0	0	0
OTU_650	sk_Eukaryota	k_Metazoa	p_Arthropoda	c_Insecta	o_Ephemeroptera	f_Heptageniidae	g__	s_Heptageniidae RF106	KX039561.1	91.99	0	0	0	0	0	0	0	0	0	0	0	0	0	1	0	0	0	0	0	0	0	0	0	0	0	0	0	0	0	0	0	6	0	2	0	0	0	0	0
OTU_3055	sk_Eukaryota	k_Metazoa	p_Arthropoda	c_Insecta	o_Ephemeroptera	f_Heptageniidae	g__	s_Heptageniidae RF106	KX039561.1	92.52	0	0	0	0	0	0	0	0	0	0	0	0	0	0	0	0	0	0	0	0	0	0	0	0	0	0	0	0	0	0	0	0	0	1	0	0	0	0	0
OTU_3437	sk_Eukaryota	k_Metazoa	p_Arthropoda	c_Insecta	o_Ephemeroptera	f_Heptageniidae	g__	s_Heptageniidae RF106	KX039561.1	93.7	0	0	0	0	0	0	0	0	0	0	0	0	0	0	0	0	0	0	0	0	0	0	0	0	0	0	0	0	0	0	0	0	0	2	0	0	0	0	0
OTU_1065	sk_Eukaryota	k_Metazoa	p_Arthropoda	c_Insecta	o_Ephemeroptera	f_Heptageniidae	g__	s_Heptageniidae RF106	KX039561.1	92.63	0	0	0	4	0	0	0	0	0	0	0	0	0	0	0	0	0	0	0	0	0	0	0	0	0	0	0	0	0	0	0	0	0	5	0	0	0	0	0
OTU_4177	sk_Eukaryota	k_Metazoa	p_Arthropoda	c_Insecta	o_Ephemeroptera	f_Heptageniidae	g__	s_Heptageniidae RF106	KX039561.1	91.13	0	0	0	9	0	0	0	1	0	0	0	0	0	5	0	0	0	0	0	0	0	0	0	0	0	0	0	0	0	0	0	0	0	1	1	0	0	0	0
OTU_4131	sk_Eukaryota	k_Metazoa	p_Arthropoda	c_Insecta	o_Ephemeroptera	f_Heptageniidae	g__	s_Heptageniidae RF106	KX039561.1	90.27	0	0	0	0	0	0	0	0	0	0	0	0	0	0	0	0	0	0	0	0	0	0	0	0	0	0	0	0	0	0	0	0	0	3	0	0	0	0	0
OTU_1527	sk_Eukaryota	k_Metazoa	p_Arthropoda	c_Insecta	o_Ephemeroptera	f_Heptageniidae	g__	s_Heptageniidae RF106	KX039561.1	92.01	4	0	0	3	0	0	0	0	7	0	0	0	0	3	0	0	0	0	0	0	0	0	0	0	0	0	0	0	0	0	0	0	0	2	0	0	0	0	0
OTU_471	sk_Eukaryota	k_Metazoa	p_Arthropoda	c_Insecta	o_Ephemeroptera	f_Heptageniidae	g__	s_Heptageniidae RF106	KX039561.1	90.18	0	0	0	0	0	0	0	0	0	0	0	0	0	0	0	0	0	0	0	0	0	0	0	0	0	0	0	0	0	0	0	0	0	1	0	0	0	0	0
OTU_2340	sk_Eukaryota	k_Metazoa	p_Arthropoda	c_Insecta	o_Ephemeroptera	f_Heptageniidae	g__	s_Heptageniidae RF106	KX039561.1	91.64	0	0	0	2	0	0	0	0	0	0	0	0	0	0	0	0	0	0	0	0	0	0	0	0	0	0	0	0	0	0	0	0	0	1	0	0	0	0	0
OTU_1113	sk_Eukaryota	k_Metazoa	p_Arthropoda	c_Insecta	o_Ephemeroptera	f_Heptageniidae	g__	s_Heptageniidae RF106	KX039561.1	90.72	0	0	0	13	0	0	0	0	0	0	0	0	0	9	0	0	0	0	0	0	0	0	0	0	0	0	0	0	0	0	0	0	0	3	0	0	0	0	0
OTU_4584	sk_Eukaryota	k_Metazoa	p_Arthropoda	c_Insecta	o_Ephemeroptera	f_Heptageniidae	g__	s_Heptageniidae RF106	KX039561.1	91.07	0	0	0	0	0	0	0	0	0	0	0	0	0	0	0	0	0	0	0	0	0	0	0	0	0	0	0	0	0	0	0	0	0	1	0	0	0	0	0
OTU_3845	sk_Eukaryota	k_Metazoa	p_Arthropoda	c_Insecta	o_Ephemeroptera	f_Heptageniidae	g__	s_Heptageniidae RF106	KX039561.1	90.18	0	0	0	1	0	0	0	0	0	0	0	0	0	0	0	0	0	0	0	0	0	0	0	0	0	0	0	0	0	0	0	0	0	1	0	0	0	0	0
OTU_4585	sk_Eukaryota	k_Metazoa	p_Arthropoda	c_Insecta	o_Ephemeroptera	f_Heptageniidae	g__	s_Heptageniidae RF106	KX039561.1	92.31	0	0	0	1	0	0	0	0	0	0	0	0	0	0	0	0	0	0	0	0	0	0	0	0	0	0	0	0	0	0	0	0	0	1	0	0	0	0	0
OTU_5502	sk_Eukaryota	k_Metazoa	p_Arthropoda	c_Insecta	o_Ephemeroptera	f_Heptageniidae	g__	s_Heptageniidae RF106	KX039561.1	91.41	0	0	0	0	0	0	0	0	0	0	0	0	0	0	0	0	0	0	0	0	0	0	0	0	0	0	0	0	0	0	0	0	0	1	0	0	0	0	0
OTU_1682	sk_Eukaryota	k_Metazoa	p_Arthropoda	c_Insecta	o_Ephemeroptera	f_Heptageniidae	g__	s_Heptageniidae RF106	KX039561.1	93.31	0	0	0	5	0	0	0	1	0	0	0	0	0	16	0	0	0	0	0	0	0	0	0	0	0	0	0	0	0	0	0	0	0	0	0	0	0	0	0
OTU_4138	sk_Eukaryota	k_Metazoa	p_Arthropoda	c_Insecta	o_Ephemeroptera	f_Heptageniidae	g__	s_Heptageniidae RF106	KX039561.1	90.72	0	0	0	0	0	0	0	0	0	0	0	0	0	2	0	0	0	0	0	0	0	0	0	0	0	0	0	0	0	0	0	0	0	0	0	0	0	0	0
OTU_1941	sk_Eukaryota	k_Metazoa	p_Arthropoda	c_Insecta	o_Ephemeroptera	f_Heptageniidae	g__	s_Heptageniidae RF106	KX039561.1	92.73	0	0	0	3	0	0	0	0	0	0	0	0	0	4	0	0	0	0	0	0	0	0	0	0	0	0	0	0	0	0	0	0	0	0	0	0	0	0	0
OTU_1230	sk_Eukaryota	k_Metazoa	p_Arthropoda	c_Insecta	o_Ephemeroptera	f_Heptageniidae	g__	s_Heptageniidae RF106	KX039561.1	91.67	0	0	0	0	0	0	0	0	0	0	0	0	0	2	0	0	0	0	0	0	0	0	0	0	0	0	0	0	0	0	0	0	0	0	0	0	0	0	0
OTU_860	sk_Eukaryota	k_Metazoa	p_Arthropoda	c_Insecta	o_Ephemeroptera	f_Heptageniidae	g__	s_Heptageniidae RF106	KX039561.1	90.18	0	0	0	15	0	0	0	1	0	0	0	0	0	13	0	0	0	0	0	0	0	0	0	0	0	0	0	0	0	0	0	0	0	0	0	0	0	0	0
OTU_997	sk_Eukaryota	k_Metazoa	p_Arthropoda	c_Insecta	o_Ephemeroptera	f_Heptageniidae	g__	s_Heptageniidae RF106	KX039561.1	90.03	0	0	0	4	0	0	0	1	1	0	0	0	0	2	0	0	0	0	0	0	0	0	0	0	0	0	0	0	0	0	0	0	0	0	0	0	0	0	0
OTU_2029	sk_Eukaryota	k_Metazoa	p_Arthropoda	c_Insecta	o_Ephemeroptera	f_Heptageniidae	g__	s_Heptageniidae RF106	KX039561.1	90.97	0	0	0	4	0	0	0	0	0	0	0	0	0	2	0	0	0	0	0	0	0	0	0	0	0	0	0	0	0	0	0	0	0	0	0	0	0	0	0
OTU_3445	sk_Eukaryota	k_Metazoa	p_Arthropoda	c_Insecta	o_Ephemeroptera	f_Heptageniidae	g__	s_Heptageniidae RF106	KX039561.1	91.64	0	0	0	0	0	0	0	0	0	0	0	0	0	1	0	0	0	0	0	0	0	0	0	0	0	0	0	0	0	0	0	0	0	0	0	0	0	0	0
OTU_4146	sk_Eukaryota	k_Metazoa	p_Arthropoda	c_Insecta	o_Ephemeroptera	f_Heptageniidae	g__	s_Heptageniidae RF106	KX039561.1	93.01	0	0	0	0	0	0	0	0	0	0	0	0	0	1	0	0	0	0	0	0	0	0	0	0	0	0	0	0	0	0	0	0	0	0	0	0	0	0	0
OTU_4147	sk_Eukaryota	k_Metazoa	p_Arthropoda	c_Insecta	o_Ephemeroptera	f_Heptageniidae	g__	s_Heptageniidae RF106	KX039561.1	91.95	0	0	0	1	0	0	0	0	0	0	0	0	0	1	0	0	0	0	0	0	0	0	0	0	0	0	0	0	0	0	0	0	0	0	0	0	0	0	0
OTU_1552	sk_Eukaryota	k_Metazoa	p_Arthropoda	c_Insecta	o_Ephemeroptera	f_Heptageniidae	g__	s_Heptageniidae RF106	KX039561.1	90.38	0	0	0	0	0	0	0	0	0	0	0	0	0	1	0	0	0	0	0	0	0	0	0	0	0	0	0	0	0	0	0	0	0	0	0	0	0	0	0
OTU_1732	sk_Eukaryota	k_Metazoa	p_Arthropoda	c_Insecta	o_Ephemeroptera	f_Heptageniidae	g__	s_Heptageniidae RF106	KX039561.1	90.28	0	0	0	2	0	0	0	0	5	0	0	0	0	3	0	0	0	0	0	0	0	0	0	0	0	0	0	0	0	0	0	0	0	0	0	0	0	0	0
OTU_2608	sk_Eukaryota	k_Metazoa	p_Arthropoda	c_Insecta	o_Ephemeroptera	f_Heptageniidae	g__	s_Heptageniidae RF106	KX039561.1	92.63	0	0	0	0	0	0	0	0	0	0	0	0	0	1	0	0	0	0	0	0	0	0	0	0	0	0	0	0	0	0	0	0	0	0	0	0	0	0	0
OTU_480	sk_Eukaryota	k_Metazoa	p_Arthropoda	c_Insecta	o_Ephemeroptera	f_Heptageniidae	g__	s_Heptageniidae RF106	KX039561.1	90.72	0	0	0	0	0	0	0	0	0	0	0	0	0	1	0	0	0	0	0	0	0	0	0	0	0	0	0	0	0	0	0	0	0	0	0	0	0	0	0
OTU_5526	sk_Eukaryota	k_Metazoa	p_Arthropoda	c_Insecta	o_Ephemeroptera	f_Heptageniidae	g__	s_Heptageniidae RF106	KX039561.1	90.2	0	0	0	0	0	0	0	0	0	0	0	0	0	1	0	0	0	0	0	0	0	0	0	0	0	0	0	0	0	0	0	0	0	0	0	0	0	0	0
OTU_561	sk_Eukaryota	k_Metazoa	p_Arthropoda	c_Insecta	o_Ephemeroptera	f_Heptageniidae	g__	s_Heptageniidae RF106	KX039561.1	90.38	0	0	0	2	0	0	0	0	1	0	0	0	0	1	0	0	0	0	0	0	0	0	0	0	0	0	0	0	0	0	0	0	0	0	0	0	0	0	0
OTU_3295	sk_Eukaryota	k_Metazoa	p_Arthropoda	c_Insecta	o_Ephemeroptera	f_Heptageniidae	g__	s_Heptageniidae RF106	KX039561.1	90.97	0	0	0	0	0	0	0	0	0	0	0	0	0	1	0	0	0	0	0	0	0	0	0	0	0	0	0	0	0	0	0	0	0	0	0	0	0	0	0
OTU_910	sk_Eukaryota	k_Metazoa	p_Arthropoda	c_Insecta	o_Ephemeroptera	f_Heptageniidae	g__	s_Heptageniidae RF106	KX039561.1	93.47	0	0	0	1	0	0	0	0	0	0	0	0	0	1	0	0	0	0	0	0	0	0	0	0	0	0	0	0	0	0	0	0	0	0	0	0	0	0	0
OTU_4159	sk_Eukaryota	k_Metazoa	p_Arthropoda	c_Insecta	o_Ephemeroptera	f_Heptageniidae	g__	s_Heptageniidae RF106	KX039561.1	90.53	0	0	0	0	0	0	0	0	0	0	0	0	0	1	0	0	0	0	0	0	0	0	0	0	0	0	0	0	0	0	0	0	0	0	0	0	0	0	0
OTU_1020	sk_Eukaryota	k_Metazoa	p_Arthropoda	c_Insecta	o_Ephemeroptera	f_Heptageniidae	g__	s_Heptageniidae RF106	KX039561.1	92.78	0	0	0	0	0	0	0	0	0	0	0	0	0	1	0	0	0	0	0	0	0	0	0	0	0	0	0	0	0	0	0	0	0	0	0	0	0	0	0
OTU_1177	sk_Eukaryota	k_Metazoa	p_Arthropoda	c_Insecta	o_Ephemeroptera	f_Heptageniidae	g__	s_Heptageniidae RF106	KX039561.1	90.49	0	0	0	2	0	0	0	0	0	0	0	0	0	1	0	0	0	0	0	0	0	0	0	0	0	0	0	0	0	0	0	0	0	0	0	0	0	0	0
OTU_5540	sk_Eukaryota	k_Metazoa	p_Arthropoda	c_Insecta	o_Ephemeroptera	f_Heptageniidae	g__	s_Heptageniidae RF106	KX039561.1	91.01	0	0	0	0	0	0	0	0	0	0	0	0	0	1	0	0	0	0	0	0	0	0	0	0	0	0	0	0	0	0	0	0	0	0	0	0	0	0	0
OTU_2115	sk_Eukaryota	k_Metazoa	p_Arthropoda	c_Insecta	o_Ephemeroptera	f_Heptageniidae	g__	s_Heptageniidae RF106	KX039561.1	91.93	0	0	0	0	0	0	0	0	0	0	0	0	0	1	0	0	0	0	0	0	0	0	0	0	0	0	0	0	0	0	0	0	0	0	0	0	0	0	0
OTU_3856	sk_Eukaryota	k_Metazoa	p_Arthropoda	c_Insecta	o_Ephemeroptera	f_Heptageniidae	g__	s_Heptageniidae RF106	KX039561.1	90.98	0	0	0	0	0	0	0	0	0	0	0	0	0	1	0	0	0	0	0	0	0	0	0	0	0	0	0	0	0	0	0	0	0	0	0	0	0	0	0
OTU_4160	sk_Eukaryota	k_Metazoa	p_Arthropoda	c_Insecta	o_Ephemeroptera	f_Heptageniidae	g__	s_Heptageniidae RF106	KX039561.1	91.2	0	0	0	0	0	0	0	0	0	0	0	0	0	1	0	0	0	0	0	0	0	0	0	0	0	0	0	0	0	0	0	0	0	0	0	0	0	0	0
OTU_2216	sk_Eukaryota	k_Metazoa	p_Arthropoda	c_Insecta	o_Ephemeroptera	f_Heptageniidae	g__	s_Heptageniidae RF106	KX039561.1	90.91	0	0	0	0	0	0	0	0	0	0	0	0	0	2	0	0	0	0	0	0	0	0	0	0	0	0	0	0	0	0	0	0	0	0	0	0	0	0	0
OTU_2299	sk_Eukaryota	k_Metazoa	p_Arthropoda	c_Insecta	o_Ephemeroptera	f_Heptageniidae	g__	s_Heptageniidae RF106	KX039561.1	92.52	0	0	0	0	0	0	0	0	0	0	0	0	0	1	0	0	0	0	0	0	0	0	0	0	0	0	0	0	0	0	0	0	0	0	0	0	0	0	0
OTU_4161	sk_Eukaryota	k_Metazoa	p_Arthropoda	c_Insecta	o_Ephemeroptera	f_Heptageniidae	g__	s_Heptageniidae RF106	KX039561.1	92.78	0	0	0	0	0	0	0	0	0	0	0	0	0	1	0	0	0	0	0	0	0	0	0	0	0	0	0	0	0	0	0	0	0	0	0	0	0	0	0
OTU_2260	sk_Eukaryota	k_Metazoa	p_Arthropoda	c_Insecta	o_Ephemeroptera	f_Heptageniidae	g__	s_Heptageniidae RF106	KX039561.1	90.28	0	0	0	2	0	0	0	0	0	0	0	0	0	2	0	0	0	0	0	0	0	0	0	0	0	0	0	0	0	0	0	0	0	0	0	0	0	0	0
OTU_2215	sk_Eukaryota	k_Metazoa	p_Arthropoda	c_Insecta	o_Ephemeroptera	f_Heptageniidae	g__	s_Heptageniidae RF106	KX039561.1	93.23	0	0	0	0	0	0	0	0	0	0	0	0	0	1	0	0	0	0	0	0	0	0	0	0	0	0	0	0	0	0	0	0	0	0	0	0	0	0	0
OTU_1325	sk_Eukaryota	k_Metazoa	p_Arthropoda	c_Insecta	o_Ephemeroptera	f_Heptageniidae	g__	s_Heptageniidae RF106	KX039561.1	91.41	0	0	0	2	0	0	0	0	0	0	0	0	0	1	0	0	0	0	0	0	0	0	0	0	0	0	0	0	0	0	0	0	0	0	0	0	0	0	0
OTU_4163	sk_Eukaryota	k_Metazoa	p_Arthropoda	c_Insecta	o_Ephemeroptera	f_Heptageniidae	g__	s_Heptageniidae RF106	KX039561.1	91.41	0	0	0	0	0	0	0	0	0	0	0	0	0	1	0	0	0	0	0	0	0	0	0	0	0	0	0	0	0	0	0	0	0	0	0	0	0	0	0
OTU_1026	sk_Eukaryota	k_Metazoa	p_Arthropoda	c_Insecta	o_Ephemeroptera	f_Heptageniidae	g__	s_Heptageniidae RF106	KX039561.1	92.36	0	0	0	1	0	0	0	0	0	0	0	0	0	1	0	0	0	0	0	0	0	0	0	0	0	0	0	0	0	0	0	0	0	0	0	0	0	0	0
OTU_965	sk_Eukaryota	k_Metazoa	p_Arthropoda	c_Insecta	o_Ephemeroptera	f_Heptageniidae	g__	s_Heptageniidae RF106	KX039561.1	91.81	0	0	0	0	0	0	0	0	0	0	0	0	0	2	0	0	0	0	0	0	0	0	0	0	0	0	0	0	0	0	0	0	0	0	0	0	0	0	0
OTU_5557	sk_Eukaryota	k_Metazoa	p_Arthropoda	c_Insecta	o_Ephemeroptera	f_Heptageniidae	g__	s_Heptageniidae RF106	KX039561.1	93.95	0	0	0	0	0	0	0	0	0	0	0	0	0	1	0	0	0	0	0	0	0	0	0	0	0	0	0	0	0	0	0	0	0	0	0	0	0	0	0
OTU_2116	sk_Eukaryota	k_Metazoa	p_Arthropoda	c_Insecta	o_Ephemeroptera	f_Heptageniidae	g__	s_Heptageniidae RF106	KX039561.1	93.46	0	0	0	0	0	0	0	0	0	0	0	0	0	1	0	0	0	0	0	0	0	0	0	0	0	0	0	0	0	0	0	0	0	0	0	0	0	0	0
OTU_2953	sk_Eukaryota	k_Metazoa	p_Arthropoda	c_Insecta	o_Ephemeroptera	f_Heptageniidae	g__	s_Heptageniidae RF106	KX039561.1	90.39	0	0	0	0	0	0	0	0	0	0	0	0	0	1	0	0	0	0	0	0	0	0	0	0	0	0	0	0	0	0	0	0	0	0	0	0	0	0	0
OTU_2262	sk_Eukaryota	k_Metazoa	p_Arthropoda	c_Insecta	o_Ephemeroptera	f_Heptageniidae	g__	s_Heptageniidae RF106	KX039561.1	91.81	0	0	0	11	0	0	0	0	1	0	0	0	0	4	0	0	0	0	0	0	0	0	0	0	0	0	0	0	0	0	0	0	0	0	0	0	0	0	0
OTU_5561	sk_Eukaryota	k_Metazoa	p_Arthropoda	c_Insecta	o_Ephemeroptera	f_Heptageniidae	g__	s_Heptageniidae RF106	KX039561.1	91.93	0	0	0	0	0	0	0	0	0	0	0	0	0	1	0	0	0	0	0	0	0	0	0	0	0	0	0	0	0	0	0	0	0	0	0	0	0	0	0
OTU_5563	sk_Eukaryota	k_Metazoa	p_Arthropoda	c_Insecta	o_Ephemeroptera	f_Heptageniidae	g__	s_Heptageniidae RF106	KX039561.1	90.03	0	0	0	0	0	0	0	0	0	0	0	0	0	1	0	0	0	0	0	0	0	0	0	0	0	0	0	0	0	0	0	0	0	0	0	0	0	0	0
OTU_1009	sk_Eukaryota	k_Metazoa	p_Arthropoda	c_Insecta	o_Ephemeroptera	f_Heptageniidae	g__	s_Heptageniidae RF106	KX039561.1	90.88	0	0	0	4	0	0	0	0	2	0	0	0	0	1	0	0	0	0	0	0	0	0	0	0	0	0	0	0	0	0	0	0	0	0	0	0	0	0	0
OTU_3860	sk_Eukaryota	k_Metazoa	p_Arthropoda	c_Insecta	o_Ephemeroptera	f_Heptageniidae	g__	s_Heptageniidae RF106	KX039561.1	91.61	0	0	0	0	0	0	0	0	0	0	0	0	0	1	0	0	0	0	0	0	0	0	0	0	0	0	0	0	0	0	0	0	0	0	0	0	0	0	0
OTU_4637	sk_Eukaryota	k_Metazoa	p_Arthropoda	c_Insecta	o_Ephemeroptera	f_Heptageniidae	g__	s_Heptageniidae RF106	KX039561.1	92.11	0	0	0	1	0	0	0	0	0	0	0	0	0	1	0	0	0	0	0	0	0	0	0	0	0	0	0	0	0	0	0	0	0	0	0	0	0	0	0
OTU_3064	sk_Eukaryota	k_Metazoa	p_Arthropoda	c_Insecta	o_Ephemeroptera	f_Heptageniidae	g__	s_Heptageniidae RF106	KX039561.1	90.85	0	0	0	0	0	0	0	0	0	0	0	0	0	1	0	0	0	0	0	0	0	0	0	0	0	0	0	0	0	0	0	0	0	0	0	0	0	0	0
OTU_1743	sk_Eukaryota	k_Metazoa	p_Arthropoda	c_Insecta	o_Ephemeroptera	f_Heptageniidae	g__	s_Heptageniidae RF106	KX039561.1	93.73	0	0	0	0	0	0	0	0	0	0	0	0	0	1	0	0	0	0	0	0	0	0	0	0	0	0	0	0	0	0	0	0	0	0	0	0	0	0	0
OTU_2217	sk_Eukaryota	k_Metazoa	p_Arthropoda	c_Insecta	o_Ephemeroptera	f_Heptageniidae	g__	s_Heptageniidae RF106	KX039561.1	91.81	0	0	0	0	0	0	0	0	0	0	0	0	0	1	0	0	0	0	0	0	0	0	0	0	0	0	0	0	0	0	0	0	0	0	0	0	0	0	0
OTU_2006	sk_Eukaryota	k_Metazoa	p_Arthropoda	c_Insecta	o_Ephemeroptera	f_Heptageniidae	g__	s_Heptageniidae RF106	KX039561.1	90.81	0	0	0	0	0	0	0	0	0	0	0	0	0	1	0	0	0	0	0	0	0	0	0	0	0	0	0	0	0	0	0	0	0	0	0	0	0	0	0
OTU_4627	sk_Eukaryota	k_Metazoa	p_Arthropoda	c_Insecta	o_Ephemeroptera	f_Heptageniidae	g__	s_Heptageniidae RF106	KX039561.1	91.95	0	0	0	1	0	0	0	0	0	0	0	0	0	0	0	0	0	0	0	0	0	0	0	0	0	0	0	0	0	0	0	0	0	0	0	0	0	0	0
OTU_5570	sk_Eukaryota	k_Metazoa	p_Arthropoda	c_Insecta	o_Ephemeroptera	f_Heptageniidae	g__	s_Heptageniidae RF106	KX039561.1	92.52	0	0	0	1	0	0	0	0	0	0	0	0	0	0	0	0	0	0	0	0	0	0	0	0	0	0	0	0	0	0	0	0	0	0	0	0	0	0	0
OTU_4628	sk_Eukaryota	k_Metazoa	p_Arthropoda	c_Insecta	o_Ephemeroptera	f_Heptageniidae	g__	s_Heptageniidae RF106	KX039561.1	90.53	0	0	0	1	0	0	0	0	0	0	0	0	0	0	0	0	0	0	0	0	0	0	0	0	0	0	0	0	0	0	0	0	0	0	0	0	0	0	0
OTU_2726	sk_Eukaryota	k_Metazoa	p_Arthropoda	c_Insecta	o_Ephemeroptera	f_Heptageniidae	g__	s_Heptageniidae RF106	KX039561.1	90.72	0	0	0	1	0	0	0	0	0	0	0	0	0	0	0	0	0	0	0	0	0	0	0	0	0	0	0	0	0	0	0	0	0	0	0	0	0	0	0
OTU_1330	sk_Eukaryota	k_Metazoa	p_Arthropoda	c_Insecta	o_Ephemeroptera	f_Heptageniidae	g__	s_Heptageniidae RF106	KX039561.1	91.23	0	0	0	1	0	0	0	0	0	0	0	0	0	0	0	0	0	0	0	0	0	0	0	0	0	0	0	0	0	0	0	0	0	0	0	0	0	0	0
OTU_4631	sk_Eukaryota	k_Metazoa	p_Arthropoda	c_Insecta	o_Ephemeroptera	f_Heptageniidae	g__	s_Heptageniidae RF106	KX039561.1	91.1	0	0	0	1	0	0	0	0	0	0	0	0	0	0	0	0	0	0	0	0	0	0	0	0	0	0	0	0	0	0	0	0	0	0	0	0	0	0	0
OTU_1745	sk_Eukaryota	k_Metazoa	p_Arthropoda	c_Insecta	o_Ephemeroptera	f_Heptageniidae	g__	s_Heptageniidae RF106	KX039561.1	92.98	0	0	0	3	0	0	0	0	0	0	0	0	0	0	0	0	0	0	0	0	0	0	0	0	0	0	0	0	0	0	0	0	0	0	0	0	0	0	0
OTU_2671	sk_Eukaryota	k_Metazoa	p_Arthropoda	c_Insecta	o_Ephemeroptera	f_Heptageniidae	g__	s_Heptageniidae RF106	KX039561.1	91.58	0	0	0	2	0	0	0	0	0	0	0	0	0	0	0	0	0	0	0	0	0	0	0	0	0	0	0	0	0	0	0	0	0	0	0	0	0	0	0
OTU_1667	sk_Eukaryota	k_Metazoa	p_Arthropoda	c_Insecta	o_Ephemeroptera	f_Heptageniidae	g__	s_Heptageniidae RF106	KX039561.1	93.33	0	0	0	1	0	0	0	0	0	0	0	0	0	0	0	0	0	0	0	0	0	0	0	0	0	0	0	0	0	0	0	0	0	0	0	0	0	0	0
OTU_5597	sk_Eukaryota	k_Metazoa	p_Arthropoda	c_Insecta	o_Ephemeroptera	f_Heptageniidae	g__	s_Heptageniidae RF106	KX039561.1	91.7	0	0	0	1	0	0	0	0	0	0	0	0	0	0	0	0	0	0	0	0	0	0	0	0	0	0	0	0	0	0	0	0	0	0	0	0	0	0	0
OTU_1304	sk_Eukaryota	k_Metazoa	p_Arthropoda	c_Insecta	o_Ephemeroptera	f_Heptageniidae	g__	s_Heptageniidae RF106	KX039561.1	91.1	0	0	0	1	0	0	0	0	0	0	0	0	0	0	0	0	0	0	0	0	0	0	0	0	0	0	0	0	0	0	0	0	0	0	0	0	0	0	0
OTU_5605	sk_Eukaryota	k_Metazoa	p_Arthropoda	c_Insecta	o_Ephemeroptera	f_Heptageniidae	g__	s_Heptageniidae RF106	KX039561.1	92.1	0	0	0	1	0	0	0	0	0	0	0	0	0	0	0	0	0	0	0	0	0	0	0	0	0	0	0	0	0	0	0	0	0	0	0	0	0	0	0
OTU_3634	sk_Eukaryota	k_Metazoa	p_Arthropoda	c_Insecta	o_Ephemeroptera	f_Heptageniidae	g__	s_Heptageniidae RF106	KX039561.1	91.07	0	0	0	1	0	0	0	0	0	0	0	0	0	0	0	0	0	0	0	0	0	0	0	0	0	0	0	0	0	0	0	0	0	0	0	0	0	0	0
OTU_5606	sk_Eukaryota	k_Metazoa	p_Arthropoda	c_Insecta	o_Ephemeroptera	f_Heptageniidae	g__	s_Heptageniidae RF106	KX039561.1	91.07	0	0	0	1	0	0	0	0	0	0	0	0	0	0	0	0	0	0	0	0	0	0	0	0	0	0	0	0	0	0	0	0	0	0	0	0	0	0	0
OTU_5607	sk_Eukaryota	k_Metazoa	p_Arthropoda	c_Insecta	o_Ephemeroptera	f_Heptageniidae	g__	s_Heptageniidae RF106	KX039561.1	91.07	0	0	0	1	0	0	0	0	0	0	0	0	0	0	0	0	0	0	0	0	0	0	0	0	0	0	0	0	0	0	0	0	0	0	0	0	0	0	0
OTU_3635	sk_Eukaryota	k_Metazoa	p_Arthropoda	c_Insecta	o_Ephemeroptera	f_Heptageniidae	g__	s_Heptageniidae RF106	KX039561.1	91.41	0	0	0	1	0	0	0	0	0	0	0	0	0	0	0	0	0	0	0	0	0	0	0	0	0	0	0	0	0	0	0	0	0	0	0	0	0	0	0
OTU_1483	sk_Eukaryota	k_Metazoa	p_Arthropoda	c_Insecta	o_Ephemeroptera	f_Heptageniidae	g__	s_Heptageniidae RF106	KX039561.1	92.98	0	0	0	1	0	0	0	0	1	0	0	0	0	0	0	0	0	0	0	0	0	0	0	0	0	0	0	0	0	0	0	0	0	0	0	0	0	0	0
OTU_2508	sk_Eukaryota	k_Metazoa	p_Arthropoda	c_Insecta	o_Ephemeroptera	f_Heptageniidae	g__	s_Heptageniidae RF106	KX039561.1	91.58	0	0	0	1	0	0	0	0	0	0	0	0	0	0	0	0	0	0	0	0	0	0	0	0	0	0	0	0	0	0	0	0	0	0	0	0	0	0	0
OTU_698	sk_Eukaryota	k_Metazoa	p_Arthropoda	c_Insecta	o_Ephemeroptera	f_Heptageniidae	g__	s_Heptageniidae RF106	KX039561.1	91.61	0	0	0	1	0	0	0	0	0	0	0	0	0	0	0	0	0	0	0	0	0	0	0	0	0	0	0	0	0	0	0	4	0	0	0	0	0	0	0
OTU_478	sk_Eukaryota	k_Metazoa	p_Arthropoda	c_Insecta	o_Ephemeroptera	f_Heptageniidae	g__	s_Heptageniidae RF106	KX039561.1	92.91	0	0	0	1	0	0	0	0	0	0	0	0	0	0	0	0	0	0	0	0	0	0	0	0	0	0	0	0	0	0	0	0	0	0	0	0	0	0	0
OTU_3460	sk_Eukaryota	k_Metazoa	p_Arthropoda	c_Insecta	o_Ephemeroptera	f_Heptageniidae	g__	s_Heptageniidae RF106	KX039561.1	92.44	0	0	0	1	0	0	0	0	0	0	0	0	0	0	0	0	0	0	0	0	0	0	0	0	0	0	0	0	0	0	0	0	0	0	0	0	0	0	0
OTU_3461	sk_Eukaryota	k_Metazoa	p_Arthropoda	c_Insecta	o_Ephemeroptera	f_Heptageniidae	g__	s_Heptageniidae RF106	KX039561.1	92.33	0	0	0	1	0	0	0	0	0	0	0	0	0	0	0	0	0	0	0	0	0	0	0	0	0	0	0	0	0	0	0	0	0	0	0	0	0	0	0
OTU_1869	sk_Eukaryota	k_Metazoa	p_Arthropoda	c_Insecta	o_Ephemeroptera	f_Heptageniidae	g__	s_Heptageniidae RF106	KX039561.1	93.13	0	0	0	1	0	0	0	0	0	0	0	0	0	0	0	0	0	0	0	0	0	0	0	0	0	0	0	0	0	0	0	0	0	0	0	0	0	0	0
OTU_1305	sk_Eukaryota	k_Metazoa	p_Arthropoda	c_Insecta	o_Ephemeroptera	f_Heptageniidae	g__	s_Heptageniidae RF106	KX039561.1	92.44	0	0	0	1	0	0	0	0	0	0	0	0	0	0	0	0	0	0	0	0	0	0	0	0	0	0	0	0	0	0	0	0	0	0	0	0	0	0	0
OTU_3637	sk_Eukaryota	k_Metazoa	p_Arthropoda	c_Insecta	o_Ephemeroptera	f_Heptageniidae	g__	s_Heptageniidae RF106	KX039561.1	90.43	0	0	0	1	0	0	0	0	0	0	0	0	0	0	0	0	0	0	0	0	0	0	0	0	0	0	0	0	0	0	0	0	0	0	0	0	0	0	0
OTU_1051	sk_Eukaryota	k_Metazoa	p_Arthropoda	c_Insecta	o_Ephemeroptera	f_Heptageniidae	g__	s_Heptageniidae RF106	KX039561.1	90.07	0	0	0	1	0	0	0	0	0	0	0	0	0	0	0	0	0	0	0	0	0	0	0	0	0	0	0	0	0	0	0	0	0	0	0	0	0	0	0
OTU_2961	sk_Eukaryota	k_Metazoa	p_Arthropoda	c_Insecta	o_Ephemeroptera	f_Heptageniidae	g__	s_Heptageniidae RF106	KX039561.1	91.75	0	0	0	1	0	0	0	0	0	0	0	0	0	0	0	0	0	0	0	0	0	0	0	0	0	0	0	0	0	0	0	0	0	0	0	0	0	0	0
OTU_4650	sk_Eukaryota	k_Metazoa	p_Arthropoda	c_Insecta	o_Ephemeroptera	f_Heptageniidae	g__	s_Heptageniidae RF106	KX039561.1	90.49	0	0	0	1	0	0	0	0	0	0	0	0	0	0	0	0	0	0	0	0	0	0	0	0	0	0	0	0	0	0	0	0	0	0	0	0	0	0	0
OTU_1250	sk_Eukaryota	k_Metazoa	p_Arthropoda	c_Insecta	o_Ephemeroptera	f_Heptageniidae	g__	s_Heptageniidae RF106	KX039561.1	94.29	0	0	0	1	0	0	0	0	0	0	0	0	0	0	0	0	0	0	0	0	0	0	0	0	0	0	0	0	0	0	0	0	0	0	0	0	0	0	0
OTU_5643	sk_Eukaryota	k_Metazoa	p_Arthropoda	c_Insecta	o_Ephemeroptera	f_Heptageniidae	g__	s_Heptageniidae RF106	KX039561.1	91.23	0	0	0	1	0	0	0	0	0	0	0	0	0	0	0	0	0	0	0	0	0	0	0	0	0	0	0	0	0	0	0	0	0	0	0	0	0	0	0
OTU_5647	sk_Eukaryota	k_Metazoa	p_Arthropoda	c_Insecta	o_Ephemeroptera	f_Heptageniidae	g__	s_Heptageniidae RF106	KX039561.1	90.39	0	0	0	1	0	0	0	0	0	0	0	0	0	0	0	0	0	0	0	0	0	0	0	0	0	0	0	0	0	0	0	0	0	0	0	0	0	0	0
OTU_5648	sk_Eukaryota	k_Metazoa	p_Arthropoda	c_Insecta	o_Ephemeroptera	f_Heptageniidae	g__	s_Heptageniidae RF106	KX039561.1	90.3	0	0	0	1	0	0	0	0	0	0	0	0	0	0	0	0	0	0	0	0	0	0	0	0	0	0	0	0	0	0	0	0	0	0	0	0	0	0	0
OTU_2875	sk_Eukaryota	k_Metazoa	p_Arthropoda	c_Insecta	o_Ephemeroptera	f_Heptageniidae	g__	s_Heptageniidae RF106	KX039561.1	91.23	0	0	0	1	0	0	0	0	0	0	0	0	0	0	0	0	0	0	0	0	0	0	0	0	0	0	0	0	0	0	0	0	0	0	0	0	0	0	0
OTU_4653	sk_Eukaryota	k_Metazoa	p_Arthropoda	c_Insecta	o_Ephemeroptera	f_Heptageniidae	g__	s_Heptageniidae RF106	KX039561.1	90.38	0	0	0	1	0	0	0	0	0	0	0	0	0	0	0	0	0	0	0	0	0	0	0	0	0	0	0	0	0	0	0	0	0	0	0	0	0	0	0
OTU_3499	sk_Eukaryota	k_Metazoa	p_Arthropoda	c_Insecta	o_Ephemeroptera	f_Heptageniidae	g__	s_Heptageniidae RF106	KX039561.1	92.1	0	0	0	1	0	0	0	0	0	0	0	0	0	0	0	0	0	0	0	0	0	0	0	0	0	0	0	0	0	0	0	0	0	0	0	0	0	0	0
OTU_5657	sk_Eukaryota	k_Metazoa	p_Arthropoda	c_Insecta	o_Ephemeroptera	f_Heptageniidae	g__	s_Heptageniidae RF106	KX039561.1	90.88	0	0	0	1	0	0	0	0	0	0	0	0	0	0	0	0	0	0	0	0	0	0	0	0	0	0	0	0	0	0	0	0	0	0	0	0	0	0	0
OTU_695	sk_Eukaryota	k_Metazoa	p_Arthropoda	c_Insecta	o_Ephemeroptera	f_Heptageniidae	g__	s_Heptageniidae RF106	KX039561.1	94.07	0	0	0	1	0	0	0	0	0	0	0	0	0	0	0	0	0	0	0	0	0	0	0	0	0	0	0	0	0	0	0	0	0	0	0	0	0	0	0
OTU_5663	sk_Eukaryota	k_Metazoa	p_Arthropoda	c_Insecta	o_Ephemeroptera	f_Heptageniidae	g__	s_Heptageniidae RF106	KX039561.1	90.66	0	0	0	1	0	0	0	0	0	0	0	0	0	0	0	0	0	0	0	0	0	0	0	0	0	0	0	0	0	0	0	0	0	0	0	0	0	0	0
OTU_3638	sk_Eukaryota	k_Metazoa	p_Arthropoda	c_Insecta	o_Ephemeroptera	f_Heptageniidae	g__	s_Heptageniidae RF106	KX039561.1	92.86	0	0	0	1	0	0	0	0	0	0	0	0	0	0	0	0	0	0	0	0	0	0	0	0	0	0	0	0	0	0	0	0	0	0	0	0	0	0	0
OTU_2795	sk_Eukaryota	k_Metazoa	p_Arthropoda	c_Insecta	o_Ephemeroptera	f_Heptageniidae	g__	s_Heptageniidae RF106	KX039561.1	92.28	0	0	0	1	0	0	0	0	0	0	0	0	0	0	0	0	0	0	0	0	0	0	0	0	0	0	0	0	0	0	0	0	0	0	0	0	0	0	0
OTU_5676	sk_Eukaryota	k_Metazoa	p_Arthropoda	c_Insecta	o_Ephemeroptera	f_Heptageniidae	g__	s_Heptageniidae RF106	KX039561.1	90.53	0	0	0	1	0	0	0	0	0	0	0	0	0	0	0	0	0	0	0	0	0	0	0	0	0	0	0	0	0	0	0	0	0	0	0	0	0	0	0
OTU_1946	sk_Eukaryota	k_Metazoa	p_Arthropoda	c_Insecta	o_Ephemeroptera	f_Heptageniidae	g__	s_Heptageniidae RF106	KX039561.1	91.58	0	0	0	1	0	0	0	0	0	0	0	0	0	0	0	0	0	0	0	0	0	0	0	0	0	0	0	0	0	0	0	0	0	0	0	0	0	0	0
OTU_2179	sk_Eukaryota	k_Metazoa	p_Arthropoda	c_Insecta	o_Ephemeroptera	f_Heptageniidae	g__	s_Heptageniidae RF106	KX039561.1	92.1	0	0	0	1	0	0	0	0	0	0	0	0	0	0	0	0	0	0	0	0	0	0	0	0	0	0	0	0	0	0	0	0	0	0	0	0	0	0	0
OTU_5678	sk_Eukaryota	k_Metazoa	p_Arthropoda	c_Insecta	o_Ephemeroptera	f_Heptageniidae	g__	s_Heptageniidae RF106	KX039561.1	90.28	0	0	0	1	0	0	0	0	0	0	0	0	0	0	0	0	0	0	0	0	0	0	0	0	0	0	0	0	0	0	0	0	0	0	0	0	0	0	0
OTU_5680	sk_Eukaryota	k_Metazoa	p_Arthropoda	c_Insecta	o_Ephemeroptera	f_Heptageniidae	g__	s_Heptageniidae RF106	KX039561.1	90.85	0	0	0	1	0	0	0	0	0	0	0	0	0	0	0	0	0	0	0	0	0	0	0	0	0	0	0	0	0	0	0	0	0	0	0	0	0	0	0
OTU_4272	sk_Eukaryota	k_Metazoa	p_Arthropoda	c_Insecta	o_Ephemeroptera	f_Heptageniidae	g__	s_Heptageniidae RF106	KX039561.1	90.53	0	0	0	1	0	0	0	0	1	0	0	0	0	0	0	0	0	0	0	0	0	0	0	0	0	0	0	0	0	0	0	0	0	0	0	0	0	0	0
OTU_5687	sk_Eukaryota	k_Metazoa	p_Arthropoda	c_Insecta	o_Ephemeroptera	f_Heptageniidae	g__	s_Heptageniidae RF106	KX039561.1	90.56	0	0	0	1	0	0	0	0	0	0	0	0	0	0	0	0	0	0	0	0	0	0	0	0	0	0	0	0	0	0	0	0	0	0	0	0	0	0	0
OTU_3639	sk_Eukaryota	k_Metazoa	p_Arthropoda	c_Insecta	o_Ephemeroptera	f_Heptageniidae	g__	s_Heptageniidae RF106	KX039561.1	92.63	0	0	0	1	0	0	0	0	0	0	0	0	0	0	0	0	0	0	0	0	0	0	0	0	0	0	0	0	0	0	0	0	0	0	0	0	0	0	0
OTU_5707	sk_Eukaryota	k_Metazoa	p_Arthropoda	c_Insecta	o_Ephemeroptera	f_Heptageniidae	g__	s_Heptageniidae RF106	KX039561.1	91.43	0	0	0	0	0	0	0	1	0	0	0	0	0	0	0	0	0	0	0	0	0	0	0	0	0	0	0	0	0	0	0	0	0	0	0	0	0	0	0
OTU_5739	sk_Eukaryota	k_Metazoa	p_Arthropoda	c_Insecta	o_Ephemeroptera	f_Heptageniidae	g__	s_Heptageniidae RF106	KX039561.1	90.18	0	0	0	0	0	0	0	1	0	0	0	0	0	0	0	0	0	0	0	0	0	0	0	0	0	0	0	0	0	0	0	0	0	0	0	0	0	0	0
OTU_5742	sk_Eukaryota	k_Metazoa	p_Arthropoda	c_Insecta	o_Ephemeroptera	f_Heptageniidae	g__	s_Heptageniidae RF106	KX039561.1	91.44	0	0	0	0	0	0	0	0	0	0	0	0	0	0	0	0	0	0	0	0	0	0	0	0	0	0	0	0	0	0	0	0	0	0	0	0	0	0	0
OTU_5744	sk_Eukaryota	k_Metazoa	p_Arthropoda	c_Insecta	o_Ephemeroptera	f_Heptageniidae	g__	s_Heptageniidae RF106	KX039561.1	90.51	0	0	0	0	0	0	0	0	0	0	0	0	0	0	0	0	0	0	0	0	0	0	0	0	0	0	0	0	0	0	0	0	0	0	0	0	0	0	0
OTU_5747	sk_Eukaryota	k_Metazoa	p_Arthropoda	c_Insecta	o_Ephemeroptera	f_Heptageniidae	g__	s_Heptageniidae RF106	KX039561.1	90.88	0	0	0	0	0	0	0	0	0	0	0	0	0	0	0	0	0	0	0	0	0	0	0	0	0	0	0	0	0	0	0	0	0	0	0	0	0	0	0
OTU_5750	sk_Eukaryota	k_Metazoa	p_Arthropoda	c_Insecta	o_Ephemeroptera	f_Heptageniidae	g__	s_Heptageniidae RF106	KX039561.1	90.53	0	0	0	0	0	0	0	0	0	0	0	0	0	0	0	0	0	0	0	0	0	0	0	0	0	0	0	0	0	0	0	0	0	0	0	0	0	0	0
OTU_5753	sk_Eukaryota	k_Metazoa	p_Arthropoda	c_Insecta	o_Ephemeroptera	f_Heptageniidae	g__	s_Heptageniidae RF106	KX039561.1	90.18	0	0	0	0	0	0	0	0	0	0	0	0	0	0	0	0	0	0	0	0	0	0	0	0	0	0	0	0	0	0	0	0	0	0	0	0	0	0	0
OTU_5754	sk_Eukaryota	k_Metazoa	p_Arthropoda	c_Insecta	o_Ephemeroptera	f_Heptageniidae	g__	s_Heptageniidae RF106	KX039561.1	92.98	0	0	0	0	0	0	0	0	0	0	0	0	0	0	0	0	0	0	0	0	0	0	0	0	0	0	0	0	0	0	0	0	0	0	0	0	0	0	0
OTU_5756	sk_Eukaryota	k_Metazoa	p_Arthropoda	c_Insecta	o_Ephemeroptera	f_Heptageniidae	g__	s_Heptageniidae RF106	KX039561.1	90.26	0	0	0	0	0	0	0	0	0	0	0	0	0	0	0	0	0	0	0	0	0	0	0	0	0	0	0	0	0	0	0	0	0	0	0	0	0	0	0
OTU_5757	sk_Eukaryota	k_Metazoa	p_Arthropoda	c_Insecta	o_Ephemeroptera	f_Heptageniidae	g__	s_Heptageniidae RF106	KX039561.1	92.28	0	0	0	0	0	0	0	0	0	0	0	0	0	0	0	0	0	0	0	0	0	0	0	0	0	0	0	0	0	0	0	0	0	0	0	0	0	0	0
OTU_3883	sk_Eukaryota	k_Metazoa	p_Arthropoda	c_Insecta	o_Ephemeroptera	f_Heptageniidae	g__	s_Heptageniidae RF106	KX039561.1	91.03	0	0	0	0	0	0	0	0	0	0	0	0	0	0	0	0	0	0	0	0	0	0	0	0	0	0	0	0	0	0	0	0	0	0	0	0	0	0	0
OTU_5758	sk_Eukaryota	k_Metazoa	p_Arthropoda	c_Insecta	o_Ephemeroptera	f_Heptageniidae	g__	s_Heptageniidae RF106	KX039561.1	90.85	0	0	0	0	0	0	0	0	0	0	0	0	0	0	0	0	0	0	0	0	0	0	0	0	0	0	0	0	0	0	0	0	0	0	0	0	0	0	0
OTU_4673	sk_Eukaryota	k_Metazoa	p_Arthropoda	c_Insecta	o_Ephemeroptera	f_Heptageniidae	g__	s_Heptageniidae RF106	KX039561.1	91.58	0	0	0	0	0	0	0	0	0	0	0	0	0	0	0	0	0	0	0	0	0	0	0	0	0	0	0	0	0	0	0	0	0	0	0	0	0	0	0
OTU_5761	sk_Eukaryota	k_Metazoa	p_Arthropoda	c_Insecta	o_Ephemeroptera	f_Heptageniidae	g__	s_Heptageniidae RF106	KX039561.1	90.38	0	0	0	0	0	0	0	0	0	0	0	0	0	0	0	0	0	0	0	0	0	0	0	0	0	0	0	0	0	0	0	0	0	0	0	0	0	0	0
OTU_5768	sk_Eukaryota	k_Metazoa	p_Arthropoda	c_Insecta	o_Ephemeroptera	f_Heptageniidae	g__	s_Heptageniidae RF106	KX039561.1	92.58	0	0	0	0	0	0	0	0	0	0	0	0	0	0	0	0	0	0	0	0	0	0	0	0	0	0	0	0	0	0	0	0	0	0	0	0	0	0	0
OTU_776	sk_Eukaryota	k_Metazoa	p_Arthropoda	c_Insecta	o_Ephemeroptera	f_Heptageniidae	g__	s_Heptageniidae RF106	KX039561.1	91.78	0	0	0	0	0	0	0	0	0	0	0	0	0	0	0	0	0	0	0	0	0	0	0	0	0	0	0	0	0	0	0	4	0	0	0	0	0	0	0
OTU_2803	sk_Eukaryota	k_Metazoa	p_Arthropoda	c_Insecta	o_Ephemeroptera	f_Heptageniidae	g__	s_Heptageniidae RF106	KX039561.1	90.07	0	0	0	0	0	0	0	0	0	2	0	0	0	0	0	0	0	0	0	0	0	0	0	0	0	0	0	0	0	0	0	0	0	0	234	1	0	0	0
OTU_1089	sk_Eukaryota	k_Metazoa	p_Arthropoda	c_Insecta	o_Ephemeroptera	f_Heptageniidae	g__	s_Heptageniidae RF106	KX039561.1	90.28	0	0	0	0	0	0	0	0	0	0	0	0	0	0	0	0	0	0	0	0	0	0	0	0	0	0	0	0	0	0	0	0	0	0	18	1	0	0	0
OTU_3666	sk_Eukaryota	k_Metazoa	p_Arthropoda	c_Insecta	o_Ephemeroptera	f_Heptageniidae	g__	s_Heptageniidae RF106	KX039561.1	90.18	0	0	0	0	0	0	0	0	0	0	0	0	0	0	0	0	0	0	0	0	0	0	0	0	0	0	0	0	0	0	0	0	0	0	5	0	0	0	0
OTU_900	sk_Eukaryota	k_Metazoa	p_Arthropoda	c_Insecta	o_Ephemeroptera	f_Heptageniidae	g__	s_Heptageniidae RF106	KX039561.1	91.75	0	0	0	0	0	0	0	0	0	0	0	0	0	0	0	0	0	0	0	0	0	0	0	0	0	0	0	0	0	0	0	0	0	0	1	0	0	0	0
OTU_3313	sk_Eukaryota	k_Metazoa	p_Arthropoda	c_Insecta	o_Ephemeroptera	f_Heptageniidae	g__	s_Heptageniidae RF106	KX039561.1	93.03	0	0	0	0	0	0	0	0	0	0	0	0	0	0	0	0	0	0	0	0	0	0	0	0	0	0	0	0	0	0	0	0	0	0	0	0	0	0	0
OTU_5993	sk_Eukaryota	k_Metazoa	p_Arthropoda	c_Insecta	o_Ephemeroptera	f_Heptageniidae	g__	s_Heptageniidae RF106	KX039561.1	90.53	0	0	0	0	0	0	0	0	0	0	0	0	0	0	0	0	0	0	0	0	0	0	0	0	0	0	0	0	0	0	0	0	0	0	0	0	0	0	0
OTU_6002	sk_Eukaryota	k_Metazoa	p_Arthropoda	c_Insecta	o_Ephemeroptera	f_Heptageniidae	g__	s_Heptageniidae RF106	KX039561.1	92.48	0	0	0	0	0	0	0	0	0	0	0	0	0	0	0	0	0	0	0	0	0	0	0	0	0	0	0	0	0	0	0	0	0	0	0	0	0	0	0
OTU_6004	sk_Eukaryota	k_Metazoa	p_Arthropoda	c_Insecta	o_Ephemeroptera	f_Heptageniidae	g__	s_Heptageniidae RF106	KX039561.1	90.88	0	0	0	0	0	0	0	0	0	0	0	0	0	0	0	0	0	0	0	0	0	0	0	0	0	0	0	0	0	0	0	0	0	0	0	0	0	0	0
OTU_3481	sk_Eukaryota	k_Metazoa	p_Arthropoda	c_Insecta	o_Ephemeroptera	f_Heptageniidae	g__	s_Heptageniidae RF106	KX039561.1	91.42	0	0	0	0	0	0	0	0	0	0	0	0	0	0	0	0	0	0	0	0	0	0	0	0	0	0	0	0	0	0	0	0	0	0	0	0	0	0	0
OTU_6006	sk_Eukaryota	k_Metazoa	p_Arthropoda	c_Insecta	o_Ephemeroptera	f_Heptageniidae	g__	s_Heptageniidae RF106	KX039561.1	91.07	0	0	0	0	0	0	0	0	0	0	0	0	0	0	0	0	0	0	0	0	0	0	0	0	0	0	0	0	0	0	0	0	0	0	0	0	0	0	0
OTU_348	sk_Eukaryota	k_Metazoa	p_Arthropoda	c_Insecta	o_Ephemeroptera	f_Heptageniidae	g__	s_Heptageniidae RF106	KX039561.1	90.81	132	0	0	0	0	0	0	0	165	0	0	0	0	0	0	0	0	0	0	0	0	0	0	0	0	0	0	0	0	0	0	0	0	0	5	0	31	0	0
OTU_4247	sk_Eukaryota	k_Metazoa	p_Arthropoda	c_Insecta	o_Ephemeroptera	f_Heptageniidae	g__	s_Heptageniidae RF106	KX039561.1	90.18	0	0	0	0	0	0	0	0	0	0	0	0	0	0	0	0	0	0	0	0	0	0	0	0	0	0	0	0	0	0	0	0	0	0	0	0	0	0	0
OTU_476	sk_Eukaryota	k_Metazoa	p_Arthropoda	c_Insecta	o_Ephemeroptera	f_Heptageniidae	g__	s_Heptageniidae RF106	KX039561.1	92.63	0	0	0	0	0	0	0	0	0	0	0	0	0	0	0	0	0	0	0	0	0	0	0	0	0	0	0	0	0	0	0	0	0	0	2	3	0	0	0
OTU_6035	sk_Eukaryota	k_Metazoa	p_Arthropoda	c_Insecta	o_Ephemeroptera	f_Heptageniidae	g__	s_Heptageniidae RF106	KX039561.1	90.04	0	0	0	0	0	0	0	0	0	0	0	0	0	0	0	0	0	0	0	0	0	0	0	0	0	0	0	0	0	0	0	0	0	0	1	0	0	0	0
OTU_4768	sk_Eukaryota	k_Metazoa	p_Arthropoda	c_Insecta	o_Ephemeroptera	f_Heptageniidae	g__	s_Heptageniidae RF106	KX039561.1	90.39	1	0	0	0	0	0	0	0	1	0	0	0	0	0	0	0	0	0	0	0	0	0	0	0	0	0	0	0	0	0	0	0	0	0	0	0	13	0	0
OTU_2623	sk_Eukaryota	k_Metazoa	p_Arthropoda	c_Insecta	o_Ephemeroptera	f_Heptageniidae	g__	s_Heptageniidae RF106	KX039561.1	90.18	0	0	0	0	0	0	0	0	0	0	0	0	0	0	0	0	0	0	0	0	0	0	0	0	0	0	0	0	0	0	0	0	0	0	0	0	0	0	0
OTU_1463	sk_Eukaryota	k_Metazoa	p_Arthropoda	c_Insecta	o_Ephemeroptera	f_Heptageniidae	g__	s_Heptageniidae RF106	KX039561.1	91.37	0	0	0	0	0	0	0	0	1	0	0	0	0	0	0	0	0	0	0	0	0	0	0	0	0	0	0	0	0	0	0	0	0	0	0	0	0	0	0
OTU_485	sk_Eukaryota	k_Metazoa	p_Arthropoda	c_Insecta	o_Ephemeroptera	f_Heptageniidae	g__	s_Heptageniidae RF106	KX039561.1	91.93	294	0	0	0	0	0	0	0	67	0	0	0	0	0	0	0	0	0	0	0	0	0	0	0	0	0	0	0	0	0	0	0	0	0	0	0	21	0	0
OTU_2980	sk_Eukaryota	k_Metazoa	p_Arthropoda	c_Insecta	o_Ephemeroptera	f_Heptageniidae	g__	s_Heptageniidae RF106	KX039561.1	90.03	0	0	0	0	0	0	0	0	0	0	0	0	0	0	0	0	0	0	0	0	0	0	0	0	0	0	0	0	0	0	0	0	0	0	0	0	1	0	0
OTU_3081	sk_Eukaryota	k_Metazoa	p_Arthropoda	c_Insecta	o_Ephemeroptera	f_Heptageniidae	g__	s_Heptageniidae RF106	KX039561.1	91.75	0	0	0	0	0	0	0	0	1	0	0	0	0	0	0	0	0	0	0	0	0	0	0	0	0	0	0	0	0	0	0	0	0	0	0	0	3	0	0
OTU_6164	sk_Eukaryota	k_Metazoa	p_Arthropoda	c_Insecta	o_Ephemeroptera	f_Heptageniidae	g__	s_Heptageniidae RF106	KX039561.1	91.75	0	0	0	0	0	0	0	0	0	0	0	0	0	0	0	0	0	0	0	0	0	0	0	0	0	0	0	0	0	0	0	0	0	0	0	0	0	0	0
OTU_1982	sk_Eukaryota	k_Metazoa	p_Arthropoda	c_Insecta	o_Ephemeroptera	f_Heptageniidae	g__	s_Heptageniidae RF106	KX039561.1	94.04	0	0	0	0	0	0	0	0	3	0	0	0	0	0	0	0	0	0	0	0	0	0	0	0	0	0	0	0	0	0	0	0	0	0	0	0	0	0	0
OTU_4264	sk_Eukaryota	k_Metazoa	p_Arthropoda	c_Insecta	o_Ephemeroptera	f_Heptageniidae	g__	s_Heptageniidae RF106	KX039561.1	90.75	0	0	0	0	0	0	0	0	0	0	0	0	0	0	0	0	0	0	0	0	0	0	0	0	0	0	0	0	0	0	0	0	0	0	0	0	0	0	0
OTU_3923	sk_Eukaryota	k_Metazoa	p_Arthropoda	c_Insecta	o_Ephemeroptera	f_Heptageniidae	g__	s_Heptageniidae RF106	KX039561.1	90.81	0	0	0	0	0	0	0	0	0	0	0	0	0	0	0	0	0	0	0	0	0	0	0	0	0	0	0	0	0	0	0	0	0	0	0	0	0	0	0
OTU_2981	sk_Eukaryota	k_Metazoa	p_Arthropoda	c_Insecta	o_Ephemeroptera	f_Heptageniidae	g__	s_Heptageniidae RF106	KX039561.1	91.93	0	0	0	0	0	0	0	0	0	0	0	0	0	0	0	0	0	0	0	0	0	0	0	0	0	0	0	0	0	0	0	0	0	0	0	0	1	0	0
OTU_2740	sk_Eukaryota	k_Metazoa	p_Arthropoda	c_Insecta	o_Ephemeroptera	f_Heptageniidae	g__	s_Heptageniidae RF106	KX039561.1	93.13	0	0	0	0	0	0	0	0	0	0	0	0	0	0	0	0	0	0	0	0	0	0	0	0	0	0	0	0	0	0	0	0	0	0	0	0	1	0	0
OTU_3928	sk_Eukaryota	k_Metazoa	p_Arthropoda	c_Insecta	o_Ephemeroptera	f_Heptageniidae	g__	s_Heptageniidae RF106	KX039561.1	92.28	0	0	0	0	0	0	0	0	0	0	0	0	0	0	0	0	0	0	0	0	0	0	0	0	0	0	0	0	0	0	0	0	0	0	0	0	1	0	0
OTU_3213	sk_Eukaryota	k_Metazoa	p_Arthropoda	c_Insecta	o_Ephemeroptera	f_Heptageniidae	g__	s_Heptageniidae RF106	KX039561.1	90.65	1	0	0	0	0	0	0	0	0	0	0	0	0	0	0	0	0	0	0	0	0	0	0	0	0	0	0	0	0	0	0	0	0	0	0	0	2	0	0
OTU_6219	sk_Eukaryota	k_Metazoa	p_Arthropoda	c_Insecta	o_Ephemeroptera	f_Heptageniidae	g__	s_Heptageniidae RF106	KX039561.1	90.69	0	0	0	0	0	0	0	0	0	0	0	0	0	0	0	0	0	0	0	0	0	0	0	0	0	0	0	0	0	0	0	0	0	0	0	0	0	0	0
OTU_3931	sk_Eukaryota	k_Metazoa	p_Arthropoda	c_Insecta	o_Ephemeroptera	f_Heptageniidae	g__	s_Heptageniidae RF106	KX039561.1	92.63	0	0	0	0	0	0	0	0	0	0	0	0	0	0	0	0	0	0	0	0	0	0	0	0	0	0	0	0	0	0	0	0	0	0	0	0	0	0	0
OTU_4787	sk_Eukaryota	k_Metazoa	p_Arthropoda	c_Insecta	o_Ephemeroptera	f_Heptageniidae	g__	s_Heptageniidae RF106	KX039561.1	92.58	0	0	0	0	0	0	0	0	0	0	0	0	0	0	0	0	0	0	0	0	0	0	0	0	0	0	0	0	0	0	0	0	0	0	0	0	0	0	0
OTU_4788	sk_Eukaryota	k_Metazoa	p_Arthropoda	c_Insecta	o_Ephemeroptera	f_Heptageniidae	g__	s_Heptageniidae RF106	KX039561.1	90	0	0	0	0	0	0	0	0	0	0	0	0	0	0	0	0	0	0	0	0	0	0	0	0	0	0	0	0	0	0	0	0	0	0	0	0	0	0	0
OTU_6221	sk_Eukaryota	k_Metazoa	p_Arthropoda	c_Insecta	o_Ephemeroptera	f_Heptageniidae	g__	s_Heptageniidae RF106	KX039561.1	92.63	0	0	0	0	0	0	0	0	0	0	0	0	0	0	0	0	0	0	0	0	0	0	0	0	0	0	0	0	0	0	0	0	0	0	0	0	0	0	0
OTU_6225	sk_Eukaryota	k_Metazoa	p_Arthropoda	c_Insecta	o_Ephemeroptera	f_Heptageniidae	g__	s_Heptageniidae RF106	KX039561.1	90.53	0	0	0	0	0	0	0	0	0	0	0	0	0	0	0	0	0	0	0	0	0	0	0	0	0	0	0	0	0	0	0	0	0	0	0	0	0	0	0
OTU_6226	sk_Eukaryota	k_Metazoa	p_Arthropoda	c_Insecta	o_Ephemeroptera	f_Heptageniidae	g__	s_Heptageniidae RF106	KX039561.1	92.98	0	0	0	0	0	0	0	0	0	0	0	0	0	0	0	0	0	0	0	0	0	0	0	0	0	0	0	0	0	0	0	0	0	0	0	0	0	0	0
OTU_4790	sk_Eukaryota	k_Metazoa	p_Arthropoda	c_Insecta	o_Ephemeroptera	f_Heptageniidae	g__	s_Heptageniidae RF106	KX039561.1	91.07	0	0	0	0	0	0	0	0	0	0	0	0	0	0	0	0	0	0	0	0	0	0	0	0	0	0	0	0	0	0	0	0	0	0	0	0	0	0	0
OTU_6229	sk_Eukaryota	k_Metazoa	p_Arthropoda	c_Insecta	o_Ephemeroptera	f_Heptageniidae	g__	s_Heptageniidae RF106	KX039561.1	91.03	0	0	0	0	0	0	0	0	0	0	0	0	0	0	0	0	0	0	0	0	0	0	0	0	0	0	0	0	0	0	0	0	0	0	0	0	0	0	0
OTU_6231	sk_Eukaryota	k_Metazoa	p_Arthropoda	c_Insecta	o_Ephemeroptera	f_Heptageniidae	g__	s_Heptageniidae RF106	KX039561.1	91.48	0	0	0	0	0	0	0	0	0	0	0	0	0	0	0	0	0	0	0	0	0	0	0	0	0	0	0	0	0	0	0	0	0	0	0	0	0	0	0
OTU_1873	sk_Eukaryota	k_Metazoa	p_Arthropoda	c_Insecta	o_Ephemeroptera	f_Heptageniidae	g__	s_Heptageniidae RF106	KX039561.1	91.03	0	0	0	0	0	0	0	0	0	0	0	0	0	0	0	0	0	0	0	0	0	0	0	0	0	0	0	0	0	0	0	0	0	0	0	0	0	0	0
OTU_4271	sk_Eukaryota	k_Metazoa	p_Arthropoda	c_Insecta	o_Ephemeroptera	f_Heptageniidae	g__	s_Heptageniidae RF106	KX039561.1	92.89	0	0	0	0	0	0	0	0	0	0	0	0	0	0	0	0	0	0	0	0	0	0	0	0	0	0	0	0	0	0	0	0	0	0	0	0	0	0	0
OTU_4791	sk_Eukaryota	k_Metazoa	p_Arthropoda	c_Insecta	o_Ephemeroptera	f_Heptageniidae	g__	s_Heptageniidae RF106	KX039561.1	90.75	0	0	0	0	0	0	0	0	0	0	0	0	0	0	0	0	0	0	0	0	0	0	0	0	0	0	0	0	0	0	0	0	0	0	0	0	0	0	0
OTU_6240	sk_Eukaryota	k_Metazoa	p_Arthropoda	c_Insecta	o_Ephemeroptera	f_Heptageniidae	g__	s_Heptageniidae RF106	KX039561.1	91.07	0	0	0	0	0	0	0	0	0	0	0	0	0	0	0	0	0	0	0	0	0	0	0	0	0	0	0	0	0	0	0	0	0	0	0	0	0	0	0
OTU_2228	sk_Eukaryota	k_Metazoa	p_Arthropoda	c_Insecta	o_Ephemeroptera	f_Heptageniidae	g__	s_Heptageniidae RF106	KX039561.1	90.38	0	0	0	0	0	0	0	0	0	0	0	0	0	0	0	0	0	0	0	0	0	0	0	0	0	0	0	0	0	0	0	0	0	0	0	0	0	0	0
OTU_6241	sk_Eukaryota	k_Metazoa	p_Arthropoda	c_Insecta	o_Ephemeroptera	f_Heptageniidae	g__	s_Heptageniidae RF106	KX039561.1	92.75	0	0	0	0	0	0	0	0	0	0	0	0	0	0	0	0	0	0	0	0	0	0	0	0	0	0	0	0	0	0	0	0	0	0	0	0	0	0	0
OTU_6244	sk_Eukaryota	k_Metazoa	p_Arthropoda	c_Insecta	o_Ephemeroptera	f_Heptageniidae	g__	s_Heptageniidae RF106	KX039561.1	92.31	1	0	0	0	0	0	0	0	0	0	0	0	0	0	0	0	0	0	0	0	0	0	0	0	0	0	0	0	0	0	0	0	0	0	0	0	0	0	0
OTU_4794	sk_Eukaryota	k_Metazoa	p_Arthropoda	c_Insecta	o_Ephemeroptera	f_Heptageniidae	g__	s_Heptageniidae RF106	KX039561.1	91.38	1	0	0	0	0	0	0	0	0	0	0	0	0	0	0	0	0	0	0	0	0	0	0	0	0	0	0	0	0	0	0	0	0	0	0	0	0	0	0
OTU_6249	sk_Eukaryota	k_Metazoa	p_Arthropoda	c_Insecta	o_Ephemeroptera	f_Heptageniidae	g__	s_Heptageniidae RF106	KX039561.1	91.3	1	0	0	0	0	0	0	0	0	0	0	0	0	0	0	0	0	0	0	0	0	0	0	0	0	0	0	0	0	0	0	0	0	0	0	0	0	0	0
OTU_6255	sk_Eukaryota	k_Metazoa	p_Arthropoda	c_Insecta	o_Ephemeroptera	f_Heptageniidae	g__	s_Heptageniidae RF106	KX039561.1	90.53	1	0	0	0	0	0	0	0	0	0	0	0	0	0	0	0	0	0	0	0	0	0	0	0	0	0	0	0	0	0	0	0	0	0	0	0	0	0	0
OTU_6260	sk_Eukaryota	k_Metazoa	p_Arthropoda	c_Insecta	o_Ephemeroptera	f_Heptageniidae	g__	s_Heptageniidae RF106	KX039561.1	91.93	1	0	0	0	0	0	0	0	0	0	0	0	0	0	0	0	0	0	0	0	0	0	0	0	0	0	0	0	0	0	0	0	0	0	0	0	0	0	0
OTU_6263	sk_Eukaryota	k_Metazoa	p_Arthropoda	c_Insecta	o_Ephemeroptera	f_Heptageniidae	g__	s_Heptageniidae RF106	KX039561.1	90.62	1	0	0	0	0	0	0	0	0	0	0	0	0	0	0	0	0	0	0	0	0	0	0	0	0	0	0	0	0	0	0	0	0	0	0	0	0	0	0
OTU_1482	sk_Eukaryota	k_Metazoa	p_Arthropoda	c_Insecta	o_Ephemeroptera	f_Heptageniidae	g__	s_Heptageniidae RF106	KX039561.1	90.03	0	0	0	0	0	0	0	0	1	0	0	0	0	0	0	0	0	0	0	0	0	0	0	0	0	0	0	0	0	0	0	0	0	0	0	0	0	0	0
OTU_6270	sk_Eukaryota	k_Metazoa	p_Arthropoda	c_Insecta	o_Ephemeroptera	f_Heptageniidae	g__	s_Heptageniidae RF106	KX039561.1	90.91	0	0	0	0	0	0	0	0	1	0	0	0	0	0	0	0	0	0	0	0	0	0	0	0	0	0	0	0	0	0	0	0	0	0	0	0	0	0	0
OTU_6276	sk_Eukaryota	k_Metazoa	p_Arthropoda	c_Insecta	o_Ephemeroptera	f_Heptageniidae	g__	s_Heptageniidae RF106	KX039561.1	91.67	0	0	0	0	0	0	0	0	1	0	0	0	0	0	0	0	0	0	0	0	0	0	0	0	0	0	0	0	0	0	0	0	0	0	0	0	0	0	0
OTU_2983	sk_Eukaryota	k_Metazoa	p_Arthropoda	c_Insecta	o_Ephemeroptera	f_Heptageniidae	g__	s_Heptageniidae RF106	KX039561.1	91.52	0	0	0	2	0	0	0	1	1	0	0	0	0	1	0	0	0	0	0	0	0	0	0	0	0	0	0	0	0	0	0	0	0	0	0	0	0	0	0
OTU_3687	sk_Eukaryota	k_Metazoa	p_Arthropoda	c_Insecta	o_Ephemeroptera	f_Heptageniidae	g__	s_Heptageniidae RF106	KX039561.1	90.88	0	0	0	0	0	0	0	0	1	0	0	0	0	0	0	0	0	0	0	0	0	0	0	0	0	0	0	0	0	0	0	0	0	0	0	0	0	0	0
OTU_2894	sk_Eukaryota	k_Metazoa	p_Arthropoda	c_Insecta	o_Ephemeroptera	f_Heptageniidae	g__	s_Heptageniidae RF106	KX039561.1	90.18	0	0	0	0	0	0	0	0	1	0	0	0	0	0	0	0	0	0	0	0	0	0	0	0	0	0	0	0	0	0	0	0	0	0	0	0	0	0	0
OTU_1822	sk_Eukaryota	k_Metazoa	p_Arthropoda	c_Insecta	o_Ephemeroptera	f_Heptageniidae	g__	s_Heptageniidae RF106	KX039561.1	93.68	0	0	0	0	0	0	0	0	1	0	0	0	0	0	0	0	0	0	0	0	0	0	0	0	0	0	0	0	0	0	0	0	0	0	0	0	0	0	0
OTU_6286	sk_Eukaryota	k_Metazoa	p_Arthropoda	c_Insecta	o_Ephemeroptera	f_Heptageniidae	g__	s_Heptageniidae RF106	KX039561.1	91.41	0	0	0	0	0	0	0	0	0	0	0	0	0	0	0	0	0	0	0	0	0	0	0	0	0	0	0	0	0	0	0	0	0	0	0	0	0	0	0
OTU_6293	sk_Eukaryota	k_Metazoa	p_Arthropoda	c_Insecta	o_Ephemeroptera	f_Heptageniidae	g__	s_Heptageniidae RF106	KX039561.1	91.58	0	0	0	0	0	0	0	0	0	0	0	0	0	0	0	0	0	0	0	0	0	0	0	0	0	0	0	0	0	0	0	0	0	0	0	0	0	0	0
OTU_4278	sk_Eukaryota	k_Metazoa	p_Arthropoda	c_Insecta	o_Ephemeroptera	f_Heptageniidae	g__	s_Heptageniidae RF106	KX039561.1	90.18	0	0	0	0	0	0	0	0	0	0	0	0	0	0	0	0	0	0	0	0	0	0	0	0	0	0	0	0	0	0	0	0	0	0	0	0	0	0	0
OTU_1981	sk_Eukaryota	k_Metazoa	p_Arthropoda	c_Insecta	o_Ephemeroptera	f_Heptageniidae	g__	s_Heptageniidae RF106	KX039561.1	91.17	0	0	0	0	0	0	0	0	0	0	0	0	0	0	0	0	0	0	0	0	0	0	0	0	0	0	0	0	0	0	0	0	0	0	0	0	0	0	0
OTU_2520	sk_Eukaryota	k_Metazoa	p_Arthropoda	c_Insecta	o_Ephemeroptera	f_Heptageniidae	g__	s_Heptageniidae RF106	KX039561.1	91.23	0	0	0	1	0	0	0	0	0	0	0	0	0	0	0	0	0	0	0	0	0	0	0	0	0	0	0	0	0	0	0	0	0	0	0	0	0	0	0
OTU_6300	sk_Eukaryota	k_Metazoa	p_Arthropoda	c_Insecta	o_Ephemeroptera	f_Heptageniidae	g__	s_Heptageniidae RF106	KX039561.1	90.53	0	0	0	0	0	0	0	0	0	0	0	0	0	0	0	0	0	0	0	0	0	0	0	0	0	0	0	0	0	0	0	0	0	0	0	0	0	0	0
OTU_4282	sk_Eukaryota	k_Metazoa	p_Arthropoda	c_Insecta	o_Ephemeroptera	f_Heptageniidae	g__	s_Heptageniidae RF106	KX039561.1	90.18	0	0	0	0	0	0	0	0	0	0	0	0	0	0	0	0	0	0	0	0	0	0	0	0	0	0	0	0	0	0	0	0	0	0	0	0	0	0	0
OTU_197	sk_Eukaryota	k_Metazoa	p_Arthropoda	c_Insecta	o_Ephemeroptera	f_Heptageniidae	g__	s_Heptageniidae RF106	KX039561.1	94.16	0	0	0	0	0	0	0	0	0	0	0	0	0	0	0	0	0	0	0	0	0	0	0	0	0	0	0	0	0	0	0	1	1	0	0	0	0	0	0
OTU_2626	sk_Eukaryota	k_Metazoa	p_Arthropoda	c_Insecta	o_Ephemeroptera	f_Heptageniidae	g__	s_Heptageniidae RF106	KX039561.1	90.49	0	0	0	0	0	0	0	0	0	0	0	0	0	0	0	0	0	0	0	0	0	0	0	0	0	0	0	0	0	0	0	0	0	0	0	0	0	0	0
OTU_6311	sk_Eukaryota	k_Metazoa	p_Arthropoda	c_Insecta	o_Ephemeroptera	f_Heptageniidae	g__	s_Heptageniidae RF106	KX039561.1	91.32	0	0	0	0	0	0	0	0	0	0	0	0	0	0	0	0	0	0	0	0	0	0	0	0	0	0	0	0	0	0	0	0	0	0	0	0	0	0	0
OTU_3689	sk_Eukaryota	k_Metazoa	p_Arthropoda	c_Insecta	o_Ephemeroptera	f_Heptageniidae	g__	s_Heptageniidae RF106	KX039561.1	90.18	0	0	0	0	0	0	0	0	0	0	0	0	0	0	0	0	0	0	0	0	0	0	0	0	0	0	0	0	0	0	0	0	0	0	0	0	0	0	0
OTU_6312	sk_Eukaryota	k_Metazoa	p_Arthropoda	c_Insecta	o_Ephemeroptera	f_Heptageniidae	g__	s_Heptageniidae RF106	KX039561.1	92.28	0	0	0	0	0	0	0	0	0	0	0	0	0	0	0	0	0	0	0	0	0	0	0	0	0	0	0	0	0	0	0	0	0	0	0	0	0	0	0
OTU_6313	sk_Eukaryota	k_Metazoa	p_Arthropoda	c_Insecta	o_Ephemeroptera	f_Heptageniidae	g__	s_Heptageniidae RF106	KX039561.1	90.43	0	0	0	0	0	0	0	0	0	0	0	0	0	0	0	0	0	0	0	0	0	0	0	0	0	0	0	0	0	0	0	0	0	0	0	0	0	0	0
OTU_1443	sk_Eukaryota	k_Metazoa	p_Arthropoda	c_Insecta	o_Ephemeroptera	f_Heptageniidae	g__	s_Heptageniidae RF106	KX039561.1	92.28	0	0	0	0	0	0	0	0	0	0	0	0	0	0	0	0	0	0	0	0	0	0	0	0	0	0	0	0	0	0	0	0	0	0	0	0	0	0	0
OTU_4804	sk_Eukaryota	k_Metazoa	p_Arthropoda	c_Insecta	o_Ephemeroptera	f_Heptageniidae	g__	s_Heptageniidae RF106	KX039561.1	92.65	0	0	0	0	0	0	0	0	0	0	0	0	0	0	0	0	0	0	0	0	0	0	0	0	0	0	0	0	0	0	0	0	0	0	0	0	0	0	0
OTU_6322	sk_Eukaryota	k_Metazoa	p_Arthropoda	c_Insecta	o_Ephemeroptera	f_Heptageniidae	g__	s_Heptageniidae RF106	KX039561.1	90.14	0	0	0	0	0	0	0	0	0	0	0	0	0	0	0	0	0	0	0	0	0	0	0	0	0	0	0	0	0	0	0	0	0	0	0	0	0	0	0
OTU_6323	sk_Eukaryota	k_Metazoa	p_Arthropoda	c_Insecta	o_Ephemeroptera	f_Heptageniidae	g__	s_Heptageniidae RF106	KX039561.1	90.07	0	0	0	0	0	0	0	0	0	0	0	0	0	0	0	0	0	0	0	0	0	0	0	0	0	0	0	0	0	0	0	0	0	0	0	0	0	0	0
OTU_6327	sk_Eukaryota	k_Metazoa	p_Arthropoda	c_Insecta	o_Ephemeroptera	f_Heptageniidae	g__	s_Heptageniidae RF106	KX039561.1	92.1	0	0	0	0	0	0	0	0	0	0	0	0	0	0	0	0	0	0	0	0	0	0	0	0	0	0	0	0	0	0	0	0	0	0	0	0	0	0	0
OTU_6331	sk_Eukaryota	k_Metazoa	p_Arthropoda	c_Insecta	o_Ephemeroptera	f_Heptageniidae	g__	s_Heptageniidae RF106	KX039561.1	91.23	0	0	0	0	0	0	0	0	0	0	0	0	0	0	0	0	0	0	0	0	0	0	0	0	0	0	0	0	0	0	0	0	0	0	0	0	0	0	0
OTU_4286	sk_Eukaryota	k_Metazoa	p_Arthropoda	c_Insecta	o_Ephemeroptera	f_Heptageniidae	g__	s_Heptageniidae RF106	KX039561.1	90.88	0	0	0	0	0	0	0	0	0	0	0	0	0	0	0	0	0	0	0	0	0	0	0	0	0	0	0	0	0	0	0	0	0	0	0	0	0	0	0
OTU_6335	sk_Eukaryota	k_Metazoa	p_Arthropoda	c_Insecta	o_Ephemeroptera	f_Heptageniidae	g__	s_Heptageniidae RF106	KX039561.1	90.18	0	0	0	0	0	0	0	0	0	0	0	0	0	0	0	0	0	0	0	0	0	0	0	0	0	0	0	0	0	0	0	0	0	0	0	0	0	0	0
OTU_6336	sk_Eukaryota	k_Metazoa	p_Arthropoda	c_Insecta	o_Ephemeroptera	f_Heptageniidae	g__	s_Heptageniidae RF106	KX039561.1	90.53	0	0	0	0	0	0	0	0	0	0	0	0	0	0	0	0	0	0	0	0	0	0	0	0	0	0	0	0	0	0	0	0	0	0	0	0	0	0	0
OTU_2682	sk_Eukaryota	k_Metazoa	p_Arthropoda	c_Insecta	o_Ephemeroptera	f_Heptageniidae	g__	s_Heptageniidae RF106	KX039561.1	92.58	0	0	0	0	0	0	0	0	1	0	0	0	0	0	0	0	0	0	0	0	0	0	0	0	0	0	0	0	0	0	0	0	0	0	0	0	0	0	0
OTU_6342	sk_Eukaryota	k_Metazoa	p_Arthropoda	c_Insecta	o_Ephemeroptera	f_Heptageniidae	g__	s_Heptageniidae RF106	KX039561.1	92.63	0	0	0	0	0	0	0	0	0	0	0	0	0	0	0	0	0	0	0	0	0	0	0	0	0	0	0	0	0	0	0	0	0	0	0	0	0	0	0
OTU_134	sk_Eukaryota	k_Metazoa	p_Arthropoda	c_Insecta	o_Ephemeroptera	f_Heptageniidae	g__	s_Heptageniidae RF106	KX039561.1	90.03	0	0	0	0	0	0	0	0	0	0	0	0	0	0	0	0	0	0	0	0	0	0	0	0	0	0	0	0	0	0	0	0	0	0	0	0	0	0	0
OTU_1877	sk_Eukaryota	k_Metazoa	p_Arthropoda	c_Insecta	o_Ephemeroptera	f_Heptageniidae	g__	s_Heptageniidae RF106	KX039561.1	91.41	0	0	0	0	0	0	0	0	0	0	0	0	0	0	0	0	0	0	0	0	0	0	0	0	0	0	0	0	0	0	0	0	0	0	0	0	0	0	0
OTU_1210	sk_Eukaryota	k_Metazoa	p_Arthropoda	c_Insecta	o_Ephemeroptera	f_Heptageniidae	g__	s_Heptageniidae RF106	KX039561.1	91.75	0	0	0	0	0	0	0	0	0	0	0	0	0	0	0	0	0	0	0	0	0	0	0	0	0	0	0	0	0	0	0	0	0	0	0	0	0	0	0
OTU_6380	sk_Eukaryota	k_Metazoa	p_Arthropoda	c_Insecta	o_Ephemeroptera	f_Heptageniidae	g__	s_Heptageniidae RF106	KX039561.1	90.84	0	0	0	0	0	0	0	0	0	0	0	0	0	0	0	0	0	0	0	0	0	0	0	0	0	0	0	0	0	0	0	0	0	0	0	0	0	0	0
OTU_6383	sk_Eukaryota	k_Metazoa	p_Arthropoda	c_Insecta	o_Ephemeroptera	f_Heptageniidae	g__	s_Heptageniidae RF106	KX039561.1	90.03	0	0	0	0	0	0	0	0	0	0	0	0	0	0	0	0	0	0	0	0	0	0	0	0	0	0	0	0	0	0	0	0	0	0	0	0	0	0	0
OTU_939	sk_Eukaryota	k_Metazoa	p_Arthropoda	c_Insecta	o_Ephemeroptera	f_Heptageniidae	g__	s_Heptageniidae RF106	KX039561.1	90.38	0	0	0	0	0	0	0	0	0	0	0	0	0	0	0	0	0	0	0	0	0	0	0	0	0	0	0	0	0	0	0	0	0	0	0	0	0	0	0
OTU_2748	sk_Eukaryota	k_Metazoa	p_Arthropoda	c_Insecta	o_Ephemeroptera	f_Heptageniidae	g__	s_Heptageniidae RF106	KX039561.1	90.03	0	0	0	0	0	0	0	0	0	0	0	0	0	0	0	0	0	0	0	0	0	0	0	0	0	0	0	0	0	0	0	0	0	0	0	0	0	0	0
OTU_4817	sk_Eukaryota	k_Metazoa	p_Arthropoda	c_Insecta	o_Ephemeroptera	f_Heptageniidae	g__	s_Heptageniidae RF106	KX039561.1	90.03	0	0	0	0	0	0	0	0	0	0	0	0	0	0	0	0	0	0	0	0	0	0	0	0	0	0	0	0	0	0	0	0	0	0	0	0	0	0	0
OTU_4819	sk_Eukaryota	k_Metazoa	p_Arthropoda	c_Insecta	o_Ephemeroptera	f_Heptageniidae	g__	s_Heptageniidae RF106	KX039561.1	90.03	0	0	0	0	0	0	0	0	0	0	0	0	0	0	0	0	0	0	0	0	0	0	0	0	0	0	0	0	0	0	0	0	0	0	0	0	0	0	0
OTU_962	sk_Eukaryota	k_Metazoa	p_Arthropoda	c_Insecta	o_Ephemeroptera	f_Heptageniidae	g__	s_Heptageniidae RF106	KX039561.1	91.41	0	0	0	0	0	0	0	0	1	0	0	0	0	0	0	0	0	0	0	0	0	0	0	0	0	0	0	0	0	0	0	0	0	0	0	0	0	0	0
OTU_4835	sk_Eukaryota	k_Metazoa	p_Arthropoda	c_Insecta	o_Ephemeroptera	f_Heptageniidae	g__	s_Heptageniidae RF106	KX039561.1	90.14	0	0	0	0	0	0	0	0	0	0	0	0	0	0	0	0	0	0	0	0	0	0	0	0	0	0	0	0	0	0	0	0	0	0	0	0	0	0	0
OTU_6432	sk_Eukaryota	k_Metazoa	p_Arthropoda	c_Insecta	o_Ephemeroptera	f_Heptageniidae	g__	s_Heptageniidae RF106	KX039561.1	90.03	0	0	0	0	0	0	0	0	0	0	0	0	0	0	0	0	0	0	0	0	0	0	0	0	0	0	0	0	0	0	0	0	0	0	0	0	0	0	0
OTU_4839	sk_Eukaryota	k_Metazoa	p_Arthropoda	c_Insecta	o_Ephemeroptera	f_Heptageniidae	g__	s_Heptageniidae RF106	KX039561.1	90.03	0	0	0	0	0	0	0	0	0	0	0	0	0	0	0	0	0	0	0	0	0	0	0	0	0	0	0	0	0	0	0	0	0	0	0	0	0	0	0
OTU_6435	sk_Eukaryota	k_Metazoa	p_Arthropoda	c_Insecta	o_Ephemeroptera	f_Heptageniidae	g__	s_Heptageniidae RF106	KX039561.1	90.03	0	0	0	0	0	0	0	0	0	0	0	0	0	0	0	0	0	0	0	0	0	0	0	0	0	0	0	0	0	0	0	0	0	0	0	0	0	0	0
OTU_3090	sk_Eukaryota	k_Metazoa	p_Arthropoda	c_Insecta	o_Ephemeroptera	f_Heptageniidae	g__	s_Heptageniidae RF106	KX039561.1	90.72	0	0	0	0	0	0	0	0	0	0	0	0	0	0	0	0	0	0	0	0	0	0	0	0	0	0	0	0	0	0	0	0	0	0	0	0	0	0	0
OTU_6444	sk_Eukaryota	k_Metazoa	p_Arthropoda	c_Insecta	o_Ephemeroptera	f_Heptageniidae	g__	s_Heptageniidae RF106	KX039561.1	92.31	0	0	0	0	0	0	0	0	0	0	0	0	0	0	0	0	0	0	0	0	0	0	0	0	0	0	0	0	0	0	0	0	0	0	0	0	0	0	0
OTU_1229	sk_Eukaryota	k_Metazoa	p_Arthropoda	c_Insecta	o_Ephemeroptera	f_Heptageniidae	g__	s_Heptageniidae RF106	KX039561.1	92.55	0	0	0	0	0	0	0	0	0	0	0	0	0	0	0	0	0	0	0	0	0	0	0	0	0	0	0	0	0	0	0	1	0	0	0	0	0	0	0
OTU_5493	sk_Eukaryota	k_Metazoa	p_Arthropoda	c_Insecta	o_Ephemeroptera	f_Heptageniidae	g__	s_Heptageniidae RF106	KX039561.1	91.23	0	0	0	0	0	0	0	0	0	0	0	0	0	0	0	0	0	0	0	0	0	0	0	0	0	0	0	0	0	0	0	0	0	1	0	0	0	0	0
OTU_5515	sk_Eukaryota	k_Metazoa	p_Arthropoda	c_Insecta	o_Ephemeroptera	f_Heptageniidae	g__	s_Heptageniidae RF106	KX039561.1	90.39	0	0	0	0	0	0	0	0	0	0	0	0	0	1	0	0	0	0	0	0	0	0	0	0	0	0	0	0	0	0	0	0	0	0	0	0	0	0	0
OTU_4162	sk_Eukaryota	k_Metazoa	p_Arthropoda	c_Insecta	o_Ephemeroptera	f_Heptageniidae	g__	s_Heptageniidae RF106	KX039561.1	91.99	0	0	0	0	0	0	0	0	0	0	0	0	0	1	0	0	0	0	0	0	0	0	0	0	0	0	0	0	0	0	0	0	0	0	0	0	0	0	0
OTU_448	sk_Eukaryota	k_Metazoa	p_Arthropoda	c_Insecta	o_Ephemeroptera	f_Heptageniidae	g__	s_Heptageniidae RF106	KX039561.1	91.75	0	0	0	0	0	0	0	0	0	0	0	0	0	1	0	0	0	0	0	0	0	0	0	0	0	0	0	0	0	0	0	0	0	0	0	0	0	0	0
OTU_1220	sk_Eukaryota	k_Metazoa	p_Arthropoda	c_Insecta	o_Ephemeroptera	f_Heptageniidae	g__	s_Heptageniidae RF106	KX039561.1	93.95	0	0	0	1	0	0	0	0	0	0	0	0	0	0	0	0	0	0	0	0	0	0	0	0	0	0	0	0	0	0	0	0	0	0	0	0	0	0	0
OTU_6321	sk_Eukaryota	k_Metazoa	p_Arthropoda	c_Insecta	o_Ephemeroptera	f_Heptageniidae	g__	s_Heptageniidae RF106	KX039561.1	90.59	0	0	0	1	0	0	0	0	0	0	0	0	0	0	0	0	0	0	0	0	0	0	0	0	0	0	0	0	0	0	0	0	0	0	0	0	0	0	0
OTU_1115	sk_Eukaryota	k_Metazoa	p_Arthropoda	c_Insecta	o_Ephemeroptera	f_Heptageniidae	g__	s_Heptageniidae RF106	KX039561.1	92.53	0	0	0	1	0	0	0	0	0	0	0	0	0	0	0	0	0	0	0	0	0	0	0	0	0	0	0	0	0	0	0	0	0	0	0	0	0	0	0
OTU_5688	sk_Eukaryota	k_Metazoa	p_Arthropoda	c_Insecta	o_Ephemeroptera	f_Heptageniidae	g__	s_Heptageniidae RF106	KX039561.1	90.72	0	0	0	1	0	0	0	0	0	0	0	0	0	0	0	0	0	0	0	0	0	0	0	0	0	0	0	0	0	0	0	0	0	0	0	0	0	0	0
OTU_4726	sk_Eukaryota	k_Metazoa	p_Arthropoda	c_Insecta	o_Ephemeroptera	f_Heptageniidae	g__	s_Heptageniidae RF106	KX039561.1	91.58	0	0	0	0	0	0	0	0	0	0	0	0	0	0	0	0	0	0	0	0	0	0	0	0	0	0	0	0	0	0	0	0	0	0	0	0	0	0	0
OTU_1952	sk_Eukaryota	k_Metazoa	p_Arthropoda	c_Insecta	o_Ephemeroptera	f_Heptageniidae	g__	s_Heptageniidae RF106	KX039561.1	92.88	0	0	0	0	0	0	0	0	1	0	0	0	0	0	0	0	0	0	0	0	0	0	0	0	0	0	0	0	0	0	0	0	0	0	0	0	0	0	0
OTU_4277	sk_Eukaryota	k_Metazoa	p_Arthropoda	c_Insecta	o_Ephemeroptera	f_Heptageniidae	g__	s_Heptageniidae RF106	KX039561.1	91.64	0	0	0	0	0	0	0	0	1	0	0	0	0	0	0	0	0	0	0	0	0	0	0	0	0	0	0	0	0	0	0	0	0	0	0	0	0	0	0
OTU_6324	sk_Eukaryota	k_Metazoa	p_Arthropoda	c_Insecta	o_Ephemeroptera	f_Heptageniidae	g__	s_Heptageniidae RF106	KX039561.1	90.24	0	0	0	0	0	0	0	0	0	0	0	0	0	0	0	0	0	0	0	0	0	0	0	0	0	0	0	0	0	0	0	0	0	0	0	0	0	0	0
OTU_4827	sk_Eukaryota	k_Metazoa	p_Arthropoda	c_Insecta	o_Ephemeroptera	f_Heptageniidae	g__	s_Heptageniidae RF106	KX039561.1	92.1	0	0	0	0	0	0	0	0	0	0	0	0	0	0	0	0	0	0	0	0	0	0	0	0	0	0	0	0	0	0	0	0	0	0	0	0	0	0	0
OTU_4468	sk_Eukaryota	k_Metazoa	p_Arthropoda	c_Insecta	o_Ephemeroptera	f_Heptageniidae	g__	s_Heptageniidae RF106	KX039561.1	92.86	0	0	0	0	0	0	0	0	0	0	0	0	0	0	0	0	0	0	0	0	0	0	0	0	1	0	0	0	0	0	0	0	0	0	0	0	0	0	0
OTU_815	sk_Eukaryota	k_Metazoa	p_Arthropoda	c_Insecta	o_Ephemeroptera	f_Heptageniidae	g__	s_Heptageniidae RF106	KX039561.1	91.23	17	0	0	159	0	0	0	4	44	0	0	0	0	66	0	0	0	0	0	0	0	0	0	0	0	0	0	0	0	0	0	9	0	33	1	0	0	0	0
OTU_1324	sk_Eukaryota	k_Metazoa	p_Arthropoda	c_Insecta	o_Ephemeroptera	f_Heptageniidae	g__	s_Heptageniidae RF106	KX039561.1	90.18	0	0	0	25	0	0	0	0	2	0	0	0	0	8	0	0	0	0	0	0	0	0	0	0	0	0	0	0	0	0	0	0	0	7	0	0	0	0	0
OTU_989	sk_Eukaryota	k_Metazoa	p_Arthropoda	c_Insecta	o_Ephemeroptera	f_Heptageniidae	g__	s_Heptageniidae RF106	KX039561.1	91.93	0	0	0	7	0	0	0	0	1	0	0	0	0	8	0	0	0	0	0	0	0	0	0	0	0	0	0	0	0	0	0	0	0	2	0	0	0	0	0
OTU_2272	sk_Eukaryota	k_Metazoa	p_Arthropoda	c_Insecta	o_Ephemeroptera	f_Heptageniidae	g__	s_Heptageniidae RF106	KX039561.1	90.18	0	0	0	0	0	0	0	0	0	0	0	0	0	1	0	0	0	0	0	0	0	0	0	0	0	0	0	0	0	0	0	0	0	2	0	0	1	0	0
OTU_1147	sk_Eukaryota	k_Metazoa	p_Arthropoda	c_Insecta	o_Ephemeroptera	f_Heptageniidae	g__	s_Heptageniidae RF106	KX039561.1	91.58	0	0	0	0	0	0	0	0	0	0	0	0	0	1	0	0	0	0	0	0	0	0	0	0	0	0	0	0	0	0	0	0	0	0	0	0	0	0	0
OTU_899	sk_Eukaryota	k_Metazoa	p_Arthropoda	c_Insecta	o_Ephemeroptera	f_Heptageniidae	g__	s_Heptageniidae RF106	KX039561.1	92.1	0	0	0	1	0	0	0	0	0	0	0	0	0	1	0	0	0	0	0	0	0	0	0	0	0	0	0	0	0	0	0	0	0	0	0	0	0	0	0
OTU_1819	sk_Eukaryota	k_Metazoa	p_Arthropoda	c_Insecta	o_Ephemeroptera	f_Heptageniidae	g__	s_Heptageniidae RF106	KX039561.1	91.32	0	0	0	0	0	0	0	0	0	0	0	0	0	1	0	0	0	0	0	0	0	0	0	0	0	0	0	0	0	0	0	0	0	0	0	0	0	0	0
OTU_3937	sk_Eukaryota	k_Metazoa	p_Arthropoda	c_Insecta	o_Ephemeroptera	f_Heptageniidae	g__	s_Heptageniidae RF106	KX039561.1	90.18	0	0	0	0	0	0	0	0	0	0	0	0	0	1	0	0	0	0	0	0	0	0	0	0	0	0	0	0	0	0	0	0	0	0	0	0	0	0	0
OTU_5608	sk_Eukaryota	k_Metazoa	p_Arthropoda	c_Insecta	o_Ephemeroptera	f_Heptageniidae	g__	s_Heptageniidae RF106	KX039561.1	91.58	0	0	0	1	0	0	0	0	0	0	0	0	0	0	0	0	0	0	0	0	0	0	0	0	0	0	0	0	0	0	0	0	0	0	0	0	0	0	0
OTU_1870	sk_Eukaryota	k_Metazoa	p_Arthropoda	c_Insecta	o_Ephemeroptera	f_Heptageniidae	g__	s_Heptageniidae RF106	KX039561.1	90.72	0	0	0	1	0	0	0	0	0	0	0	0	0	0	0	0	0	0	0	0	0	0	0	0	0	0	0	0	0	0	0	0	0	0	0	0	0	0	0
OTU_1460	sk_Eukaryota	k_Metazoa	p_Arthropoda	c_Insecta	o_Ephemeroptera	f_Heptageniidae	g__	s_Heptageniidae RF106	KX039561.1	90.04	0	0	0	4	0	0	0	0	0	0	0	0	0	0	0	0	0	0	0	0	0	0	0	0	0	0	0	0	0	0	0	0	0	0	0	0	0	0	0
OTU_3462	sk_Eukaryota	k_Metazoa	p_Arthropoda	c_Insecta	o_Ephemeroptera	f_Heptageniidae	g__	s_Heptageniidae RF106	KX039561.1	91.46	0	0	0	1	0	0	0	0	0	0	0	0	0	0	0	0	0	0	0	0	0	0	0	0	0	0	0	0	0	0	0	0	0	0	0	0	0	0	0
OTU_367	sk_Eukaryota	k_Metazoa	p_Arthropoda	c_Insecta	o_Ephemeroptera	f_Heptageniidae	g__	s_Heptageniidae RF106	KX039561.1	91.58	68	0	0	0	0	0	0	0	126	0	0	0	0	0	0	0	0	0	0	0	0	0	0	0	0	0	0	0	0	0	0	0	0	0	4	0	21	0	0
OTU_2482	sk_Eukaryota	k_Metazoa	p_Arthropoda	c_Insecta	o_Ephemeroptera	f_Heptageniidae	g__	s_Heptageniidae RF106	KX039561.1	90.18	1	0	0	0	0	0	0	0	1	0	0	0	0	0	0	0	0	0	0	0	0	0	0	0	0	0	0	0	0	0	0	0	0	0	0	0	0	0	0
OTU_3936	sk_Eukaryota	k_Metazoa	p_Arthropoda	c_Insecta	o_Ephemeroptera	f_Heptageniidae	g__	s_Heptageniidae RF106	KX039561.1	90.11	0	0	0	0	0	0	0	0	0	0	0	0	0	0	0	0	0	0	0	0	0	0	0	0	0	0	0	0	0	0	0	0	0	0	0	0	0	0	0
OTU_1750	sk_Eukaryota	k_Metazoa	p_Arthropoda	c_Insecta	o_Ephemeroptera	f_Heptageniidae	g__	s_Heptageniidae RF106	KX039561.1	91.75	0	0	0	0	0	0	0	0	0	0	0	0	0	0	0	0	0	0	0	0	0	0	0	0	0	0	0	0	0	0	0	0	0	0	0	0	0	0	0
OTU_2984	sk_Eukaryota	k_Metazoa	p_Arthropoda	c_Insecta	o_Ephemeroptera	f_Heptageniidae	g__	s_Heptageniidae RF106	KX039561.1	90.38	0	0	0	0	0	0	0	0	0	0	0	0	0	0	0	0	0	0	0	0	0	0	0	0	0	0	0	0	0	0	0	0	0	0	0	0	0	0	0
OTU_3086	sk_Eukaryota	k_Metazoa	p_Arthropoda	c_Insecta	o_Ephemeroptera	f_Heptageniidae	g__	s_Heptageniidae RF106	KX039561.1	90.53	0	0	0	0	0	0	0	0	0	0	0	0	0	0	0	0	0	0	0	0	0	0	0	0	0	0	0	0	0	0	0	0	0	0	0	0	0	0	0
OTU_1874	sk_Eukaryota	k_Metazoa	p_Arthropoda	c_Insecta	o_Ephemeroptera	f_Heptageniidae	g__	s_Heptageniidae RF106	KX039561.1	91.41	0	0	0	0	0	0	0	0	0	0	0	0	0	0	0	0	0	0	0	0	0	0	0	0	0	0	0	0	0	0	0	0	0	0	0	0	0	0	0
OTU_4293	sk_Eukaryota	k_Metazoa	p_Arthropoda	c_Insecta	o_Ephemeroptera	f_Heptageniidae	g__	s_Heptageniidae RF106	KX039561.1	91.9	0	0	0	0	0	0	0	0	0	0	0	0	0	0	0	0	0	0	0	0	0	0	0	0	0	0	0	0	0	0	0	0	0	0	0	0	0	0	0
OTU_2523	sk_Eukaryota	k_Metazoa	p_Arthropoda	c_Insecta	o_Ephemeroptera	f_Heptageniidae	g__	s_Heptageniidae RF106	KX039561.1	90.39	0	0	0	0	0	0	0	0	0	0	0	0	0	0	0	0	0	0	0	0	0	0	0	0	0	0	0	0	0	0	0	0	0	0	0	0	0	0	0
OTU_5487	sk_Eukaryota	k_Metazoa	p_Arthropoda	c_Insecta	o_Ephemeroptera	f_Heptageniidae	g__	s_Heptageniidae RF106	KX039561.1	90.88	0	0	0	0	0	0	0	0	0	0	0	0	0	0	0	0	0	0	0	0	0	0	0	0	0	0	0	0	0	0	0	0	0	1	0	0	0	0	0
OTU_5667	sk_Eukaryota	k_Metazoa	p_Arthropoda	c_Insecta	o_Ephemeroptera	f_Heptageniidae	g__	s_Heptageniidae RF106	KX039561.1	90.34	0	0	0	2	0	0	0	0	0	0	0	0	0	0	0	0	0	0	0	0	0	0	0	0	0	0	0	0	0	0	0	0	0	0	0	0	0	0	0
OTU_5697	sk_Eukaryota	k_Metazoa	p_Arthropoda	c_Insecta	o_Ephemeroptera	f_Heptageniidae	g__	s_Heptageniidae RF106	KX039561.1	92.91	0	0	0	0	0	0	0	1	0	0	0	0	0	2	0	0	0	0	0	0	0	0	0	0	0	0	0	0	0	0	0	0	0	0	0	0	0	0	0
OTU_3217	sk_Eukaryota	k_Metazoa	p_Arthropoda	c_Insecta	o_Ephemeroptera	f_Heptageniidae	g__	s_Heptageniidae RF106	KX039561.1	90.38	0	0	0	0	0	0	0	0	0	0	0	0	0	0	0	0	0	0	0	0	0	0	0	0	0	0	0	0	0	0	0	0	0	0	0	0	0	0	0
OTU_6341	sk_Eukaryota	k_Metazoa	p_Arthropoda	c_Insecta	o_Ephemeroptera	f_Heptageniidae	g__	s_Heptageniidae RF106	KX039561.1	91.58	0	0	0	0	0	0	0	0	0	0	0	0	0	0	0	0	0	0	0	0	0	0	0	0	0	0	0	0	0	0	0	0	0	0	0	0	0	0	0
OTU_24	sk_Eukaryota	k_Metazoa	p_Arthropoda	c_Insecta	o_Ephemeroptera	f_Heptageniidae	g__	s_Heptageniidae RF106	KX039561.1	90.03	0	0	0	4405	0	0	0	282	14	0	0	0	0	1448	0	1	0	0	0	0	0	0	0	0	1	0	0	0	0	0	0	659	138	3365	2	0	0	0	0
OTU_770	sk_Eukaryota	k_Metazoa	p_Arthropoda	c_Insecta	o_Ephemeroptera	f_Heptageniidae	g__	s_Heptageniidae RF106	KX039561.1	90.88	0	0	0	6	0	0	0	0	0	0	0	0	0	3	0	0	0	0	0	0	0	0	0	0	0	0	0	0	0	0	0	0	0	4	0	0	0	0	0
OTU_4151	sk_Eukaryota	k_Metazoa	p_Arthropoda	c_Insecta	o_Ephemeroptera	f_Heptageniidae	g__	s_Heptageniidae RF106	KX039561.1	90.18	0	0	0	0	0	0	0	0	0	0	0	0	0	1	0	0	0	0	0	0	0	0	0	0	0	0	0	0	0	0	0	0	0	0	0	0	0	0	0
OTU_3070	sk_Eukaryota	k_Metazoa	p_Arthropoda	c_Insecta	o_Ephemeroptera	f_Heptageniidae	g__	s_Heptageniidae RF106	KX039561.1	90.18	0	0	0	1	0	0	0	0	0	0	0	0	0	0	0	0	0	0	0	0	0	0	0	0	0	0	0	0	0	0	0	0	0	0	0	0	0	0	0
OTU_163	sk_Eukaryota	k_Metazoa	p_Arthropoda	c_Insecta	o_Ephemeroptera	f_Heptageniidae	g__	s_Heptageniidae RF106	KX039561.1	92.28	0	0	0	1	0	0	0	0	0	0	0	0	0	0	0	0	0	0	0	0	0	0	0	0	0	0	0	0	0	0	0	0	0	0	0	0	0	0	0
OTU_751	sk_Eukaryota	k_Metazoa	p_Arthropoda	c_Insecta	o_Ephemeroptera	f_Heptageniidae	g__	s_Heptageniidae RF106	KX039561.1	91.23	0	0	0	0	0	0	0	0	0	0	0	0	0	0	0	0	0	0	0	0	0	0	0	0	0	0	0	0	0	0	0	0	0	0	0	0	0	0	0
OTU_1336	sk_Eukaryota	k_Metazoa	p_Arthropoda	c_Insecta	o_Ephemeroptera	f_Heptageniidae	g__	s_Heptageniidae RF106	KX039561.1	90.14	0	0	0	0	0	0	0	0	0	0	0	0	0	1	0	0	0	0	0	0	0	0	0	0	0	0	0	0	0	0	0	0	0	0	0	0	0	0	0
OTU_6333	sk_Eukaryota	k_Metazoa	p_Arthropoda	c_Insecta	o_Ephemeroptera	f_Heptageniidae	g__	s_Heptageniidae RF106	KX039561.1	92.28	0	0	0	0	0	0	0	0	0	0	0	0	0	0	0	0	0	0	0	0	0	0	0	0	0	0	0	0	0	0	0	0	0	0	0	0	0	0	0
OTU_1394	sk_Eukaryota	k_Metazoa	p_Arthropoda	c_Insecta	o_Ephemeroptera	f_Heptageniidae	g__	s_Heptageniidae RF106	KX039561.1	91.55	0	0	0	0	0	0	0	0	0	0	0	0	0	0	0	0	0	0	0	0	0	0	0	0	0	0	0	0	0	0	0	0	0	0	0	0	0	0	0
OTU_2813	sk_Eukaryota	k_Metazoa	p_Arthropoda	c_Insecta	o_Ephemeroptera	f_Heptageniidae	g__	s_Heptageniidae RF106	KX039561.1	94.69	0	0	0	0	0	0	0	0	0	0	0	0	0	0	0	0	0	0	0	0	0	0	0	0	0	0	0	0	0	0	0	0	0	0	0	0	0	0	0
OTU_4547	sk_Eukaryota	k_Metazoa	p_Arthropoda	c_Insecta	o_Hemiptera	f__	g__	s_Hemiptera CNKOG015-14	KR341990.1	92.78	0	0	0	0	0	0	0	0	0	0	0	0	0	0	0	0	0	0	0	0	0	0	0	0	0	0	0	0	0	0	2	0	0	0	0	0	0	0	0
OTU_729	sk_Eukaryota	k_Metazoa	p_Arthropoda	c_Insecta	o_Hemiptera	f_Aleyrodidae	g_Bemisia	s_Bemisia tabaci	JX403936.1	100	0	0	0	0	0	0	0	0	0	0	0	0	0	0	0	0	0	0	0	0	0	0	0	0	0	0	0	0	0	0	0	0	0	0	0	0	0	0	0
OTU_4680	sk_Eukaryota	k_Metazoa	p_Arthropoda	c_Insecta	o_Hemiptera	f_Cercopidae	g_Deois	s_Deois flavopicta	JN689505.1	91.64	0	0	0	0	0	0	0	0	0	0	0	0	0	0	0	0	0	0	0	0	0	0	0	0	0	0	0	0	0	0	0	0	0	0	0	0	0	0	0
OTU_3353	sk_Eukaryota	k_Metazoa	p_Arthropoda	c_Insecta	o_Hemiptera	f_Cercopidae	g_Deois	s_Deois flavopicta	JN689505.1	99.36	0	0	0	0	0	0	0	0	0	0	0	0	7	0	0	0	0	0	0	0	0	0	0	0	0	0	0	0	0	0	0	0	0	0	0	0	0	0	0
OTU_5818	sk_Eukaryota	k_Metazoa	p_Arthropoda	c_Insecta	o_Hemiptera	f_Cercopidae	g_Homalogrypota	s_Homalogrypota coccinea	GU447010.1	94.23	0	0	0	0	0	0	0	0	0	0	0	0	0	0	0	0	0	0	0	0	0	0	0	0	0	0	0	0	0	0	0	0	0	0	0	0	0	0	0
OTU_1070	sk_Eukaryota	k_Metazoa	p_Arthropoda	c_Insecta	o_Hemiptera	f_Cicadellidae	g__	s_Cicadellidae AY-2013	HF968653.1	100	0	0	0	0	0	92	0	0	0	0	0	0	25	0	0	0	0	0	0	0	0	3	0	0	0	0	0	0	0	0	0	0	0	0	0	0	0	0	0
OTU_6463	sk_Eukaryota	k_Metazoa	p_Arthropoda	c_Insecta	o_Hemiptera	f_Cicadellidae	g__	s_Cicadellidae AY-2015	LN879013.1	99.36	0	0	0	0	0	0	0	0	0	0	0	0	0	0	0	1	0	0	0	0	0	0	0	0	0	0	0	0	0	0	0	0	0	0	0	0	0	0	0
OTU_275	sk_Eukaryota	k_Metazoa	p_Arthropoda	c_Insecta	o_Hemiptera	f_Cicadellidae	g__	s_Typhlocybinae BOLD:ABW2937	KR568631.1	100	0	0	0	0	1253	0	3	0	0	0	0	0	0	0	0	0	0	0	0	0	0	0	0	0	0	0	0	0	0	0	0	0	0	0	0	0	0	0	0
OTU_1137	sk_Eukaryota	k_Metazoa	p_Arthropoda	c_Insecta	o_Hemiptera	f_Cicadellidae	g_Deltocephalus	s_Deltocephalus GMB-2012	JX433226.1	94.53	0	0	72	0	0	0	0	0	0	0	0	0	0	0	0	0	0	0	0	0	0	0	0	0	0	0	0	0	0	0	0	27	0	0	0	0	0	0	0
OTU_4132	sk_Eukaryota	k_Metazoa	p_Arthropoda	c_Insecta	o_Hemiptera	f_Cicadellidae	g_Osbornellus	s_Osbornellus compressus	JX433208.1	100	0	0	0	0	0	0	0	0	0	0	0	0	0	0	0	0	0	0	0	0	0	0	0	0	0	0	0	0	0	0	0	0	0	3	0	0	0	0	0
OTU_115	sk_Eukaryota	k_Metazoa	p_Arthropoda	c_Insecta	o_Hemiptera	f_Cicadellidae	g_Typhlocyba	s_Typhlocyba ulmiphagus	KR575222.1	95.83	0	0	0	0	5816	0	0	0	0	0	0	0	0	0	0	0	0	0	0	0	0	0	0	0	0	0	0	0	0	0	0	0	0	0	0	0	0	0	0
OTU_5000	sk_Eukaryota	k_Metazoa	p_Arthropoda	c_Insecta	o_Hemiptera	f_Delphacidae	g_Toya	s_Toya BOLD:AAF8686	KF227338.1	90.65	0	0	0	0	0	0	0	0	0	0	0	0	0	0	0	0	0	0	0	0	0	0	0	0	0	0	0	0	0	0	0	0	0	0	0	0	0	0	0
OTU_204	sk_Eukaryota	k_Metazoa	p_Arthropoda	c_Insecta	o_Hemiptera	f_Miridae	g_Creontiades	s_Creontiades pacificus	KP759553.1	99.36	0	0	0	0	0	0	0	0	0	0	0	0	0	0	0	0	0	0	0	0	0	0	0	0	0	0	0	0	0	0	0	0	0	0	0	0	0	0	0
OTU_1759	sk_Eukaryota	k_Metazoa	p_Arthropoda	c_Insecta	o_Hemiptera	f_Notonectidae	g_Buenoa	s_Buenoa amnigenus	JN689493.1	99.36	0	0	0	38	0	0	0	0	0	0	0	0	0	4	0	0	0	0	0	0	0	0	0	0	0	0	0	0	0	0	0	0	0	0	0	0	0	0	0
OTU_6368	sk_Eukaryota	k_Metazoa	p_Arthropoda	c_Insecta	o_Hemiptera	f_Notonectidae	g_Notonecta	s_Notonecta lutea	KM022771.1	93.29	0	0	0	0	0	0	0	0	0	0	0	0	0	0	0	0	0	0	0	0	0	0	0	0	0	0	0	0	0	0	0	0	0	0	0	0	0	0	0
OTU_1378	sk_Eukaryota	k_Metazoa	p_Arthropoda	c_Insecta	o_Hemiptera	f_Pentatomidae	g_Dichelops	s_Dichelops melacanthus	JQ218458.1	91.96	0	0	0	0	0	0	0	0	0	0	0	0	0	0	0	0	0	0	0	75	0	0	0	0	0	0	0	0	0	0	0	0	0	0	0	0	0	0	0
OTU_4187	sk_Eukaryota	k_Metazoa	p_Arthropoda	c_Insecta	o_Hemiptera	f_Pentatomidae	g_Loxa	s_Loxa viridis	KY022469.1	90.35	0	0	0	14	0	0	0	0	0	0	0	0	0	0	0	0	0	0	0	0	0	0	0	0	0	0	0	0	0	0	0	0	0	0	0	0	0	0	0
OTU_2937	sk_Eukaryota	k_Metazoa	p_Arthropoda	c_Insecta	o_Hymenoptera	f__	g__	s_Hymenoptera ASAHY861-14	KM996859.1	99.36	0	0	0	0	0	0	0	0	0	0	0	0	0	0	0	0	0	0	0	0	0	0	0	0	0	10	0	0	0	0	0	0	0	0	0	0	0	0	0
OTU_6077	sk_Eukaryota	k_Metazoa	p_Arthropoda	c_Insecta	o_Hymenoptera	f_Eucharitidae	g__	s_Eucharitidae ASEUA042-11	KC182291.1	94.86	0	0	0	0	0	0	0	0	0	0	0	0	0	0	0	0	0	0	0	0	0	0	0	0	0	0	0	0	0	0	0	0	0	0	0	1	0	0	0
OTU_788	sk_Eukaryota	k_Metazoa	p_Arthropoda	c_Insecta	o_Hymenoptera	f_Eucharitidae	g__	s_Eucharitidae ASEUA042-11	KC182291.1	98.08	0	0	0	0	0	185	0	0	0	0	0	0	0	0	0	0	0	0	0	0	0	0	0	0	0	0	0	0	0	0	0	0	0	0	0	0	0	0	0
OTU_4973	sk_Eukaryota	k_Metazoa	p_Arthropoda	c_Insecta	o_Hymenoptera	f_Eucharitidae	g__	s_Eucharitidae ASEUA042-11	KC182291.1	95.53	0	0	0	0	0	0	0	0	0	0	0	0	0	0	0	0	0	0	0	0	0	0	0	0	0	0	0	0	0	0	0	0	0	0	0	0	0	0	0
OTU_208	sk_Eukaryota	k_Metazoa	p_Arthropoda	c_Insecta	o_Hymenoptera	f_Formicidae	g_Camponotus	s_Camponotus conspicuus	KC417597.1	92.01	0	0	0	0	0	0	0	0	0	0	0	0	0	0	0	0	0	0	0	0	0	0	0	0	0	0	0	0	0	0	0	0	0	0	0	0	0	0	0
OTU_5730	sk_Eukaryota	k_Metazoa	p_Arthropoda	c_Insecta	o_Hymenoptera	f_Formicidae	g_Camponotus	s_Camponotus MAS030	KC418663.1	90.42	0	0	0	0	0	0	0	1	0	0	0	0	0	0	0	0	0	0	0	0	0	0	0	0	0	0	0	0	0	0	0	0	0	0	0	0	0	0	0
OTU_4119	sk_Eukaryota	k_Metazoa	p_Arthropoda	c_Insecta	o_Hymenoptera	f_Formicidae	g_Camponotus	s_Camponotus novogranadensis	KC419416.1	90.03	0	0	0	0	0	0	0	0	0	0	0	0	0	0	0	0	0	0	0	0	0	0	0	0	0	0	0	0	0	0	0	3	0	0	0	0	0	0	0
OTU_4602	sk_Eukaryota	k_Metazoa	p_Arthropoda	c_Insecta	o_Hymenoptera	f_Formicidae	g_Camponotus	s_Camponotus novogranadensis	KC419416.1	97.12	0	0	0	0	0	0	0	0	0	0	0	0	0	2	0	0	0	0	0	0	0	0	0	0	0	0	0	0	0	0	0	0	0	0	0	0	0	0	0
OTU_3847	sk_Eukaryota	k_Metazoa	p_Arthropoda	c_Insecta	o_Hymenoptera	f_Formicidae	g_Camponotus	s_Camponotus novogranadensis	KC419416.1	93.25	0	0	0	0	0	0	0	0	0	0	0	0	0	4	0	0	0	0	0	0	0	0	0	0	0	0	0	0	0	0	0	0	0	0	0	0	0	0	0
OTU_4665	sk_Eukaryota	k_Metazoa	p_Arthropoda	c_Insecta	o_Hymenoptera	f_Formicidae	g_Crematogaster	s_Crematogaster carinata	KT783614.1	93.68	0	0	0	0	0	0	0	2	0	0	0	0	0	0	0	0	0	0	0	0	0	0	0	0	0	0	0	0	0	0	0	0	0	0	0	0	0	0	0
OTU_975	sk_Eukaryota	k_Metazoa	p_Arthropoda	c_Insecta	o_Hymenoptera	f_Formicidae	g_Dorymyrmex	s_Dorymyrmex pyramicus	KU985450.1	90.68	0	0	0	0	0	0	0	0	0	0	0	0	0	0	0	0	0	0	0	0	0	0	0	0	0	0	0	0	0	0	0	0	0	0	0	0	0	92	42
OTU_282	sk_Eukaryota	k_Metazoa	p_Arthropoda	c_Insecta	o_Hymenoptera	f_Formicidae	g_Hypoponera	s_Hypoponera opaciceps	KX053500.1	97.76	0	0	0	0	0	0	0	0	0	0	0	0	0	0	0	0	0	0	0	0	0	0	0	0	0	0	0	0	0	0	0	0	0	0	0	0	0	0	0
OTU_2490	sk_Eukaryota	k_Metazoa	p_Arthropoda	c_Insecta	o_Hymenoptera	f_Formicidae	g_Linepithema	s_Linepithema humile	AY233690.1	100	0	0	0	0	0	0	0	0	0	0	0	0	18	0	0	0	0	0	0	0	0	0	0	0	0	0	0	0	0	0	0	0	0	0	0	0	0	0	0
OTU_3765	sk_Eukaryota	k_Metazoa	p_Arthropoda	c_Insecta	o_Hymenoptera	f_Formicidae	g_Nylanderia	s_Nylanderia PER02	FJ982460.1	93.89	0	0	0	0	0	0	0	0	0	0	0	0	0	0	0	0	0	0	0	0	0	0	0	0	0	0	0	0	0	0	0	0	0	0	0	0	0	0	0
OTU_3669	sk_Eukaryota	k_Metazoa	p_Arthropoda	c_Insecta	o_Hymenoptera	f_Formicidae	g_Pheidole	s_Pheidole fimbriata	KC419937.1	98.08	0	0	0	0	0	0	0	0	0	0	0	0	0	0	0	0	0	0	0	0	0	0	0	0	0	0	0	0	0	0	0	0	0	0	0	0	0	0	0
OTU_4395	sk_Eukaryota	k_Metazoa	p_Arthropoda	c_Insecta	o_Hymenoptera	f_Formicidae	g_Pheidole	s_Pheidole glomericeps	KM224728.1	91.99	0	0	0	0	0	0	0	0	0	0	0	0	0	0	0	0	0	0	0	0	0	0	0	0	0	0	0	0	0	0	0	0	0	0	0	0	0	0	0
OTU_2793	sk_Eukaryota	k_Metazoa	p_Arthropoda	c_Insecta	o_Hymenoptera	f_Formicidae	g_Pheidole	s_Pheidole JTL175	KC418095.1	92.65	0	0	0	8	0	0	0	2	0	0	0	0	0	0	0	0	0	0	0	0	0	0	0	0	0	0	0	0	0	0	0	0	0	0	0	0	0	0	0
OTU_4210	sk_Eukaryota	k_Metazoa	p_Arthropoda	c_Insecta	o_Hymenoptera	f_Formicidae	g_Solenopsis	s_Solenopsis PJGM-2017	KX585780.1	97.44	0	0	0	0	0	0	0	0	0	0	0	0	0	0	0	0	0	0	0	0	0	0	0	0	0	0	0	0	0	0	0	0	0	0	0	0	0	0	0
OTU_5420	sk_Eukaryota	k_Metazoa	p_Arthropoda	c_Insecta	o_Hymenoptera	f_Formicidae	g_Wasmannia	s_Wasmannia auropunctata	KR106399.1	98.4	0	0	0	0	0	0	0	0	0	0	0	0	0	0	0	0	0	0	0	0	0	0	0	0	0	0	0	0	0	0	0	1	0	0	0	0	0	0	0
OTU_5693	sk_Eukaryota	k_Metazoa	p_Arthropoda	c_Insecta	o_Hymenoptera	f_Formicidae	g_Wasmannia	s_Wasmannia auropunctata	KR106300.1	100	0	0	0	0	0	0	0	1	0	0	0	0	0	0	0	0	0	0	0	0	0	0	0	0	0	0	0	0	0	0	0	0	0	0	0	0	0	0	0
OTU_1360	sk_Eukaryota	k_Metazoa	p_Arthropoda	c_Insecta	o_Hymenoptera	f_Ichneumonidae	g_Rynchobanchus	s_Rynchobanchus minomensis	KU753359.1	93.13	0	0	0	0	0	0	0	0	0	0	0	0	0	0	0	0	0	0	0	0	3	0	0	0	0	0	0	0	0	0	0	0	0	0	0	0	0	0	0
OTU_1694	sk_Eukaryota	k_Metazoa	p_Arthropoda	c_Insecta	o_Lepidoptera	f__	g__	s_Lepidoptera BOLD:AAA0019	HM424441.1	90.1	0	0	0	0	0	0	0	0	0	0	0	0	0	0	0	0	0	50	0	0	0	0	0	0	0	0	0	0	0	0	0	0	0	0	0	0	0	0	0
OTU_2956	sk_Eukaryota	k_Metazoa	p_Arthropoda	c_Insecta	o_Lepidoptera	f__	g__	s_Lepidoptera BOLD:AAA0293	GU696429.1	100	0	0	0	10	0	0	0	0	0	0	0	0	0	0	0	0	0	0	0	0	0	0	0	0	0	0	0	0	0	0	0	0	0	0	0	0	0	0	0
OTU_1468	sk_Eukaryota	k_Metazoa	p_Arthropoda	c_Insecta	o_Lepidoptera	f__	g__	s_Lepidoptera BOLD:AAA0336	GU697667.1	98.72	0	0	0	0	0	43	0	0	0	0	0	0	27	0	0	0	0	4	0	0	0	0	0	0	0	0	0	0	0	0	0	0	0	0	0	0	0	0	0
OTU_6664	sk_Eukaryota	k_Metazoa	p_Arthropoda	c_Insecta	o_Lepidoptera	f__	g__	s_Lepidoptera BOLD:AAA0351	HQ556698.1	100	0	0	0	0	0	0	0	0	0	0	0	0	0	0	0	0	0	0	0	0	0	1	0	0	0	0	0	0	0	0	0	0	0	0	0	0	0	0	0
OTU_6557	sk_Eukaryota	k_Metazoa	p_Arthropoda	c_Insecta	o_Lepidoptera	f__	g__	s_Lepidoptera BOLD:AAA0362	GU696259.1	93.4	0	0	0	0	0	1	0	0	0	0	0	0	0	0	0	0	0	0	0	0	0	0	0	0	0	0	0	0	0	0	0	0	0	0	0	0	0	0	0
OTU_3260	sk_Eukaryota	k_Metazoa	p_Arthropoda	c_Insecta	o_Lepidoptera	f__	g__	s_Lepidoptera BOLD:AAA0383	GU665420.1	99.68	0	0	8	0	0	0	0	0	0	0	0	0	0	0	0	0	0	0	0	0	0	0	0	0	0	0	0	0	0	0	0	0	0	0	0	0	0	0	0
OTU_5581	sk_Eukaryota	k_Metazoa	p_Arthropoda	c_Insecta	o_Lepidoptera	f__	g__	s_Lepidoptera BOLD:AAA0384	GU674772.1	99.68	0	0	0	1	0	0	0	0	0	0	0	0	0	0	0	0	0	0	0	0	0	0	0	0	0	0	0	0	0	0	0	0	0	0	0	0	0	0	0
OTU_468	sk_Eukaryota	k_Metazoa	p_Arthropoda	c_Insecta	o_Lepidoptera	f__	g__	s_Lepidoptera BOLD:AAA0399	GU697589.1	92.01	0	0	0	0	0	0	0	0	0	0	0	0	0	0	0	0	0	0	0	0	0	0	0	0	0	0	0	0	0	0	0	0	0	0	0	0	0	546	0
OTU_5669	sk_Eukaryota	k_Metazoa	p_Arthropoda	c_Insecta	o_Lepidoptera	f__	g__	s_Lepidoptera BOLD:AAA0461	GU665458.1	99.68	0	0	0	1	0	0	0	0	0	0	0	0	0	0	0	0	0	0	0	0	0	0	0	0	0	0	0	0	0	0	0	0	0	0	0	0	0	0	0
OTU_5633	sk_Eukaryota	k_Metazoa	p_Arthropoda	c_Insecta	o_Lepidoptera	f__	g__	s_Lepidoptera BOLD:AAA0517	GU654126.1	94.57	0	0	0	1	0	0	0	0	0	0	0	0	0	0	0	0	0	0	0	0	0	0	0	0	0	0	0	0	0	0	0	0	0	0	0	0	0	0	0
OTU_5523	sk_Eukaryota	k_Metazoa	p_Arthropoda	c_Insecta	o_Lepidoptera	f__	g__	s_Lepidoptera BOLD:AAA0691	GU699304.1	99.68	0	0	0	0	0	0	0	0	0	0	0	0	0	1	0	0	0	0	0	0	0	0	0	0	0	0	0	0	0	0	0	0	0	0	0	0	0	0	0
OTU_2916	sk_Eukaryota	k_Metazoa	p_Arthropoda	c_Insecta	o_Lepidoptera	f__	g__	s_Lepidoptera BOLD:AAA0902	GU698147.1	100	0	0	0	0	0	0	0	0	0	0	0	0	0	0	0	0	0	0	0	0	0	0	0	0	0	0	0	0	0	0	0	0	0	0	0	0	0	0	0
OTU_6577	sk_Eukaryota	k_Metazoa	p_Arthropoda	c_Insecta	o_Lepidoptera	f__	g__	s_Lepidoptera BOLD:AAA0906	HM407735.1	92.97	0	0	0	0	0	0	0	0	0	0	0	0	1	0	0	0	0	0	0	0	0	0	0	0	0	0	0	0	0	0	0	0	0	0	0	0	0	0	0
OTU_5068	sk_Eukaryota	k_Metazoa	p_Arthropoda	c_Insecta	o_Lepidoptera	f__	g__	s_Lepidoptera BOLD:AAA0929	GU696760.1	99.68	0	1	0	0	0	0	0	0	0	0	0	0	0	0	0	0	0	0	0	0	0	0	0	0	0	0	0	0	0	0	0	0	0	0	0	0	0	0	0
OTU_2746	sk_Eukaryota	k_Metazoa	p_Arthropoda	c_Insecta	o_Lepidoptera	f__	g__	s_Lepidoptera BOLD:AAA2438	HQ555235.1	100	0	0	0	0	0	0	0	0	0	0	0	0	0	0	0	0	0	0	0	0	0	0	0	0	0	0	0	0	0	0	0	0	0	0	0	0	0	0	13
OTU_3547	sk_Eukaryota	k_Metazoa	p_Arthropoda	c_Insecta	o_Lepidoptera	f__	g__	s_Lepidoptera BOLD:AAA2930	HM884737.1	93.93	0	0	0	0	0	0	0	0	0	0	0	0	0	0	0	0	0	0	0	0	0	0	0	0	0	0	0	0	0	0	0	0	0	0	0	0	0	0	0
OTU_2303	sk_Eukaryota	k_Metazoa	p_Arthropoda	c_Insecta	o_Lepidoptera	f__	g__	s_Lepidoptera BOLD:AAA3967	HQ556450.1	100	0	0	0	0	0	0	0	0	0	0	0	0	0	0	15	0	0	0	0	0	0	0	0	0	0	0	0	0	0	0	0	0	0	0	0	0	0	0	0
OTU_4437	sk_Eukaryota	k_Metazoa	p_Arthropoda	c_Insecta	o_Lepidoptera	f__	g__	s_Lepidoptera BOLD:AAA4172	GU664629.1	97.12	0	1	0	0	0	0	0	0	0	0	0	0	0	0	0	0	0	0	0	0	0	0	0	0	0	0	0	0	0	0	0	0	0	0	0	0	0	0	0
OTU_3973	sk_Eukaryota	k_Metazoa	p_Arthropoda	c_Insecta	o_Lepidoptera	f__	g__	s_Lepidoptera BOLD:AAA4703	GU654633.1	94.87	0	0	0	0	0	5	0	0	0	0	0	0	0	0	0	0	0	0	0	0	0	0	0	0	0	0	0	0	0	0	0	0	0	0	0	0	0	0	0
OTU_5577	sk_Eukaryota	k_Metazoa	p_Arthropoda	c_Insecta	o_Lepidoptera	f__	g__	s_Lepidoptera BOLD:AAA5499	GU700305.1	100	0	0	0	1	0	0	0	0	0	0	0	0	0	0	0	0	0	0	0	0	0	0	0	0	0	0	0	0	0	0	0	0	0	0	0	0	0	0	0
OTU_2394	sk_Eukaryota	k_Metazoa	p_Arthropoda	c_Insecta	o_Lepidoptera	f__	g__	s_Lepidoptera BOLD:AAA6882	GU696467.1	99.36	0	0	0	0	0	1	0	0	0	0	0	0	15	0	0	0	0	4	0	0	0	0	0	0	0	0	0	0	0	0	0	0	0	0	0	0	0	0	0
OTU_6932	sk_Eukaryota	k_Metazoa	p_Arthropoda	c_Insecta	o_Lepidoptera	f__	g__	s_Lepidoptera BOLD:AAA8978	HM408713.1	100	0	0	0	0	0	0	0	0	0	0	0	0	0	0	0	0	0	0	0	0	0	0	0	0	0	0	0	0	0	0	0	0	0	0	0	0	0	0	0
OTU_5011	sk_Eukaryota	k_Metazoa	p_Arthropoda	c_Insecta	o_Lepidoptera	f__	g__	s_Lepidoptera BOLD:AAB1768	HQ556362.1	94.89	0	0	0	0	0	0	0	0	0	0	0	0	0	0	0	0	0	0	0	0	0	0	0	0	0	0	0	0	0	0	0	0	0	0	0	0	0	0	0
OTU_6566	sk_Eukaryota	k_Metazoa	p_Arthropoda	c_Insecta	o_Lepidoptera	f__	g__	s_Lepidoptera BOLD:AAB2073	JF844026.1	99.36	0	0	0	0	0	0	0	0	0	0	0	0	1	0	0	0	0	0	0	0	0	0	0	0	0	0	0	0	0	0	0	0	0	0	0	0	0	0	0
OTU_5937	sk_Eukaryota	k_Metazoa	p_Arthropoda	c_Insecta	o_Lepidoptera	f__	g__	s_Lepidoptera BOLD:AAB3357	GU699032.1	99.68	0	0	0	0	0	0	0	0	0	0	0	0	0	0	4	0	0	0	0	0	0	0	0	0	0	0	0	0	0	0	0	0	0	0	0	0	0	0	0
OTU_2585	sk_Eukaryota	k_Metazoa	p_Arthropoda	c_Insecta	o_Lepidoptera	f__	g__	s_Lepidoptera BOLD:AAB8441	GU698002.1	99.68	0	0	5	0	0	0	0	0	0	0	0	0	0	0	0	0	0	0	0	0	0	0	0	0	0	0	0	0	0	0	0	0	0	0	0	0	0	0	0
OTU_3102	sk_Eukaryota	k_Metazoa	p_Arthropoda	c_Insecta	o_Lepidoptera	f__	g__	s_Lepidoptera BOLD:AAB8482	HM407582.1	95.53	0	0	0	0	0	4	0	0	0	0	0	0	1	0	0	0	1	2	0	0	0	0	0	0	0	0	0	0	0	0	0	0	0	0	0	0	0	0	0
OTU_947	sk_Eukaryota	k_Metazoa	p_Arthropoda	c_Insecta	o_Lepidoptera	f__	g__	s_Lepidoptera BOLD:AAC2641	HM407551.1	100	0	0	107	0	0	0	0	0	0	0	0	0	0	0	0	0	0	0	0	0	0	0	0	0	0	0	0	0	0	0	0	0	0	0	0	0	0	0	0
OTU_5348	sk_Eukaryota	k_Metazoa	p_Arthropoda	c_Insecta	o_Lepidoptera	f__	g__	s_Lepidoptera BOLD:AAD5045	JF844568.1	100	0	0	0	0	1	0	0	0	0	0	0	0	0	0	0	0	0	0	0	0	0	0	0	0	0	0	0	0	0	0	0	0	0	0	0	0	0	0	0
OTU_1668	sk_Eukaryota	k_Metazoa	p_Arthropoda	c_Insecta	o_Lepidoptera	f__	g__	s_Lepidoptera BOLD:AAD5539	HQ556474.1	92.63	0	0	0	0	0	0	0	0	0	0	0	0	0	0	0	0	0	0	0	0	0	0	0	0	0	0	0	0	0	0	0	0	0	0	0	0	0	0	0
OTU_5473	sk_Eukaryota	k_Metazoa	p_Arthropoda	c_Insecta	o_Lepidoptera	f__	g__	s_Lepidoptera BOLD:AAE2217	GU697718.1	99.36	0	0	0	0	0	0	0	0	0	0	0	0	0	0	0	0	0	0	0	0	0	0	0	0	0	0	0	0	0	0	0	0	1	0	0	0	0	0	0
OTU_2231	sk_Eukaryota	k_Metazoa	p_Arthropoda	c_Insecta	o_Lepidoptera	f__	g__	s_Lepidoptera BOLD:AAE5939	HQ554731.1	91.37	0	0	0	0	0	24	0	0	0	0	0	0	0	0	0	0	0	0	0	0	0	0	0	0	0	0	0	0	0	0	0	0	0	0	0	0	0	0	0
OTU_6963	sk_Eukaryota	k_Metazoa	p_Arthropoda	c_Insecta	o_Lepidoptera	f__	g__	s_Lepidoptera BOLD:AAF7585	GU674951.1	95.53	0	0	48	0	0	0	0	0	0	0	0	0	0	0	0	0	0	0	0	0	0	0	0	0	0	0	0	0	0	0	0	0	0	0	0	0	0	0	0
OTU_3997	sk_Eukaryota	k_Metazoa	p_Arthropoda	c_Insecta	o_Lepidoptera	f__	g__	s_Lepidoptera PS-2011	JF729560.1	93.61	0	0	0	0	0	0	0	0	0	4	0	0	0	0	0	0	0	0	0	0	0	0	0	0	0	0	0	0	0	0	0	0	0	0	0	0	0	0	0
OTU_1848	sk_Eukaryota	k_Metazoa	p_Arthropoda	c_Insecta	o_Lepidoptera	f_Acrolophidae	g_Acrolophidae	s_Acrolophidae acrojanzen01	JQ534437.1	90.79	0	0	0	0	0	0	0	0	0	0	0	0	0	0	0	0	0	0	0	0	0	0	0	0	0	0	0	0	0	0	0	0	0	0	0	0	0	0	0
OTU_396	sk_Eukaryota	k_Metazoa	p_Arthropoda	c_Insecta	o_Lepidoptera	f_Acrolophidae	g_Acrolophidae	s_Acrolophidae acrojanzen01	JQ534437.1	90.85	0	0	0	0	0	0	0	0	0	0	0	0	0	0	0	0	0	0	0	0	0	0	0	0	0	0	0	0	0	0	0	0	0	0	0	0	0	0	0
OTU_1670	sk_Eukaryota	k_Metazoa	p_Arthropoda	c_Insecta	o_Lepidoptera	f_Crambidae	g_Achyra	s_Achyra affinitalis	HQ952518.1	93.29	0	0	0	0	0	0	0	0	0	0	0	0	0	0	0	0	0	0	0	0	0	0	0	0	0	0	0	0	0	0	0	0	0	0	0	0	0	44	5
OTU_6466	sk_Eukaryota	k_Metazoa	p_Arthropoda	c_Insecta	o_Lepidoptera	f_Crambidae	g_Anania	s_Anania crocealis	KX048681.1	92.31	0	0	0	0	0	0	0	0	0	0	0	0	0	0	0	1	0	0	0	0	0	0	0	0	0	0	0	0	0	0	0	0	0	0	0	0	0	0	0
OTU_6542	sk_Eukaryota	k_Metazoa	p_Arthropoda	c_Insecta	o_Lepidoptera	f_Crambidae	g_Lamprosema	s_Lamprosema Janzen340	JQ533215.1	93.25	0	0	0	0	0	1	0	0	0	0	0	0	0	0	0	0	0	0	0	0	0	0	0	0	0	0	0	0	0	0	0	0	0	0	0	0	0	0	0
OTU_2180	sk_Eukaryota	k_Metazoa	p_Arthropoda	c_Insecta	o_Lepidoptera	f_Crambidae	g_Palpita	s_Palpita vitrealis	KT782614.1	92.04	0	0	0	0	0	0	0	0	0	0	0	0	8	0	18	0	0	0	0	0	0	0	0	0	0	0	0	0	0	0	0	0	0	0	0	0	0	0	0
OTU_5093	sk_Eukaryota	k_Metazoa	p_Arthropoda	c_Insecta	o_Lepidoptera	f_Crambidae	g_Pyrausta	s_Pyrausta panopealis	KX072362.1	100	0	0	0	0	0	0	0	0	0	0	0	0	0	0	0	0	0	0	0	0	0	0	0	1	0	0	0	0	0	0	0	0	0	0	0	0	0	0	0
OTU_6485	sk_Eukaryota	k_Metazoa	p_Arthropoda	c_Insecta	o_Lepidoptera	f_Crambidae	g_Spilomelinae	s_Spilomelinae spiloBioLep01Lep370	JQ546571.1	99.68	0	0	0	0	0	0	0	0	0	0	0	0	0	0	0	0	0	0	0	0	1	0	0	0	0	0	0	0	0	0	0	0	0	0	0	0	0	0	0
OTU_5720	sk_Eukaryota	k_Metazoa	p_Arthropoda	c_Insecta	o_Lepidoptera	f_Crambidae	g_Syllepte	s_Syllepte amandoDHJ01	JQ540028.1	95.53	0	0	0	0	0	0	0	1	0	0	0	0	0	0	0	0	0	0	0	0	0	0	0	0	0	0	0	0	0	0	0	0	0	0	0	0	0	0	0
OTU_5954	sk_Eukaryota	k_Metazoa	p_Arthropoda	c_Insecta	o_Lepidoptera	f_Erebidae	g_Aclytia	s_Aclytia terra	JN266431.1	100	0	0	0	0	0	0	0	0	0	0	0	0	0	0	0	0	0	0	0	0	0	0	0	0	0	0	0	0	0	0	0	0	0	0	0	0	0	0	0
OTU_5074	sk_Eukaryota	k_Metazoa	p_Arthropoda	c_Insecta	o_Lepidoptera	f_Erebidae	g_Ammalo	s_Ammalo helops	JN262850.1	98.08	0	0	0	0	0	0	0	0	0	0	0	0	0	0	0	0	0	0	0	0	0	0	0	1	0	0	0	0	0	0	0	0	0	0	0	0	0	0	0
OTU_3796	sk_Eukaryota	k_Metazoa	p_Arthropoda	c_Insecta	o_Lepidoptera	f_Erebidae	g_Dycladia	s_Dycladia lucetia	JN266419.1	100	0	0	0	0	1	0	0	0	0	0	0	3	0	0	0	0	0	0	0	0	0	0	0	0	0	0	0	0	0	0	0	0	0	0	0	0	0	0	0
OTU_2241	sk_Eukaryota	k_Metazoa	p_Arthropoda	c_Insecta	o_Lepidoptera	f_Erebidae	g_Dysschema	s_Dysschema sacrifica	HQ571079.1	98.39	0	0	0	0	0	0	0	0	0	0	0	0	0	0	0	0	0	0	0	0	0	0	0	0	0	0	0	0	0	0	0	0	0	0	0	0	0	0	0
OTU_3076	sk_Eukaryota	k_Metazoa	p_Arthropoda	c_Insecta	o_Lepidoptera	f_Erebidae	g_Hypena	s_Hypena BOLD:AAH5965	HM390397.1	90.97	0	0	0	0	0	0	0	0	0	0	0	0	0	0	0	0	0	0	0	0	0	0	0	0	0	0	0	0	0	0	0	0	0	0	0	0	0	0	0
OTU_3887	sk_Eukaryota	k_Metazoa	p_Arthropoda	c_Insecta	o_Lepidoptera	f_Erebidae	g_Hypocala	s_Hypocala andremonaDHJ01	GU159109.1	100	0	0	0	0	0	0	0	0	0	0	0	0	0	0	0	0	0	0	0	0	0	0	0	0	0	0	0	0	0	0	0	0	0	0	0	0	0	0	0
OTU_5524	sk_Eukaryota	k_Metazoa	p_Arthropoda	c_Insecta	o_Lepidoptera	f_Erebidae	g_Salia	s_Salia submarcata	JQ556781.1	96.81	0	0	0	0	0	0	0	0	0	0	0	0	0	1	0	0	0	0	0	0	0	0	0	0	0	0	0	0	0	0	0	0	0	0	0	0	0	0	0
OTU_2122	sk_Eukaryota	k_Metazoa	p_Arthropoda	c_Insecta	o_Lepidoptera	f_Erebidae	g_Selenisa	s_Selenisa sueroidesDHJ02	JF751669.1	100	0	0	0	0	0	0	0	0	0	0	0	0	0	0	0	0	0	0	0	0	0	0	0	0	0	0	0	0	0	0	0	0	0	0	0	0	0	4	23
OTU_2052	sk_Eukaryota	k_Metazoa	p_Arthropoda	c_Insecta	o_Lepidoptera	f_Erebidae	g_Spilosoma	s_Spilosoma urticae	KT782552.1	91.75	0	0	0	9	0	0	0	1	0	0	0	0	0	2	0	0	0	0	0	0	0	0	0	0	0	0	0	0	0	0	0	0	0	0	0	0	0	0	0
OTU_5099	sk_Eukaryota	k_Metazoa	p_Arthropoda	c_Insecta	o_Lepidoptera	f_Erebidae	g_Talara	s_Talara BOLD:AAV2231	JN280610.1	96.47	0	0	0	0	0	0	0	0	0	0	0	0	0	0	0	0	0	0	0	0	0	0	0	1	0	0	0	0	0	0	0	0	0	0	0	0	0	0	0
OTU_4436	sk_Eukaryota	k_Metazoa	p_Arthropoda	c_Insecta	o_Lepidoptera	f_Erebidae	g_Talara	s_Talara semiflava	JX571699.1	97.76	0	2	0	0	0	0	0	0	0	0	0	0	0	0	0	0	0	0	0	0	0	0	0	0	0	0	0	0	0	0	0	0	0	0	0	0	0	0	0
OTU_5060	sk_Eukaryota	k_Metazoa	p_Arthropoda	c_Insecta	o_Lepidoptera	f_Erebidae	g_Utetheisa	s_Utetheisa ornatrix	JQ570645.1	99.68	0	1	0	0	0	0	0	0	0	0	0	0	0	0	0	0	0	0	0	0	0	0	0	0	0	0	0	0	0	0	0	0	0	0	0	0	0	0	0
OTU_5189	sk_Eukaryota	k_Metazoa	p_Arthropoda	c_Insecta	o_Lepidoptera	f_Geometridae	g_Pero	s_Pero BOLD:AAW0471	JX150132.1	94.89	0	0	0	0	0	0	0	0	0	0	0	0	0	0	0	0	0	0	0	0	0	0	0	0	0	0	1	0	0	0	0	0	0	0	0	0	0	0	0
OTU_6597	sk_Eukaryota	k_Metazoa	p_Arthropoda	c_Insecta	o_Lepidoptera	f_Geometridae	g_Physocleora	s_Physocleora BOLD:AAH0704	HM425040.1	99.68	0	0	0	0	0	0	0	0	0	0	0	0	1	0	0	0	0	0	0	0	0	0	0	0	0	0	0	0	0	0	0	0	0	0	0	0	0	0	0
OTU_663	sk_Eukaryota	k_Metazoa	p_Arthropoda	c_Insecta	o_Lepidoptera	f_Geometridae	g_Siona	s_Siona lineata	KM572787.1	90.76	0	0	35	0	0	0	0	0	0	0	0	0	0	0	0	0	0	0	0	0	0	0	0	0	0	0	0	0	0	0	0	0	0	0	0	0	0	0	0
OTU_4902	sk_Eukaryota	k_Metazoa	p_Arthropoda	c_Insecta	o_Lepidoptera	f_Lasiocampidae	g__	s_Lasiocampidae BOLD:AAU4726	JN305195.1	91.69	0	0	0	0	0	0	0	0	0	0	0	0	2	0	0	0	0	0	0	0	0	0	0	0	0	0	0	0	0	0	0	0	0	0	0	0	0	0	0
OTU_3957	sk_Eukaryota	k_Metazoa	p_Arthropoda	c_Insecta	o_Lepidoptera	f_Limacodidae	g_Cania	s_Cania accea	KJ638212.1	90.55	0	0	0	0	0	0	0	0	0	0	0	0	0	0	0	1	3	0	0	0	0	0	0	0	0	0	0	0	0	0	0	0	0	0	0	0	0	0	0
OTU_4621	sk_Eukaryota	k_Metazoa	p_Arthropoda	c_Insecta	o_Lepidoptera	f_Noctuidae	g__	s_Noctuidae BOLD:AAC0739	JQ547462.1	97.11	0	0	0	0	0	0	0	0	0	0	0	0	0	1	0	0	0	0	0	0	0	0	0	0	0	0	0	0	0	0	0	0	0	0	0	0	0	0	0
OTU_4880	sk_Eukaryota	k_Metazoa	p_Arthropoda	c_Insecta	o_Lepidoptera	f_Noctuidae	g__	s_Noctuidae BOLD:AAU5899	JN304713.1	96.14	0	0	0	0	0	0	0	0	0	0	0	0	0	0	0	0	2	0	0	0	0	0	0	0	0	0	0	0	0	0	0	0	0	0	0	0	0	0	0
OTU_6718	sk_Eukaryota	k_Metazoa	p_Arthropoda	c_Insecta	o_Lepidoptera	f_Noctuidae	g_Achaea	s_Achaea lienardiDHJ02	GU336207.1	99.68	0	0	0	0	0	0	0	0	0	1	0	0	0	0	0	0	0	0	0	0	0	0	0	0	0	0	0	0	0	0	0	0	0	0	0	0	0	0	0
OTU_3545	sk_Eukaryota	k_Metazoa	p_Arthropoda	c_Insecta	o_Lepidoptera	f_Noctuidae	g_Anicla	s_Anicla infectaDHJ01	JN806430.1	100	0	0	0	0	0	0	0	0	0	0	0	0	0	0	0	0	0	0	0	0	0	0	0	0	0	0	0	0	0	0	0	0	0	0	0	0	0	0	0
OTU_1441	sk_Eukaryota	k_Metazoa	p_Arthropoda	c_Insecta	o_Lepidoptera	f_Noctuidae	g_Anticarsia	s_Anticarsia gemmatalis	GU336291.1	100	0	0	6	0	0	0	0	0	0	0	0	0	16	0	0	0	3	5	0	0	0	0	0	0	0	0	0	0	0	0	0	0	0	0	0	0	0	0	0
OTU_42	sk_Eukaryota	k_Metazoa	p_Arthropoda	c_Insecta	o_Lepidoptera	f_Noctuidae	g_Chrysodeixis	s_Chrysodeixis includens	GU090374.1	100	0	0	1	20	0	6238	0	5	0	29	0	0	14471	7	2	184	204	1934	0	0	116	10	0	0	0	0	0	0	0	0	0	0	0	0	0	0	0	1	0
OTU_6568	sk_Eukaryota	k_Metazoa	p_Arthropoda	c_Insecta	o_Lepidoptera	f_Noctuidae	g_Chrysodeixis	s_Chrysodeixis includens	GU090374.1	94.89	0	0	0	0	0	0	0	0	0	0	0	0	1	0	0	0	0	0	0	0	0	0	0	0	0	0	0	0	0	0	0	0	0	0	0	0	0	0	0
OTU_4871	sk_Eukaryota	k_Metazoa	p_Arthropoda	c_Insecta	o_Lepidoptera	f_Noctuidae	g_Dargida	s_Dargida procinctus	KF000115.1	95.21	0	0	0	0	0	0	0	0	0	0	0	0	0	0	0	0	3	0	0	0	0	0	0	0	0	0	0	0	0	0	0	0	0	0	0	0	0	0	0
OTU_2405	sk_Eukaryota	k_Metazoa	p_Arthropoda	c_Insecta	o_Lepidoptera	f_Noctuidae	g_Elaphria	s_Elaphria agrotina	KJ634279.1	100	0	1	0	0	0	0	0	0	0	0	0	0	15	0	0	0	0	0	0	0	3	0	0	0	0	0	0	0	0	0	0	0	0	0	0	0	0	0	0
OTU_4417	sk_Eukaryota	k_Metazoa	p_Arthropoda	c_Insecta	o_Lepidoptera	f_Noctuidae	g_Elaphria	s_Elaphria devaraDHJ01	JQ554198.1	100	0	0	2	0	0	0	0	0	0	0	0	0	0	0	0	0	0	0	0	0	0	0	0	0	0	0	0	0	0	0	0	0	0	0	0	0	0	0	0
OTU_1623	sk_Eukaryota	k_Metazoa	p_Arthropoda	c_Insecta	o_Lepidoptera	f_Noctuidae	g_Elaphria	s_Elaphria georgei	KJ384646.1	95.53	0	0	0	0	0	27	0	0	0	0	0	0	22	0	0	0	0	0	0	0	0	0	0	0	0	0	0	0	0	0	0	0	0	0	0	0	0	0	0
OTU_3521	sk_Eukaryota	k_Metazoa	p_Arthropoda	c_Insecta	o_Lepidoptera	f_Noctuidae	g_Gonodonta	s_Gonodonta sicheas	GU336508.1	100	0	0	0	0	0	7	0	0	0	0	0	0	0	0	0	0	0	0	0	0	0	0	0	0	0	0	0	0	0	0	0	0	0	0	0	0	0	0	0
OTU_4406	sk_Eukaryota	k_Metazoa	p_Arthropoda	c_Insecta	o_Lepidoptera	f_Noctuidae	g_Helicoverpa	s_Helicoverpa armigera	KT946030.1	100	0	0	0	0	0	1	0	0	0	0	0	0	0	0	0	0	0	0	0	0	0	0	0	0	0	0	0	0	0	0	0	0	0	0	0	0	0	0	0
OTU_3551	sk_Eukaryota	k_Metazoa	p_Arthropoda	c_Insecta	o_Lepidoptera	f_Noctuidae	g_Leucania	s_Leucania inconspicua	JQ577632.1	99.68	0	0	0	0	0	0	0	0	0	0	0	0	0	0	0	0	0	0	0	0	0	0	0	0	0	0	0	0	0	0	0	0	0	0	0	0	0	0	0
OTU_5438	sk_Eukaryota	k_Metazoa	p_Arthropoda	c_Insecta	o_Lepidoptera	f_Noctuidae	g_Leucania	s_Leucania sp.biolep08	GU336730.1	100	0	0	0	0	0	0	0	0	0	0	0	0	0	0	0	0	0	0	0	0	0	0	0	0	0	0	0	0	0	0	0	1	0	0	0	0	0	0	0
OTU_6493	sk_Eukaryota	k_Metazoa	p_Arthropoda	c_Insecta	o_Lepidoptera	f_Noctuidae	g_Leucania	s_Leucania sp.BioLep09	JQ556130.1	95.53	0	0	0	0	0	0	0	0	0	0	0	0	0	0	0	0	2	0	0	0	0	0	0	0	0	0	0	0	0	0	0	0	0	0	0	0	0	0	0
OTU_6479	sk_Eukaryota	k_Metazoa	p_Arthropoda	c_Insecta	o_Lepidoptera	f_Noctuidae	g_Leucania	s_Leucania sp.BioLep11	JQ547929.1	99.36	0	0	0	0	0	0	0	0	0	0	0	0	0	0	0	0	0	0	0	0	1	0	0	0	0	0	0	0	0	0	0	0	0	0	0	0	0	0	0
OTU_5331	sk_Eukaryota	k_Metazoa	p_Arthropoda	c_Insecta	o_Lepidoptera	f_Noctuidae	g_Leucania	s_Leucania sp.Poole05	JQ556253.1	96.81	0	0	0	0	1	0	0	0	0	0	0	0	0	0	0	0	0	0	0	0	0	0	0	0	0	0	0	0	0	0	0	0	0	0	0	0	0	0	0
OTU_4582	sk_Eukaryota	k_Metazoa	p_Arthropoda	c_Insecta	o_Lepidoptera	f_Noctuidae	g_Magusa	s_Magusa orbifera	GU159130.1	100	0	0	0	0	0	0	0	0	0	0	0	0	0	0	0	0	0	0	0	0	0	0	0	0	0	0	0	0	0	0	0	0	0	2	0	0	0	0	0
OTU_2588	sk_Eukaryota	k_Metazoa	p_Arthropoda	c_Insecta	o_Lepidoptera	f_Noctuidae	g_Mocis	s_Mocis BioLep02	JN807027.1	91.83	0	0	18	0	0	0	0	0	0	0	0	0	0	0	0	0	0	0	0	0	0	0	0	0	0	0	0	0	0	0	0	0	0	0	0	0	0	0	0
OTU_1255	sk_Eukaryota	k_Metazoa	p_Arthropoda	c_Insecta	o_Lepidoptera	f_Noctuidae	g_Noctuidae	s_Noctuidae noctbiolep01BioLep835	JQ545972.1	94.57	0	0	12	0	0	0	0	0	0	0	0	0	0	0	0	0	0	0	0	0	0	0	0	0	0	0	0	0	0	0	0	0	0	0	0	0	0	0	0
OTU_2470	sk_Eukaryota	k_Metazoa	p_Arthropoda	c_Insecta	o_Lepidoptera	f_Noctuidae	g_Spodoptera	s_Spodoptera albula	HQ177285.1	100	0	0	13	0	0	0	0	0	0	0	0	0	0	0	0	0	0	0	0	0	0	0	0	0	0	0	0	0	0	0	0	0	0	0	1	0	0	0	0
OTU_3549	sk_Eukaryota	k_Metazoa	p_Arthropoda	c_Insecta	o_Lepidoptera	f_Noctuidae	g_Spodoptera	s_Spodoptera eridania	HM756082.1	100	0	0	0	0	0	0	0	0	0	0	0	0	0	0	0	0	0	0	0	0	0	0	0	0	0	0	0	0	0	0	0	0	0	0	0	0	0	0	0
OTU_795	sk_Eukaryota	k_Metazoa	p_Arthropoda	c_Insecta	o_Lepidoptera	f_Noctuidae	g_Spodoptera	s_Spodoptera frugiperda	HM136593.1	100	0	0	6	0	0	0	0	0	0	2	0	0	12	0	0	0	1	5	0	0	0	0	0	0	0	0	0	0	0	0	0	0	0	0	0	0	0	0	0
OTU_2930	sk_Eukaryota	k_Metazoa	p_Arthropoda	c_Insecta	o_Lepidoptera	f_Noctuidae	g_Spodoptera	s_Spodoptera ornithogalli	GU088101.1	99.68	0	4	0	5	0	0	0	0	0	0	0	0	0	0	0	0	0	0	0	0	0	0	0	0	0	0	0	0	0	0	0	0	0	0	0	0	0	0	0
OTU_6129	sk_Eukaryota	k_Metazoa	p_Arthropoda	c_Insecta	o_Lepidoptera	f_Notodontidae	g_Eragisa	s_Eragisa sabulosaDHJ02	JN806713.1	92.41	0	0	0	0	0	0	0	0	0	0	0	0	0	0	0	0	0	0	0	0	0	0	0	0	0	0	0	0	0	0	0	0	0	0	0	0	0	0	0
OTU_6852	sk_Eukaryota	k_Metazoa	p_Arthropoda	c_Insecta	o_Lepidoptera	f_Psychidae	g_Psychidae	s_Psychidae psyBioLep01	JQ554083.1	97.75	0	0	0	0	0	0	0	0	0	0	0	0	0	0	0	0	0	0	0	0	0	0	0	0	0	0	0	0	0	0	0	0	0	0	0	0	0	0	0
OTU_5125	sk_Eukaryota	k_Metazoa	p_Arthropoda	c_Insecta	o_Lepidoptera	f_Saturniidae	g_Automeris	s_Automeris liberia	JN827502.1	99.68	0	0	0	0	0	0	0	0	0	0	0	0	0	0	0	0	0	0	0	0	0	0	0	0	1	0	0	0	0	0	0	0	0	0	0	0	0	0	0
OTU_5258	sk_Eukaryota	k_Metazoa	p_Arthropoda	c_Insecta	o_Lepidoptera	f_Saturniidae	g_Cerodirphia	s_Cerodirphia vagans	JX216053.1	95.53	0	0	0	0	0	0	0	0	0	0	0	0	0	0	0	0	0	0	0	0	0	0	0	0	0	0	0	0	1	0	0	0	0	0	0	0	0	0	0
OTU_3866	sk_Eukaryota	k_Metazoa	p_Arthropoda	c_Insecta	o_Lepidoptera	f_Saturniidae	g_Citioica	s_Citioica rubrocanescens	HM383404.1	99.36	0	0	0	4	0	0	0	0	0	0	0	0	0	0	0	0	0	0	0	0	0	0	0	0	0	0	0	0	0	0	0	0	0	0	0	0	0	0	0
OTU_5814	sk_Eukaryota	k_Metazoa	p_Arthropoda	c_Insecta	o_Lepidoptera	f_Saturniidae	g_Othorene	s_Othorene hodeva	JN264442.1	96.49	0	0	0	0	0	0	0	0	0	0	0	0	0	0	0	0	0	0	0	0	0	0	0	0	0	0	0	0	0	0	0	0	0	0	0	0	0	0	0
OTU_4900	sk_Eukaryota	k_Metazoa	p_Arthropoda	c_Insecta	o_Lepidoptera	f_Sphingidae	g_Agrius	s_Agrius cingulata	GU151956.1	100	0	0	0	0	0	0	0	0	0	0	0	0	2	0	0	0	0	0	0	0	0	0	0	0	0	0	0	0	0	0	0	0	0	0	0	0	0	0	0
OTU_4230	sk_Eukaryota	k_Metazoa	p_Arthropoda	c_Insecta	o_Lepidoptera	f_Sphingidae	g_Erinnyis	s_Erinnyis elloDHJ01	DQ276113.1	100	0	0	0	0	0	1	0	0	0	0	0	0	1	0	0	0	0	0	0	0	0	0	0	0	0	0	0	0	0	0	0	0	0	0	0	0	0	0	0
OTU_2164	sk_Eukaryota	k_Metazoa	p_Arthropoda	c_Insecta	o_Lepidoptera	f_Sphingidae	g_Eumorpha	s_Eumorpha labruscaeDHJ01	JN677579.1	99.04	0	0	0	0	0	0	0	0	0	0	0	0	28	0	0	0	0	0	0	0	0	0	0	0	0	0	0	0	0	0	0	0	0	0	0	0	0	0	0
OTU_4461	sk_Eukaryota	k_Metazoa	p_Arthropoda	c_Insecta	o_Lepidoptera	f_Sphingidae	g_Nyceryx	s_Nyceryx continua	JN678310.1	92.33	0	0	0	0	0	0	0	0	0	0	0	0	0	0	0	0	0	0	0	0	0	0	0	0	2	0	0	0	0	0	0	0	0	0	0	0	0	0	0
OTU_5038	sk_Eukaryota	k_Metazoa	p_Arthropoda	c_Insecta	o_Lepidoptera	f_Tineidae	g_Phereoeca	s_Phereoeca uterella	GU695649.1	93.93	0	1	0	0	0	0	0	0	0	0	0	0	0	0	0	0	0	0	0	0	0	0	0	0	0	0	0	0	0	0	0	0	0	0	0	0	0	0	0
OTU_3764	sk_Eukaryota	k_Metazoa	p_Arthropoda	c_Insecta	o_Lepidoptera	f_Tortricidae	g_Adoxophyes	s_Adoxophyes panxantha	KF397987.1	91.69	0	0	0	0	0	0	0	0	0	0	0	0	0	0	0	0	0	0	0	0	0	0	0	0	0	0	0	0	0	0	0	0	0	0	0	0	0	0	0
OTU_1035	sk_Eukaryota	k_Metazoa	p_Arthropoda	c_Insecta	o_Lepidoptera	f_Tortricidae	g_Bactra	s_Bactra blepharopis	KX862772.1	99.36	0	0	0	0	0	0	0	0	0	0	0	0	0	0	110	8	4	0	0	0	6	0	0	0	0	0	0	0	0	0	0	0	0	0	0	0	0	0	0
OTU_2700	sk_Eukaryota	k_Metazoa	p_Arthropoda	c_Insecta	o_Lepidoptera	f_Tortricidae	g_Crocidosema	s_Crocidosema plebejana	GU688762.1	94.57	0	0	0	0	0	0	0	0	0	0	0	0	0	0	0	0	0	0	0	0	0	0	0	0	0	0	0	0	0	0	0	0	0	0	0	0	0	0	0
OTU_78	sk_Eukaryota	k_Metazoa	p_Arthropoda	c_Insecta	o_Neuroptera	f_Chrysopidae	g_Chrysoperla	s_Chrysoperla agilis	AB354063.1	100	0	0	0	0	0	0	0	0	0	0	0	0	0	0	0	0	0	0	0	0	0	0	0	0	0	0	0	0	0	0	0	0	0	8	0	0	0	0	0
OTU_5917	sk_Eukaryota	k_Metazoa	p_Arthropoda	c_Insecta	o_Neuroptera	f_Chrysopidae	g_Chrysoperla	s_Chrysoperla zastrowi	AB671853.1	98.31	0	0	0	0	0	0	0	0	0	0	0	0	0	0	0	0	0	0	0	0	0	0	0	0	0	0	0	0	0	0	0	0	0	0	0	0	0	0	0
OTU_1036	sk_Eukaryota	k_Metazoa	p_Arthropoda	c_Insecta	o_Odonata	f_Calopterygidae	g_Calopteryx	s_Calopteryx maculata	KM383849.1	97.76	841	0	0	0	0	0	0	0	0	0	0	0	0	0	0	0	1	0	0	0	0	0	0	0	0	0	0	0	0	0	0	0	0	0	2	4	4	0	0
OTU_47	sk_Eukaryota	k_Metazoa	p_Arthropoda	c_Insecta	o_Odonata	f_Calopterygidae	g_Calopteryx	s_Calopteryx maculata	KM383849.1	95.21	2337	0	0	0	0	0	0	0	1820	0	0	0	0	0	0	0	0	0	0	0	0	0	0	0	0	0	0	0	0	0	0	0	0	0	0	0	62	0	0
OTU_3494	sk_Eukaryota	k_Metazoa	p_Arthropoda	c_Insecta	o_Odonata	f_Calopterygidae	g_Calopteryx	s_Calopteryx maculata	KM383849.1	95.21	0	0	0	0	0	0	0	0	5	0	0	0	0	0	0	0	0	0	0	0	0	0	0	0	0	0	0	0	0	0	0	0	0	0	0	0	0	0	0
OTU_1388	sk_Eukaryota	k_Metazoa	p_Arthropoda	c_Insecta	o_Orthoptera	f_Gryllidae	g_Eunemobius	s_Eunemobius carolinus	KF670958.1	90.03	0	0	0	0	0	0	0	0	0	0	0	0	0	0	0	0	0	0	0	0	0	0	0	0	0	0	0	0	0	0	0	0	0	0	0	0	0	0	0
OTU_4351	sk_Eukaryota	k_Metazoa	p_Arthropoda	c_Insecta	o_Orthoptera	f_Gryllidae	g_Gryllus	s_Gryllus sp.50WEISSMAN	JX103172.1	94.89	0	0	0	0	0	0	0	0	0	0	0	0	3	0	0	0	0	0	0	0	0	0	0	0	0	0	0	0	0	0	0	0	0	0	0	0	0	0	0
OTU_3690	sk_Eukaryota	k_Metazoa	p_Arthropoda	c_Insecta	o_Orthoptera	f_Tettigoniidae	g_Neoconocephalus	s_Neoconocephalus bivocatus	FJ913709.1	90.68	0	0	0	0	0	0	0	0	0	0	0	0	0	0	0	0	0	0	0	0	0	0	0	0	0	0	0	0	0	0	0	0	0	0	0	0	0	0	0
OTU_6269	sk_Eukaryota	k_Metazoa	p_Arthropoda	c_Insecta	o_Orthoptera	f_Tettigoniidae	g_Neoconocephalus	s_Neoconocephalus bivocatus	FJ913709.1	93.73	0	0	0	0	0	0	0	0	1	0	0	0	0	0	0	0	0	0	0	0	0	0	0	0	0	0	0	0	0	0	0	0	0	0	0	0	0	0	0
OTU_4792	sk_Eukaryota	k_Metazoa	p_Arthropoda	c_Insecta	o_Psocoptera	f__	g__	s_Psocoptera BOLD:AAN8452	HQ978915.1	98.4	2	0	0	0	0	0	0	0	0	0	0	0	0	0	0	0	0	0	0	0	0	0	0	0	0	0	0	0	0	0	0	0	0	0	0	0	0	0	0
OTU_186	sk_Eukaryota	k_Metazoa	p_Arthropoda	c_Insecta	o_Psocoptera	f__	g__	s_Psocoptera BOLD:ACB0984	KM529494.1	97.76	0	0	0	0	1596	0	0	0	0	0	0	0	0	0	0	0	0	0	0	0	0	0	0	0	208	0	0	0	0	0	0	0	0	0	0	0	0	0	0
OTU_3422	sk_Eukaryota	k_Metazoa	p_Arthropoda	c_Insecta	o_Psocoptera	f__	g__	s_Psocoptera BOLD:ACC1745	KM531867.1	100	0	0	0	0	0	0	0	0	0	0	0	0	0	0	0	0	0	0	0	0	0	0	0	0	0	0	0	0	0	0	6	0	0	0	0	0	0	0	0
OTU_64	sk_Eukaryota	k_Metazoa	p_Arthropoda	c_Insecta	o_Psocoptera	f_Elipsocidae	g_Elipsocus	s_Elipsocus BOLD-2016	KR140405.1	99.58	0	0	0	0	12388	0	0	0	0	0	0	0	0	0	0	0	0	0	0	0	0	0	0	0	0	0	0	0	0	0	0	0	0	0	0	0	0	0	0
OTU_5329	sk_Eukaryota	k_Metazoa	p_Arthropoda	c_Insecta	o_Psocoptera	f_Elipsocidae	g_Elipsocus	s_Elipsocus BOLD-2016	KR140405.1	99.07	0	0	0	0	3	0	0	0	0	0	0	0	0	0	0	0	0	0	0	0	0	0	0	0	0	0	0	0	0	0	0	0	0	0	0	0	0	0	0
OTU_5336	sk_Eukaryota	k_Metazoa	p_Arthropoda	c_Insecta	o_Psocoptera	f_Elipsocidae	g_Elipsocus	s_Elipsocus BOLD-2016	KR140405.1	93.22	0	0	0	0	1	0	0	0	0	0	0	0	0	0	0	0	0	0	0	0	0	0	0	0	0	0	0	0	0	0	0	0	0	0	0	0	0	0	0
OTU_5341	sk_Eukaryota	k_Metazoa	p_Arthropoda	c_Insecta	o_Psocoptera	f_Elipsocidae	g_Elipsocus	s_Elipsocus BOLD-2016	KR140405.1	93.28	0	0	0	0	1	0	0	0	0	0	0	0	0	0	0	0	0	0	0	0	0	0	0	0	0	0	0	0	0	0	0	0	0	0	0	0	0	0	0
OTU_805	sk_Eukaryota	k_Metazoa	p_Arthropoda	c_Insecta	o_Psocoptera	f_Liposcelidae	g_Liposcelis	s_Liposcelis paeta	HQ018876.1	99.68	0	0	0	0	0	0	0	0	0	0	0	0	0	0	0	0	0	0	0	0	0	0	0	0	0	0	0	0	0	0	0	0	0	0	0	0	0	0	0
OTU_1008	sk_Eukaryota	k_Metazoa	p_Arthropoda	c_Insecta	o_Psocoptera	f_Stenopsocidae	g__	s_Stenopsocidae sp.BOLD:ACA2933	KR142758.1	100	0	0	0	0	912	0	32	0	0	0	0	0	0	0	0	0	0	0	0	0	0	0	0	0	0	0	0	0	0	0	0	0	0	0	0	0	0	0	0
OTU_2146	sk_Eukaryota	k_Metazoa	p_Arthropoda	c_Insecta	o_Psocoptera	f_Stenopsocidae	g__	s_Stenopsocidae sp.BOLD:ACA2933	KR142758.1	97.92	0	0	0	0	1	0	0	0	0	0	0	0	0	0	0	0	0	0	0	0	0	0	0	0	0	0	0	0	0	0	0	0	0	0	0	0	0	0	0
OTU_5337	sk_Eukaryota	k_Metazoa	p_Arthropoda	c_Insecta	o_Psocoptera	f_Stenopsocidae	g__	s_Stenopsocidae sp.BOLD:ACA2933	KR142758.1	94.86	0	0	0	0	1	0	0	0	0	0	0	0	0	0	0	0	0	0	0	0	0	0	0	0	0	0	0	0	0	0	0	0	0	0	0	0	0	0	0
OTU_1270	sk_Eukaryota	k_Metazoa	p_Arthropoda	c_Insecta	o_Trichoptera	f_Hydropsychidae	g_Leptonema	s_Leptonema viridianum	KX141219.1	100	0	0	0	0	0	0	0	0	0	0	0	0	0	0	87	0	0	0	0	0	0	0	0	0	0	0	0	0	0	0	0	0	0	0	0	0	0	0	0
OTU_5020	sk_Eukaryota	k_Metazoa	p_Arthropoda	c_Insecta	o_Trichoptera	f_Hydropsychidae	g_Smicridea	s_Smicridea scutellaria	KX140992.1	99.59	0	0	2	0	0	0	0	0	0	0	0	0	0	0	0	0	0	0	0	0	0	0	0	0	0	0	0	0	0	0	0	0	0	0	0	0	0	0	0
OTU_986	sk_Eukaryota	k_Metazoa	p_Arthropoda	c_Insecta	o_Trichoptera	f_Leptoceridae	g_Achoropsyche	s_Achoropsyche duodecimpunctata	FN601000.1	97.12	0	0	0	0	0	0	0	0	0	0	0	0	0	0	0	0	0	0	0	0	0	0	0	0	0	0	0	0	0	0	0	0	0	0	0	0	0	0	0
OTU_1890	sk_Eukaryota	k_Metazoa	p_Arthropoda	c_Insecta	o_Trichoptera	f_Leptoceridae	g_Nectopsyche	s_Nectopsyche ortizi	KX142331.1	97.44	0	0	0	0	0	0	0	0	0	0	0	0	0	0	0	0	0	0	0	0	0	0	0	0	0	0	0	0	0	0	0	0	0	0	0	0	0	0	0
OTU_932	sk_Eukaryota	k_Metazoa	p_Arthropoda	c_Insecta	o_Trichoptera	f_Leptoceridae	g_Oecetis	s_Oecetis pseudoinconspicua	KX106916.1	92.63	1	0	23	0	0	0	0	0	1	0	0	0	0	0	0	0	0	0	0	0	0	0	0	0	0	0	0	0	0	0	0	0	0	0	0	0	12	0	0
OTU_743	sk_Eukaryota	k_Metazoa	p_Arthropoda	c_Insecta	o_Zygentoma	f_Lepismatidae	g_Thermobia	s_Thermobia domestica	JN970940.1	96.49	0	209	0	0	0	0	0	0	0	0	25	0	0	0	0	0	0	0	0	0	0	0	0	0	0	0	0	0	0	0	0	0	0	0	0	0	0	0	0
OTU_36	sk_Eukaryota	k_Metazoa	p_Arthropoda	c_Maxillopoda	o_Cyclopoida	f__	g__	s_Cyclopoida environmentalsample	KP136566.1	100	0	361	189	5	0	1	35	0	0	0	0	2697	0	124	0	4	0	0	744	190	0	1	32	0	0	0	0	0	10	0	0	3	0	5538	2	3	9	1	0
OTU_5480	sk_Eukaryota	k_Metazoa	p_Arthropoda	c_Maxillopoda	o_Cyclopoida	f__	g__	s_Cyclopoida environmentalsample	KP136566.1	90.42	0	0	0	0	0	0	0	0	0	0	0	0	0	0	0	0	0	0	0	0	0	0	0	0	0	0	0	0	0	0	0	0	0	1	0	0	0	0	0
OTU_5156	sk_Eukaryota	k_Metazoa	p_Arthropoda	c_Maxillopoda	o_Cyclopoida	f__	g__	s_Cyclopoida environmentalsample	KP136566.1	100	0	0	0	0	0	0	0	0	0	0	0	1	0	0	0	0	0	0	0	0	0	0	0	0	0	0	0	0	0	0	0	0	0	0	0	0	0	0	0
OTU_6704	sk_Eukaryota	k_Metazoa	p_Arthropoda	c_Maxillopoda	o_Cyclopoida	f__	g__	s_Cyclopoida HE-372.1	KC617545.1	99.04	0	0	0	0	0	0	0	0	0	1	0	0	0	0	0	0	0	0	0	0	0	0	0	0	0	0	0	0	0	0	0	0	0	0	0	0	0	0	0
OTU_2437	sk_Eukaryota	k_Fungi	p_Ascomycota	c__	o__	f__	g_Arthrosporium	s_Arthrosporium 'hyalospora'	FJ663052.1	91.39	0	0	0	2	0	0	0	0	0	0	0	0	0	1	0	0	15	0	0	0	0	0	0	0	0	0	0	0	0	0	0	0	0	0	0	0	0	0	0
OTU_3900	sk_Eukaryota	k_Fungi	p_Ascomycota	c__	o__	f__	g_Monocillium	s_Monocillium mucidum	FJ501248.1	90.2	0	0	0	0	0	0	0	0	0	0	0	0	0	0	4	0	0	0	0	0	0	0	0	0	0	0	0	0	0	0	0	0	0	0	0	0	0	0	0
OTU_3337	sk_Eukaryota	k_Fungi	p_Ascomycota	c__	o__	f__	g_Monocillium	s_Monocillium mucidum	FJ501248.1	92.33	0	0	0	0	0	0	0	0	0	0	0	0	0	0	0	2	36	0	0	0	0	0	0	0	0	0	0	0	0	0	0	0	0	0	0	0	0	0	0
OTU_3707	sk_Eukaryota	k_Fungi	p_Ascomycota	c__	o__	f__	g_Monocillium	s_Monocillium mucidum	FJ501248.1	97.44	0	0	0	0	0	0	0	0	0	0	0	0	0	0	0	0	2	0	0	0	0	0	0	0	0	0	0	0	0	0	0	0	0	0	0	0	0	0	0
OTU_4954	sk_Eukaryota	k_Fungi	p_Ascomycota	c__	o__	f__	g_Monocillium	s_Monocillium mucidum	FJ501248.1	90.38	0	0	0	0	0	0	0	0	0	2	0	0	0	0	0	0	0	0	0	0	0	0	0	0	0	0	0	0	0	0	0	0	0	0	0	0	0	0	0
OTU_167	sk_Eukaryota	k_Fungi	p_Ascomycota	c__	o__	f__	g_Tetracladium	s_Tetracladium apiense	EU883400.1	92.97	0	0	110	0	0	64	0	0	0	74	0	0	0	0	201	123	629	0	0	1	607	99	0	33	125	0	0	0	0	0	0	2	0	0	2	0	0	70	421
OTU_1969	sk_Eukaryota	k_Fungi	p_Ascomycota	c__	o__	f__	g_Tetracladium	s_Tetracladium apiense	EU883400.1	93.93	0	0	0	0	0	0	0	0	0	0	0	0	0	0	0	0	0	0	0	0	1	0	0	0	0	0	0	0	0	0	0	0	0	0	0	0	0	0	0
OTU_2095	sk_Eukaryota	k_Fungi	p_Ascomycota	c__	o__	f__	g_Tetracladium	s_Tetracladium apiense	EU883400.1	92.01	0	0	0	0	0	0	0	0	0	0	0	0	0	0	0	0	0	0	0	0	0	0	0	0	0	0	0	0	0	0	0	0	0	0	0	0	0	0	0
OTU_1214	sk_Eukaryota	k_Fungi	p_Ascomycota	c__	o__	f__	g_Tetracladium	s_Tetracladium apiense	EU883400.1	92.01	0	0	0	0	0	0	0	0	0	0	0	0	0	0	0	0	95	0	0	0	0	0	0	0	0	0	0	0	0	0	0	0	0	0	0	0	0	0	0
OTU_3233	sk_Eukaryota	k_Fungi	p_Ascomycota	c__	o__	f__	g_Tetracladium	s_Tetracladium apiense	EU883400.1	92.95	0	0	0	0	0	8	0	0	0	0	0	0	0	0	0	0	0	0	0	0	0	0	0	0	0	0	0	0	0	0	0	0	0	0	0	0	0	0	0
OTU_6646	sk_Eukaryota	k_Fungi	p_Ascomycota	c__	o__	f__	g_Tetracladium	s_Tetracladium apiense	EU883400.1	90.42	0	0	0	0	0	0	0	0	0	0	0	0	0	0	0	0	0	0	0	0	0	1	0	0	0	0	0	0	0	0	0	0	0	0	0	0	0	0	0
OTU_4924	sk_Eukaryota	k_Fungi	p_Ascomycota	c__	o__	f__	g_Tetracladium	s_Tetracladium apiense	EU883400.1	91.69	0	0	0	0	0	0	0	0	0	0	0	0	0	0	0	0	0	0	0	0	0	2	0	0	0	0	0	0	0	0	0	0	0	0	0	0	0	0	0
OTU_6871	sk_Eukaryota	k_Fungi	p_Ascomycota	c__	o__	f__	g_Tetracladium	s_Tetracladium apiense	EU883400.1	91.69	0	0	0	0	0	0	0	0	0	0	0	0	0	0	0	0	0	0	0	0	0	0	0	0	0	0	0	0	0	0	0	0	0	0	0	0	0	0	0
OTU_1234	sk_Eukaryota	k_Fungi	p_Ascomycota	c__	o__	f__	g_Tetracladium	s_Tetracladium apiense	EU883398.1	90.73	0	0	0	0	0	0	0	0	0	0	0	0	99	0	0	0	0	0	0	0	0	0	0	0	0	0	0	0	0	0	0	0	0	0	0	0	0	0	0
OTU_1345	sk_Eukaryota	k_Fungi	p_Ascomycota	c__	o__	f__	g_Tetracladium	s_Tetracladium apiense	EU883398.1	94.17	0	0	0	0	0	0	0	0	0	0	0	0	0	0	16	1	58	0	0	1	10	0	0	0	0	0	0	0	0	0	0	0	0	0	0	0	0	0	0
OTU_3607	sk_Eukaryota	k_Fungi	p_Ascomycota	c__	o__	f__	g_Tetracladium	s_Tetracladium apiense	EU883398.1	91.42	0	0	0	0	0	0	0	0	0	0	0	0	0	0	0	0	0	0	0	0	0	0	0	0	0	0	0	0	0	0	0	0	0	5	0	0	0	0	0
OTU_3199	sk_Eukaryota	k_Fungi	p_Ascomycota	c__	o__	f__	g_Tetracladium	s_Tetracladium apiense	EU883398.1	90.07	0	0	0	0	0	0	0	0	0	0	0	0	0	0	8	0	0	0	0	0	0	0	0	0	0	0	0	0	0	0	0	0	0	0	0	0	0	0	0
OTU_4368	sk_Eukaryota	k_Fungi	p_Ascomycota	c__	o__	f__	g_Tetracladium	s_Tetracladium apiense	EU883398.1	90.43	0	0	0	0	0	0	0	0	0	0	0	0	0	0	0	0	0	0	0	0	0	1	0	0	0	0	0	0	0	0	0	0	0	0	0	0	0	0	0
OTU_5269	sk_Eukaryota	k_Fungi	p_Ascomycota	c__	o__	f__	g_Tetracladium	s_Tetracladium breve	EU883410.1	90.07	0	0	0	0	0	0	0	0	0	0	0	0	0	0	0	0	0	0	0	0	0	0	0	0	0	0	0	0	1	0	0	0	0	0	0	0	0	0	0
OTU_2265	sk_Eukaryota	k_Fungi	p_Ascomycota	c__	o__	f__	g_Tetracladium	s_Tetracladium breve	EU883397.1	90.2	0	0	0	0	0	0	0	0	0	0	0	0	0	0	0	0	0	0	0	0	0	0	0	0	0	0	0	0	0	0	0	0	0	0	0	0	0	0	0
OTU_4781	sk_Eukaryota	k_Fungi	p_Ascomycota	c__	o__	f__	g_Tetracladium	s_Tetracladium breve	EU883397.1	93.61	0	0	0	0	0	0	0	0	0	0	0	0	0	0	0	0	0	0	0	0	0	0	0	0	0	0	0	0	0	0	0	0	0	0	0	0	2	0	0
OTU_1689	sk_Eukaryota	k_Fungi	p_Ascomycota	c__	o__	f__	g_Tetracladium	s_Tetracladium breve	EU883397.1	91.35	0	0	0	0	0	0	0	0	0	0	0	0	0	0	0	4	40	0	0	0	4	0	0	0	0	0	0	0	0	0	0	0	0	0	0	0	0	0	0
OTU_4330	sk_Eukaryota	k_Fungi	p_Ascomycota	c__	o__	f__	g_Tetracladium	s_Tetracladium CCMF-10008	EU883412.1	91.33	0	0	0	0	0	0	0	0	0	0	0	0	0	0	0	0	0	0	0	0	3	0	0	0	0	0	0	0	0	0	0	0	0	0	0	0	0	0	0
OTU_714	sk_Eukaryota	k_Fungi	p_Ascomycota	c__	o__	f__	g_Tetracladium	s_Tetracladium CCMF-10008	EU883412.1	90.1	0	0	0	0	0	0	0	0	0	0	0	0	143	0	0	0	0	0	0	0	0	0	0	0	0	0	0	0	0	0	0	0	0	0	0	0	0	0	0
OTU_4953	sk_Eukaryota	k_Fungi	p_Ascomycota	c__	o__	f__	g_Tetracladium	s_Tetracladium CCMF-10008	EU883412.1	92.26	0	0	0	0	0	0	0	0	0	2	0	0	0	0	0	0	0	0	0	0	0	0	0	0	0	0	0	0	0	0	0	0	0	0	0	0	0	0	0
OTU_1587	sk_Eukaryota	k_Fungi	p_Ascomycota	c__	o__	f__	g_Tetracladium	s_Tetracladium palmatum	EU883403.1	90.07	0	0	33	0	0	0	0	0	0	0	0	0	0	2	0	1	10	0	0	0	0	4	0	0	0	0	0	0	0	0	0	0	0	0	0	0	0	0	0
OTU_3972	sk_Eukaryota	k_Fungi	p_Ascomycota	c__	o__	f__	g_Tetracladium	s_Tetracladium palmatum	EU883403.1	90	0	0	0	0	0	0	0	0	0	1	0	0	0	0	0	0	1	0	0	0	0	0	0	0	0	0	0	0	0	0	0	0	0	0	0	0	0	0	0
OTU_3282	sk_Eukaryota	k_Fungi	p_Ascomycota	c__	o__	f__	g_Tetracladium	s_Tetracladium setigerum	EU883408.1	92.05	0	0	0	0	0	0	0	0	0	0	0	0	0	0	0	0	0	0	0	0	0	0	0	0	0	0	0	0	0	0	0	0	0	0	0	0	0	0	0
OTU_5133	sk_Eukaryota	k_Fungi	p_Ascomycota	c_Dothideomycetes	o_Capnodiales	f_Cladosporiaceae	g_Cladosporium	s_Cladosporium BM-2009-3	FJ590524.1	90.87	0	0	0	0	0	0	0	0	0	0	0	0	0	0	0	0	0	0	0	0	0	0	0	0	1	0	0	0	0	0	0	0	0	0	0	0	0	0	0
OTU_3392	sk_Eukaryota	k_Fungi	p_Ascomycota	c_Dothideomycetes	o_Capnodiales	f_Cladosporiaceae	g_Cladosporium	s_Cladosporium BM-2009-3	FJ590524.1	90.52	0	1	0	0	0	0	0	0	0	0	0	0	0	0	0	0	0	0	0	0	0	0	0	0	0	0	0	0	0	0	0	0	0	0	0	0	0	0	0
OTU_6502	sk_Eukaryota	k_Fungi	p_Ascomycota	c_Dothideomycetes	o_Capnodiales	f_Cladosporiaceae	g_Cladosporium	s_Cladosporium BM-2009-3	FJ590524.1	90	0	0	0	0	0	0	0	0	0	0	0	0	0	0	0	0	1	0	0	0	0	0	0	0	0	0	0	0	0	0	0	0	0	0	0	0	0	0	0
OTU_6521	sk_Eukaryota	k_Fungi	p_Ascomycota	c_Dothideomycetes	o_Capnodiales	f_Cladosporiaceae	g_Cladosporium	s_Cladosporium BM-2009-3	FJ590524.1	92.67	0	0	0	0	0	0	0	0	0	0	0	0	0	0	0	0	1	0	0	0	0	0	0	0	0	0	0	0	0	0	0	0	0	0	0	0	0	0	0
OTU_228	sk_Eukaryota	k_Fungi	p_Ascomycota	c_Dothideomycetes	o_Capnodiales	f_Cladosporiaceae	g_Cladosporium	s_Cladosporium BM-2009-5	FJ590526.1	96.27	0	0	0	0	0	0	0	0	0	0	0	0	0	0	1	0	0	0	0	0	0	0	0	0	0	0	0	0	0	0	0	0	0	0	0	0	0	0	0
OTU_13	sk_Eukaryota	k_Fungi	p_Ascomycota	c_Dothideomycetes	o_Capnodiales	f_Cladosporiaceae	g_Cladosporium	s_Cladosporium BM-2009-5	FJ590526.1	95.26	0	0	0	0	19993	616	1	0	1	6656	201	0	1914	0	6525	4082	11675	4781	0	20233	12126	3462	0	0	0	26457	67986	935	1668	10	555	0	0	0	75	77	0	5050	4470
OTU_17	sk_Eukaryota	k_Fungi	p_Ascomycota	c_Dothideomycetes	o_Capnodiales	f_Cladosporiaceae	g_Cladosporium	s_Cladosporium BM-2009-5	FJ590526.1	93.1	0	14887	676	393	2477	705	0	24	0	722	921	2577	1388	132	916	1131	2957	2942	0	231	2852	200	0	2705	1192	827	6887	11	12	282	832	0	0	0	4	0	0	11627	22272
OTU_10	sk_Eukaryota	k_Fungi	p_Ascomycota	c_Dothideomycetes	o_Capnodiales	f_Cladosporiaceae	g_Cladosporium	s_Cladosporium BM-2009-5	FJ590526.1	96.52	0	53623	1154	3788	110	0	0	201	0	217	11182	3188	0	3077	1828	206	754	0	0	52	971	0	0	21358	18884	2560	2812	23	7	1047	3308	59	7	605	6	5	0	2559	4485
OTU_71	sk_Eukaryota	k_Fungi	p_Ascomycota	c_Dothideomycetes	o_Capnodiales	f_Cladosporiaceae	g_Cladosporium	s_Cladosporium BM-2009-5	FJ590526.1	96.98	0	7618	0	2	1	0	0	0	0	0	50	0	0	22	275	14	128	0	0	605	1	3	0	2882	4276	1264	2066	227	398	2	0	0	0	0	1	3	0	9	9
OTU_6722	sk_Eukaryota	k_Fungi	p_Ascomycota	c_Dothideomycetes	o_Capnodiales	f_Cladosporiaceae	g_Cladosporium	s_Cladosporium BM-2009-5	FJ590526.1	91.82	0	0	0	0	0	0	0	0	0	1	0	0	0	0	0	0	0	0	0	0	0	0	0	0	0	0	0	0	0	0	0	0	0	0	0	0	0	0	0
OTU_2290	sk_Eukaryota	k_Fungi	p_Ascomycota	c_Dothideomycetes	o_Capnodiales	f_Cladosporiaceae	g_Cladosporium	s_Cladosporium BM-2009-5	FJ590526.1	96.98	0	87	0	0	0	0	0	0	0	0	0	0	0	0	0	2	9	0	0	2	3	1	0	22	30	4	5	0	0	0	0	0	0	0	0	0	0	0	0
OTU_903	sk_Eukaryota	k_Fungi	p_Ascomycota	c_Dothideomycetes	o_Capnodiales	f_Cladosporiaceae	g_Cladosporium	s_Cladosporium BM-2009-5	FJ590526.1	96.98	0	45	0	0	0	0	0	0	0	0	0	0	0	0	0	0	2	1	0	0	1	0	0	5	4	0	0	0	0	0	0	0	0	0	0	0	0	0	0
OTU_1054	sk_Eukaryota	k_Fungi	p_Ascomycota	c_Dothideomycetes	o_Capnodiales	f_Cladosporiaceae	g_Cladosporium	s_Cladosporium BM-2009-5	FJ590526.1	97.39	0	91	0	0	0	0	0	0	0	0	3	0	0	0	0	0	4	0	0	0	3	0	0	31	6	2	0	0	0	0	0	0	0	0	0	0	0	0	0
OTU_1374	sk_Eukaryota	k_Fungi	p_Ascomycota	c_Dothideomycetes	o_Capnodiales	f_Cladosporiaceae	g_Cladosporium	s_Cladosporium BM-2009-5	FJ590526.1	93.48	0	20	0	0	0	0	0	0	0	0	0	0	0	0	0	0	1	0	0	0	0	0	0	8	1	1	0	0	0	0	0	0	0	0	0	0	0	0	0
OTU_551	sk_Eukaryota	k_Fungi	p_Ascomycota	c_Dothideomycetes	o_Capnodiales	f_Cladosporiaceae	g_Cladosporium	s_Cladosporium BM-2009-5	FJ590526.1	96.55	0	36	0	0	3	0	0	0	0	2	1	0	7	0	5	6	29	6	0	5	6	0	0	6	0	16	63	0	0	0	0	0	0	0	0	0	0	51	17
OTU_1473	sk_Eukaryota	k_Fungi	p_Ascomycota	c_Dothideomycetes	o_Capnodiales	f_Cladosporiaceae	g_Cladosporium	s_Cladosporium BM-2009-5	FJ590526.1	98.71	0	1	0	0	0	0	0	0	0	0	0	0	0	0	0	0	0	0	0	0	0	0	0	1	0	0	0	0	0	0	0	0	0	0	0	0	0	0	0
OTU_3558	sk_Eukaryota	k_Fungi	p_Ascomycota	c_Dothideomycetes	o_Capnodiales	f_Cladosporiaceae	g_Cladosporium	s_Cladosporium BM-2009-5	FJ590526.1	91.3	0	1	0	0	0	0	0	0	0	0	0	0	0	0	0	0	0	0	0	0	0	0	0	0	0	0	0	0	0	0	0	0	0	0	0	0	0	0	0
OTU_3559	sk_Eukaryota	k_Fungi	p_Ascomycota	c_Dothideomycetes	o_Capnodiales	f_Cladosporiaceae	g_Cladosporium	s_Cladosporium BM-2009-5	FJ590526.1	94.35	0	1	0	0	0	0	0	0	0	0	0	0	0	0	0	0	0	0	0	0	0	0	0	0	0	0	0	0	0	0	0	0	0	0	0	0	0	0	0
OTU_3042	sk_Eukaryota	k_Fungi	p_Ascomycota	c_Dothideomycetes	o_Capnodiales	f_Cladosporiaceae	g_Cladosporium	s_Cladosporium BM-2009-5	FJ590526.1	94.78	0	10	0	4	0	1	0	0	0	13	5	0	0	6	0	3	19	1	0	0	10	3	0	0	0	0	0	1	0	0	0	0	0	0	0	0	0	0	0
OTU_3027	sk_Eukaryota	k_Fungi	p_Ascomycota	c_Dothideomycetes	o_Capnodiales	f_Cladosporiaceae	g_Cladosporium	s_Cladosporium BM-2009-5	FJ590526.1	96.98	0	10	0	0	0	0	0	0	0	0	0	0	0	0	0	0	0	0	0	0	0	0	0	1	0	0	0	0	0	0	0	0	0	0	0	0	0	0	0
OTU_2841	sk_Eukaryota	k_Fungi	p_Ascomycota	c_Dothideomycetes	o_Capnodiales	f_Cladosporiaceae	g_Cladosporium	s_Cladosporium BM-2009-5	FJ590526.1	95.69	0	1	0	0	0	0	0	0	0	0	0	0	0	0	0	0	0	0	0	0	0	0	0	0	0	0	0	0	0	0	0	0	0	0	0	0	0	0	0
OTU_3777	sk_Eukaryota	k_Fungi	p_Ascomycota	c_Dothideomycetes	o_Capnodiales	f_Cladosporiaceae	g_Cladosporium	s_Cladosporium BM-2009-5	FJ590526.1	96.55	0	1	0	0	0	0	0	0	0	0	0	0	0	0	0	0	0	0	0	0	0	0	0	0	0	0	0	0	0	0	0	0	0	0	0	0	0	0	0
OTU_1893	sk_Eukaryota	k_Fungi	p_Ascomycota	c_Dothideomycetes	o_Capnodiales	f_Cladosporiaceae	g_Cladosporium	s_Cladosporium BM-2009-5	FJ590526.1	96.54	0	11	0	0	0	0	0	0	0	0	0	0	0	0	0	0	0	0	0	0	0	0	0	1	2	0	0	0	0	0	0	0	0	0	0	0	0	0	0
OTU_5042	sk_Eukaryota	k_Fungi	p_Ascomycota	c_Dothideomycetes	o_Capnodiales	f_Cladosporiaceae	g_Cladosporium	s_Cladosporium BM-2009-5	FJ590526.1	95.26	0	1	0	0	0	0	0	0	0	0	0	0	0	0	0	0	0	0	0	0	0	0	0	0	0	0	0	0	0	0	0	0	0	0	0	0	0	0	0
OTU_5049	sk_Eukaryota	k_Fungi	p_Ascomycota	c_Dothideomycetes	o_Capnodiales	f_Cladosporiaceae	g_Cladosporium	s_Cladosporium BM-2009-5	FJ590526.1	91.3	0	1	0	0	0	0	0	0	0	0	0	0	0	0	0	0	0	0	0	0	0	0	0	0	0	0	0	0	0	0	0	0	0	0	0	0	0	0	0
OTU_5050	sk_Eukaryota	k_Fungi	p_Ascomycota	c_Dothideomycetes	o_Capnodiales	f_Cladosporiaceae	g_Cladosporium	s_Cladosporium BM-2009-5	FJ590526.1	92.67	0	1	0	0	0	0	0	0	0	0	0	0	0	0	0	0	0	0	0	0	0	0	0	0	0	0	0	0	0	0	0	0	0	0	0	0	0	0	0
OTU_3778	sk_Eukaryota	k_Fungi	p_Ascomycota	c_Dothideomycetes	o_Capnodiales	f_Cladosporiaceae	g_Cladosporium	s_Cladosporium BM-2009-5	FJ590526.1	90.52	0	1	0	0	0	0	0	0	0	0	0	0	0	0	0	0	0	0	0	0	0	0	0	0	0	0	0	0	0	0	0	0	0	0	0	0	0	0	0
OTU_6497	sk_Eukaryota	k_Fungi	p_Ascomycota	c_Dothideomycetes	o_Capnodiales	f_Cladosporiaceae	g_Cladosporium	s_Cladosporium BM-2009-5	FJ590526.1	93.53	0	2	0	0	0	0	0	0	0	0	0	0	0	0	2	0	5	0	0	0	0	0	0	0	0	4	0	0	0	0	0	0	0	0	0	0	0	0	0
OTU_2249	sk_Eukaryota	k_Fungi	p_Ascomycota	c_Dothideomycetes	o_Capnodiales	f_Cladosporiaceae	g_Cladosporium	s_Cladosporium BM-2009-5	FJ590526.1	96.12	0	1	0	0	0	0	0	0	0	0	0	0	0	0	0	0	0	0	0	0	0	0	0	0	0	0	0	0	0	0	0	0	0	0	0	0	0	0	0
OTU_5055	sk_Eukaryota	k_Fungi	p_Ascomycota	c_Dothideomycetes	o_Capnodiales	f_Cladosporiaceae	g_Cladosporium	s_Cladosporium BM-2009-5	FJ590526.1	94.4	0	1	0	0	0	0	0	0	0	0	0	0	0	0	0	0	0	0	0	0	0	0	0	0	0	0	0	0	0	0	0	0	0	0	0	0	0	0	0
OTU_1677	sk_Eukaryota	k_Fungi	p_Ascomycota	c_Dothideomycetes	o_Capnodiales	f_Cladosporiaceae	g_Cladosporium	s_Cladosporium BM-2009-5	FJ590526.1	95.69	0	1	0	0	0	0	0	0	0	0	0	0	0	0	0	0	0	0	0	0	0	0	0	0	0	0	0	0	0	0	0	0	0	0	0	0	0	0	0
OTU_5058	sk_Eukaryota	k_Fungi	p_Ascomycota	c_Dothideomycetes	o_Capnodiales	f_Cladosporiaceae	g_Cladosporium	s_Cladosporium BM-2009-5	FJ590526.1	96.98	0	1	0	0	0	0	0	0	0	0	0	0	0	0	0	0	0	0	0	0	0	0	0	0	0	0	0	0	0	0	0	0	0	0	0	0	0	0	0
OTU_1700	sk_Eukaryota	k_Fungi	p_Ascomycota	c_Dothideomycetes	o_Capnodiales	f_Cladosporiaceae	g_Cladosporium	s_Cladosporium BM-2009-5	FJ590526.1	94.78	0	4	0	0	0	0	0	0	0	0	0	0	0	0	0	2	3	0	0	0	5	0	0	0	0	0	25	0	0	0	0	0	0	0	0	0	0	2	5
OTU_2590	sk_Eukaryota	k_Fungi	p_Ascomycota	c_Dothideomycetes	o_Capnodiales	f_Cladosporiaceae	g_Cladosporium	s_Cladosporium BM-2009-5	FJ590526.1	97.41	0	1	0	0	0	0	0	0	0	0	0	0	0	0	0	0	0	0	0	0	0	0	0	0	0	0	0	0	0	0	0	0	0	0	0	0	0	0	0
OTU_2932	sk_Eukaryota	k_Fungi	p_Ascomycota	c_Dothideomycetes	o_Capnodiales	f_Cladosporiaceae	g_Cladosporium	s_Cladosporium BM-2009-5	FJ590526.1	95.26	0	1	0	0	0	0	0	0	0	0	0	0	0	0	0	0	0	0	0	0	0	0	0	0	0	0	0	0	0	0	0	0	0	0	0	0	0	0	0
OTU_4433	sk_Eukaryota	k_Fungi	p_Ascomycota	c_Dothideomycetes	o_Capnodiales	f_Cladosporiaceae	g_Cladosporium	s_Cladosporium BM-2009-5	FJ590526.1	94.78	0	1	0	0	0	0	0	0	0	0	0	0	0	0	0	0	0	0	0	0	0	0	0	1	0	0	0	0	0	0	0	0	0	0	0	0	0	0	0
OTU_5062	sk_Eukaryota	k_Fungi	p_Ascomycota	c_Dothideomycetes	o_Capnodiales	f_Cladosporiaceae	g_Cladosporium	s_Cladosporium BM-2009-5	FJ590526.1	90.87	0	1	0	0	0	0	0	0	0	0	0	0	0	0	0	0	0	0	0	0	0	0	0	0	0	0	0	0	0	0	0	0	0	0	0	0	0	0	0
OTU_2250	sk_Eukaryota	k_Fungi	p_Ascomycota	c_Dothideomycetes	o_Capnodiales	f_Cladosporiaceae	g_Cladosporium	s_Cladosporium BM-2009-5	FJ590526.1	96.55	0	1	0	0	0	0	0	0	0	0	0	0	0	0	0	0	0	0	0	0	0	0	0	0	0	0	0	0	0	0	0	0	0	0	0	0	0	0	0
OTU_5063	sk_Eukaryota	k_Fungi	p_Ascomycota	c_Dothideomycetes	o_Capnodiales	f_Cladosporiaceae	g_Cladosporium	s_Cladosporium BM-2009-5	FJ590526.1	95.22	0	1	0	0	0	0	0	0	0	0	0	0	0	0	0	0	0	0	0	0	0	0	0	0	0	0	0	0	0	0	0	0	0	0	0	0	0	0	0
OTU_200	sk_Eukaryota	k_Fungi	p_Ascomycota	c_Dothideomycetes	o_Capnodiales	f_Cladosporiaceae	g_Cladosporium	s_Cladosporium BM-2009-5	FJ590526.1	97.41	0	2	0	0	129	9	0	0	0	24	0	0	13	0	219	65	239	19	0	1746	122	28	0	0	0	1218	2450	69	336	0	0	0	0	0	1	1	0	33	6
OTU_3265	sk_Eukaryota	k_Fungi	p_Ascomycota	c_Dothideomycetes	o_Capnodiales	f_Cladosporiaceae	g_Cladosporium	s_Cladosporium BM-2009-5	FJ590526.1	92.67	0	2	0	0	0	0	0	0	0	0	0	0	0	0	0	0	0	0	0	0	0	0	0	1	0	0	0	0	0	0	0	0	0	0	0	0	0	0	0
OTU_5065	sk_Eukaryota	k_Fungi	p_Ascomycota	c_Dothideomycetes	o_Capnodiales	f_Cladosporiaceae	g_Cladosporium	s_Cladosporium BM-2009-5	FJ590526.1	94.83	0	1	0	0	0	0	0	0	0	0	0	0	0	0	0	0	0	0	0	0	0	0	0	0	0	0	0	0	0	0	0	0	0	0	0	0	0	0	0
OTU_4434	sk_Eukaryota	k_Fungi	p_Ascomycota	c_Dothideomycetes	o_Capnodiales	f_Cladosporiaceae	g_Cladosporium	s_Cladosporium BM-2009-5	FJ590526.1	97.41	0	1	0	0	0	0	0	0	0	0	0	0	0	0	0	0	0	0	0	0	0	0	0	0	0	0	0	0	0	0	0	0	0	0	0	0	0	0	0
OTU_2705	sk_Eukaryota	k_Fungi	p_Ascomycota	c_Dothideomycetes	o_Capnodiales	f_Cladosporiaceae	g_Cladosporium	s_Cladosporium BM-2009-5	FJ590526.1	94.35	0	1	0	0	0	0	0	0	0	0	0	0	0	0	0	0	0	0	0	0	0	0	0	0	0	0	0	0	0	0	0	0	0	0	0	0	0	0	0
OTU_5071	sk_Eukaryota	k_Fungi	p_Ascomycota	c_Dothideomycetes	o_Capnodiales	f_Cladosporiaceae	g_Cladosporium	s_Cladosporium BM-2009-5	FJ590526.1	94.83	0	1	0	0	0	0	0	0	0	0	0	0	0	0	0	0	0	0	0	0	0	0	0	0	0	0	0	0	0	0	0	0	0	0	0	0	0	0	0
OTU_587	sk_Eukaryota	k_Fungi	p_Ascomycota	c_Dothideomycetes	o_Capnodiales	f_Cladosporiaceae	g_Cladosporium	s_Cladosporium BM-2009-5	FJ590526.1	92.67	0	0	0	0	0	12	0	0	0	30	0	0	27	0	0	0	1	155	0	0	0	0	0	79	50	0	57	0	0	0	0	0	0	0	1	0	0	0	0
OTU_5082	sk_Eukaryota	k_Fungi	p_Ascomycota	c_Dothideomycetes	o_Capnodiales	f_Cladosporiaceae	g_Cladosporium	s_Cladosporium BM-2009-5	FJ590526.1	96.12	0	0	0	0	0	0	0	0	0	0	0	0	0	0	0	0	0	0	0	0	0	0	0	1	0	0	0	0	0	0	0	0	0	0	0	0	0	0	0
OTU_5101	sk_Eukaryota	k_Fungi	p_Ascomycota	c_Dothideomycetes	o_Capnodiales	f_Cladosporiaceae	g_Cladosporium	s_Cladosporium BM-2009-5	FJ590526.1	91.74	0	0	0	0	0	0	0	0	0	0	0	0	0	0	0	0	0	0	0	0	0	0	0	1	0	0	0	0	0	0	0	0	0	0	0	0	0	0	0
OTU_3268	sk_Eukaryota	k_Fungi	p_Ascomycota	c_Dothideomycetes	o_Capnodiales	f_Cladosporiaceae	g_Cladosporium	s_Cladosporium BM-2009-5	FJ590526.1	97.41	0	0	0	0	0	0	0	0	0	0	0	0	0	0	0	0	0	0	0	0	0	0	0	1	0	0	0	0	0	0	0	0	0	0	0	0	0	0	0
OTU_5110	sk_Eukaryota	k_Fungi	p_Ascomycota	c_Dothideomycetes	o_Capnodiales	f_Cladosporiaceae	g_Cladosporium	s_Cladosporium BM-2009-5	FJ590526.1	96.12	0	0	0	0	0	0	0	0	0	0	0	0	0	0	0	0	0	0	0	0	0	0	0	1	0	0	0	0	0	0	0	0	0	0	0	0	0	0	0
OTU_5132	sk_Eukaryota	k_Fungi	p_Ascomycota	c_Dothideomycetes	o_Capnodiales	f_Cladosporiaceae	g_Cladosporium	s_Cladosporium BM-2009-5	FJ590526.1	90	0	0	0	0	0	0	0	0	0	0	0	0	0	0	0	0	0	0	0	0	0	0	0	0	1	0	0	0	0	0	0	0	0	0	0	0	0	0	0
OTU_5134	sk_Eukaryota	k_Fungi	p_Ascomycota	c_Dothideomycetes	o_Capnodiales	f_Cladosporiaceae	g_Cladosporium	s_Cladosporium BM-2009-5	FJ590526.1	94.78	0	0	0	0	0	0	0	0	0	0	0	0	0	0	0	0	0	0	0	0	0	0	0	0	1	0	0	0	0	0	0	0	0	0	0	0	0	0	0
OTU_5149	sk_Eukaryota	k_Fungi	p_Ascomycota	c_Dothideomycetes	o_Capnodiales	f_Cladosporiaceae	g_Cladosporium	s_Cladosporium BM-2009-5	FJ590526.1	90.95	0	0	0	0	0	0	0	0	0	0	0	0	0	0	0	0	0	0	0	0	0	0	0	0	1	0	0	0	0	0	0	0	0	0	0	0	0	0	0
OTU_764	sk_Eukaryota	k_Fungi	p_Ascomycota	c_Dothideomycetes	o_Capnodiales	f_Cladosporiaceae	g_Cladosporium	s_Cladosporium BM-2009-5	FJ590526.1	91.38	0	0	0	0	0	0	0	0	0	0	33	0	0	0	0	0	0	0	0	0	0	0	0	0	0	228	0	0	0	0	0	0	0	0	0	0	0	0	0
OTU_2849	sk_Eukaryota	k_Fungi	p_Ascomycota	c_Dothideomycetes	o_Capnodiales	f_Cladosporiaceae	g_Cladosporium	s_Cladosporium BM-2009-5	FJ590526.1	92.67	0	0	0	0	0	0	0	0	0	0	0	0	0	0	0	0	0	0	0	0	0	0	0	0	0	2	3	0	0	0	0	0	0	0	0	0	0	0	0
OTU_3574	sk_Eukaryota	k_Fungi	p_Ascomycota	c_Dothideomycetes	o_Capnodiales	f_Cladosporiaceae	g_Cladosporium	s_Cladosporium BM-2009-5	FJ590526.1	91.81	0	0	0	0	0	0	0	0	0	0	0	0	0	0	0	0	1	0	0	0	0	0	0	0	0	5	0	0	0	0	0	0	0	0	0	0	0	0	0
OTU_1341	sk_Eukaryota	k_Fungi	p_Ascomycota	c_Dothideomycetes	o_Capnodiales	f_Cladosporiaceae	g_Cladosporium	s_Cladosporium BM-2009-5	FJ590526.1	98.28	0	0	0	0	0	0	0	0	0	0	0	0	0	0	0	0	1	0	0	0	0	0	0	0	0	6	0	0	0	0	0	0	0	0	0	0	0	0	0
OTU_5164	sk_Eukaryota	k_Fungi	p_Ascomycota	c_Dothideomycetes	o_Capnodiales	f_Cladosporiaceae	g_Cladosporium	s_Cladosporium BM-2009-5	FJ590526.1	93.1	0	0	0	0	0	0	0	0	0	0	0	0	0	0	0	0	0	0	0	0	0	0	0	0	0	1	0	0	0	0	0	0	0	0	0	0	0	0	0
OTU_2778	sk_Eukaryota	k_Fungi	p_Ascomycota	c_Dothideomycetes	o_Capnodiales	f_Cladosporiaceae	g_Cladosporium	s_Cladosporium BM-2009-5	FJ590526.1	95.69	0	0	0	0	0	0	0	0	0	0	0	0	0	0	0	0	0	0	0	0	0	0	0	0	0	1	1	0	0	0	0	0	0	0	0	0	0	0	0
OTU_2649	sk_Eukaryota	k_Fungi	p_Ascomycota	c_Dothideomycetes	o_Capnodiales	f_Cladosporiaceae	g_Cladosporium	s_Cladosporium BM-2009-5	FJ590526.1	96.98	0	0	0	0	0	0	0	0	0	0	0	0	0	0	0	0	0	0	0	0	0	0	0	0	0	1	0	0	0	0	0	0	0	0	0	0	0	0	0
OTU_5171	sk_Eukaryota	k_Fungi	p_Ascomycota	c_Dothideomycetes	o_Capnodiales	f_Cladosporiaceae	g_Cladosporium	s_Cladosporium BM-2009-5	FJ590526.1	95.69	0	0	0	0	0	0	0	0	0	0	0	0	0	0	0	0	0	0	0	0	0	0	0	0	0	1	0	0	0	0	0	0	0	0	0	0	0	0	0
OTU_2414	sk_Eukaryota	k_Fungi	p_Ascomycota	c_Dothideomycetes	o_Capnodiales	f_Cladosporiaceae	g_Cladosporium	s_Cladosporium BM-2009-5	FJ590526.1	96.98	0	0	0	0	0	0	0	0	0	0	0	0	0	0	0	0	0	0	0	0	0	0	0	0	0	1	0	0	0	0	0	0	0	0	0	0	0	0	0
OTU_3407	sk_Eukaryota	k_Fungi	p_Ascomycota	c_Dothideomycetes	o_Capnodiales	f_Cladosporiaceae	g_Cladosporium	s_Cladosporium BM-2009-5	FJ590526.1	96.55	0	0	0	0	0	0	0	0	0	0	0	0	0	0	0	0	0	0	0	0	0	0	0	0	0	1	0	0	0	0	0	0	0	0	0	0	0	0	0
OTU_2653	sk_Eukaryota	k_Fungi	p_Ascomycota	c_Dothideomycetes	o_Capnodiales	f_Cladosporiaceae	g_Cladosporium	s_Cladosporium BM-2009-5	FJ590526.1	92.7	0	0	0	0	0	0	0	0	0	0	0	0	0	0	0	0	0	0	0	0	0	0	0	0	0	0	36	0	0	0	0	0	0	0	0	0	0	0	0
OTU_2328	sk_Eukaryota	k_Fungi	p_Ascomycota	c_Dothideomycetes	o_Capnodiales	f_Cladosporiaceae	g_Cladosporium	s_Cladosporium BM-2009-5	FJ590526.1	94.83	0	0	0	0	0	0	0	0	0	0	0	0	0	0	0	0	0	0	0	0	0	0	0	0	0	0	5	0	0	0	0	0	0	0	0	0	0	0	0
OTU_4483	sk_Eukaryota	k_Fungi	p_Ascomycota	c_Dothideomycetes	o_Capnodiales	f_Cladosporiaceae	g_Cladosporium	s_Cladosporium BM-2009-5	FJ590526.1	96.96	0	0	0	0	0	0	0	0	0	0	0	0	0	0	0	0	0	0	0	0	0	0	0	0	0	0	1	0	0	0	0	0	0	0	0	0	0	0	0
OTU_3805	sk_Eukaryota	k_Fungi	p_Ascomycota	c_Dothideomycetes	o_Capnodiales	f_Cladosporiaceae	g_Cladosporium	s_Cladosporium BM-2009-5	FJ590526.1	96.12	0	0	0	0	0	0	0	0	0	0	0	0	0	0	0	0	0	0	0	5	0	0	0	0	0	0	15	0	0	0	0	0	0	0	0	0	0	0	0
OTU_3039	sk_Eukaryota	k_Fungi	p_Ascomycota	c_Dothideomycetes	o_Capnodiales	f_Cladosporiaceae	g_Cladosporium	s_Cladosporium BM-2009-5	FJ590526.1	90.95	0	0	0	0	0	0	0	0	0	0	0	0	0	0	0	0	0	0	0	0	0	0	0	0	0	0	1	0	0	0	0	0	0	0	0	0	0	1	0
OTU_5183	sk_Eukaryota	k_Fungi	p_Ascomycota	c_Dothideomycetes	o_Capnodiales	f_Cladosporiaceae	g_Cladosporium	s_Cladosporium BM-2009-5	FJ590526.1	96.98	0	0	0	0	0	0	0	0	0	0	0	0	0	0	0	0	0	0	0	0	0	0	0	0	0	0	1	0	0	0	0	0	0	0	0	0	0	0	0
OTU_3409	sk_Eukaryota	k_Fungi	p_Ascomycota	c_Dothideomycetes	o_Capnodiales	f_Cladosporiaceae	g_Cladosporium	s_Cladosporium BM-2009-5	FJ590526.1	95.26	0	0	0	0	0	0	0	0	0	0	0	0	0	0	0	0	0	0	0	0	0	0	0	0	0	0	1	0	0	0	0	0	0	0	0	0	0	0	0
OTU_5187	sk_Eukaryota	k_Fungi	p_Ascomycota	c_Dothideomycetes	o_Capnodiales	f_Cladosporiaceae	g_Cladosporium	s_Cladosporium BM-2009-5	FJ590526.1	97.41	0	0	0	0	0	0	0	0	0	0	0	0	0	0	0	0	0	0	0	0	0	0	0	0	0	0	1	0	0	0	0	0	0	0	0	0	0	0	0
OTU_5188	sk_Eukaryota	k_Fungi	p_Ascomycota	c_Dothideomycetes	o_Capnodiales	f_Cladosporiaceae	g_Cladosporium	s_Cladosporium BM-2009-5	FJ590526.1	97.41	0	0	0	0	0	0	0	0	0	0	0	0	0	0	0	0	0	0	0	0	0	0	0	0	0	0	1	0	0	0	0	0	0	0	0	0	0	0	0
OTU_3803	sk_Eukaryota	k_Fungi	p_Ascomycota	c_Dothideomycetes	o_Capnodiales	f_Cladosporiaceae	g_Cladosporium	s_Cladosporium BM-2009-5	FJ590526.1	95.69	0	0	0	0	0	0	0	0	0	0	0	0	0	0	0	0	0	0	0	0	1	0	0	0	0	0	1	0	0	0	0	0	0	0	0	0	0	0	0
OTU_5191	sk_Eukaryota	k_Fungi	p_Ascomycota	c_Dothideomycetes	o_Capnodiales	f_Cladosporiaceae	g_Cladosporium	s_Cladosporium BM-2009-5	FJ590526.1	96.55	0	0	0	0	0	0	0	0	0	0	0	0	0	0	0	0	0	0	0	0	0	0	0	0	0	0	1	0	0	0	0	0	0	0	0	0	0	0	0
OTU_1681	sk_Eukaryota	k_Fungi	p_Ascomycota	c_Dothideomycetes	o_Capnodiales	f_Cladosporiaceae	g_Cladosporium	s_Cladosporium BM-2009-5	FJ590526.1	95.69	0	0	0	0	0	0	0	0	0	0	0	0	0	0	0	0	0	0	0	0	0	0	0	0	0	0	1	0	0	0	0	0	0	0	0	0	0	0	0
OTU_4486	sk_Eukaryota	k_Fungi	p_Ascomycota	c_Dothideomycetes	o_Capnodiales	f_Cladosporiaceae	g_Cladosporium	s_Cladosporium BM-2009-5	FJ590526.1	95.69	0	0	0	0	0	0	0	0	0	0	0	0	0	0	0	0	0	0	0	0	0	0	0	0	0	0	1	0	0	0	0	0	0	0	0	0	0	0	0
OTU_5192	sk_Eukaryota	k_Fungi	p_Ascomycota	c_Dothideomycetes	o_Capnodiales	f_Cladosporiaceae	g_Cladosporium	s_Cladosporium BM-2009-5	FJ590526.1	90.52	0	0	0	0	0	0	0	0	0	0	0	0	0	0	0	0	0	0	0	0	0	0	0	0	0	0	1	0	0	0	0	0	0	0	0	0	0	0	0
OTU_4491	sk_Eukaryota	k_Fungi	p_Ascomycota	c_Dothideomycetes	o_Capnodiales	f_Cladosporiaceae	g_Cladosporium	s_Cladosporium BM-2009-5	FJ590526.1	97.41	0	0	0	0	0	0	0	0	0	0	0	0	0	0	0	0	0	0	0	1	0	0	0	0	0	0	0	0	0	0	0	0	0	0	0	0	0	0	0
OTU_3809	sk_Eukaryota	k_Fungi	p_Ascomycota	c_Dothideomycetes	o_Capnodiales	f_Cladosporiaceae	g_Cladosporium	s_Cladosporium BM-2009-5	FJ590526.1	96.12	0	0	0	0	0	0	0	0	0	0	0	0	0	0	0	0	0	0	0	2	0	0	0	0	0	0	0	0	0	0	0	0	0	0	0	0	0	0	0
OTU_2111	sk_Eukaryota	k_Fungi	p_Ascomycota	c_Dothideomycetes	o_Capnodiales	f_Cladosporiaceae	g_Cladosporium	s_Cladosporium BM-2009-5	FJ590526.1	96.98	0	0	0	0	0	1	0	0	0	23	1	0	5	0	0	4	24	4	0	3	8	10	0	0	0	0	0	0	0	0	0	0	0	0	0	0	0	0	0
OTU_5202	sk_Eukaryota	k_Fungi	p_Ascomycota	c_Dothideomycetes	o_Capnodiales	f_Cladosporiaceae	g_Cladosporium	s_Cladosporium BM-2009-5	FJ590526.1	95.26	0	0	0	0	0	0	0	0	0	0	0	0	0	0	0	0	0	0	0	1	0	0	0	0	0	0	0	0	0	0	0	0	0	0	0	0	0	0	0
OTU_5204	sk_Eukaryota	k_Fungi	p_Ascomycota	c_Dothideomycetes	o_Capnodiales	f_Cladosporiaceae	g_Cladosporium	s_Cladosporium BM-2009-5	FJ590526.1	97.41	0	0	0	0	0	0	0	0	0	0	0	0	0	0	0	0	0	0	0	1	0	0	0	0	0	0	0	0	0	0	0	0	0	0	0	0	0	0	0
OTU_1598	sk_Eukaryota	k_Fungi	p_Ascomycota	c_Dothideomycetes	o_Capnodiales	f_Cladosporiaceae	g_Cladosporium	s_Cladosporium BM-2009-5	FJ590526.1	96.98	0	0	0	0	0	0	0	0	0	0	0	0	0	0	0	0	0	0	0	1	0	0	0	0	0	0	0	0	0	0	0	0	0	0	0	0	0	0	0
OTU_3808	sk_Eukaryota	k_Fungi	p_Ascomycota	c_Dothideomycetes	o_Capnodiales	f_Cladosporiaceae	g_Cladosporium	s_Cladosporium BM-2009-5	FJ590526.1	96.98	0	0	0	0	0	0	0	0	0	0	0	0	0	0	0	0	0	0	0	1	0	0	0	0	0	0	0	0	0	0	0	0	0	0	0	0	0	0	0
OTU_5205	sk_Eukaryota	k_Fungi	p_Ascomycota	c_Dothideomycetes	o_Capnodiales	f_Cladosporiaceae	g_Cladosporium	s_Cladosporium BM-2009-5	FJ590526.1	95.26	0	0	0	0	0	0	0	0	0	0	0	0	0	0	0	0	0	0	0	1	0	0	0	0	0	0	0	0	0	0	0	0	0	0	0	0	0	0	0
OTU_5209	sk_Eukaryota	k_Fungi	p_Ascomycota	c_Dothideomycetes	o_Capnodiales	f_Cladosporiaceae	g_Cladosporium	s_Cladosporium BM-2009-5	FJ590526.1	96.98	0	0	0	0	0	0	0	0	0	0	0	0	0	0	0	0	0	0	0	1	0	0	0	0	0	0	0	0	0	0	0	0	0	0	0	0	0	0	0
OTU_5211	sk_Eukaryota	k_Fungi	p_Ascomycota	c_Dothideomycetes	o_Capnodiales	f_Cladosporiaceae	g_Cladosporium	s_Cladosporium BM-2009-5	FJ590526.1	93.53	0	0	0	0	0	0	0	0	0	0	0	0	0	0	0	0	0	0	0	1	0	0	0	0	0	0	0	0	0	0	0	0	0	0	0	0	0	0	0
OTU_5212	sk_Eukaryota	k_Fungi	p_Ascomycota	c_Dothideomycetes	o_Capnodiales	f_Cladosporiaceae	g_Cladosporium	s_Cladosporium BM-2009-5	FJ590526.1	94.83	0	0	0	0	0	0	0	0	0	0	0	0	0	0	0	0	0	0	0	1	0	0	0	0	0	0	0	0	0	0	0	0	0	0	0	0	0	0	0
OTU_5284	sk_Eukaryota	k_Fungi	p_Ascomycota	c_Dothideomycetes	o_Capnodiales	f_Cladosporiaceae	g_Cladosporium	s_Cladosporium BM-2009-5	FJ590526.1	95.69	0	0	0	0	0	0	0	0	0	0	0	0	0	0	0	0	0	0	0	0	0	0	0	0	0	0	0	0	1	0	0	0	0	0	0	0	0	0	0
OTU_5363	sk_Eukaryota	k_Fungi	p_Ascomycota	c_Dothideomycetes	o_Capnodiales	f_Cladosporiaceae	g_Cladosporium	s_Cladosporium BM-2009-5	FJ590526.1	90.95	0	0	0	0	0	0	0	0	0	0	0	0	0	0	0	0	0	0	0	0	0	0	0	0	0	0	0	0	0	0	0	0	0	0	0	0	0	0	0
OTU_5372	sk_Eukaryota	k_Fungi	p_Ascomycota	c_Dothideomycetes	o_Capnodiales	f_Cladosporiaceae	g_Cladosporium	s_Cladosporium BM-2009-5	FJ590526.1	96.48	0	0	0	0	0	0	0	0	0	0	0	0	0	0	0	0	0	0	0	0	0	0	0	0	0	0	0	0	0	0	0	0	0	0	0	0	0	0	0
OTU_5913	sk_Eukaryota	k_Fungi	p_Ascomycota	c_Dothideomycetes	o_Capnodiales	f_Cladosporiaceae	g_Cladosporium	s_Cladosporium BM-2009-5	FJ590526.1	92.24	0	0	0	0	0	0	0	0	0	0	0	0	0	0	0	0	0	0	0	0	0	0	0	0	0	0	0	0	0	0	0	0	0	0	0	0	0	0	0
OTU_5928	sk_Eukaryota	k_Fungi	p_Ascomycota	c_Dothideomycetes	o_Capnodiales	f_Cladosporiaceae	g_Cladosporium	s_Cladosporium BM-2009-5	FJ590526.1	96.98	0	0	0	0	0	0	0	0	0	0	0	0	0	0	0	0	0	0	0	0	0	0	0	0	0	0	0	0	0	0	0	0	0	0	0	0	0	0	0
OTU_5929	sk_Eukaryota	k_Fungi	p_Ascomycota	c_Dothideomycetes	o_Capnodiales	f_Cladosporiaceae	g_Cladosporium	s_Cladosporium BM-2009-5	FJ590526.1	96.12	0	0	0	0	0	0	0	0	0	0	0	0	0	0	0	0	0	0	0	0	0	0	0	0	0	0	0	0	0	0	0	0	0	0	0	0	0	0	0
OTU_5930	sk_Eukaryota	k_Fungi	p_Ascomycota	c_Dothideomycetes	o_Capnodiales	f_Cladosporiaceae	g_Cladosporium	s_Cladosporium BM-2009-5	FJ590526.1	95.26	0	0	0	0	0	0	0	0	0	0	0	0	0	0	0	0	0	0	0	0	0	0	0	0	0	0	0	0	0	0	0	0	0	0	0	0	0	0	0
OTU_5934	sk_Eukaryota	k_Fungi	p_Ascomycota	c_Dothideomycetes	o_Capnodiales	f_Cladosporiaceae	g_Cladosporium	s_Cladosporium BM-2009-5	FJ590526.1	91.38	0	0	0	0	0	0	0	0	0	0	0	0	0	0	0	0	0	0	0	0	0	0	0	0	0	0	0	0	0	0	0	0	0	0	0	0	0	0	0
OTU_5936	sk_Eukaryota	k_Fungi	p_Ascomycota	c_Dothideomycetes	o_Capnodiales	f_Cladosporiaceae	g_Cladosporium	s_Cladosporium BM-2009-5	FJ590526.1	96.97	0	0	0	0	0	0	0	0	0	0	0	0	0	0	1	0	0	0	0	0	0	0	0	0	0	0	0	0	0	0	0	0	0	0	0	0	0	0	0
OTU_5939	sk_Eukaryota	k_Fungi	p_Ascomycota	c_Dothideomycetes	o_Capnodiales	f_Cladosporiaceae	g_Cladosporium	s_Cladosporium BM-2009-5	FJ590526.1	91.34	0	0	0	0	0	0	0	0	0	0	0	0	0	0	1	0	0	0	0	0	0	0	0	0	0	0	0	0	0	0	0	0	0	0	0	0	0	0	0
OTU_5943	sk_Eukaryota	k_Fungi	p_Ascomycota	c_Dothideomycetes	o_Capnodiales	f_Cladosporiaceae	g_Cladosporium	s_Cladosporium BM-2009-5	FJ590526.1	91.74	0	0	0	0	0	0	0	0	0	0	0	0	0	0	1	0	0	0	0	0	0	0	0	0	0	0	0	0	0	0	0	0	0	0	0	0	0	0	0
OTU_6346	sk_Eukaryota	k_Fungi	p_Ascomycota	c_Dothideomycetes	o_Capnodiales	f_Cladosporiaceae	g_Cladosporium	s_Cladosporium BM-2009-5	FJ590526.1	96.12	0	0	0	0	0	0	0	0	0	0	0	0	0	0	0	0	0	0	0	0	0	0	0	0	0	0	0	0	0	0	0	0	0	0	0	0	0	1	0
OTU_4289	sk_Eukaryota	k_Fungi	p_Ascomycota	c_Dothideomycetes	o_Capnodiales	f_Cladosporiaceae	g_Cladosporium	s_Cladosporium BM-2009-5	FJ590526.1	99.57	0	0	0	0	0	0	0	0	0	0	0	0	0	0	0	0	0	0	0	0	0	0	0	0	0	0	0	0	0	0	0	0	0	0	0	0	0	1	1
OTU_3344	sk_Eukaryota	k_Fungi	p_Ascomycota	c_Dothideomycetes	o_Capnodiales	f_Cladosporiaceae	g_Cladosporium	s_Cladosporium BM-2009-5	FJ590526.1	97.83	0	0	0	0	0	0	0	0	0	0	0	0	0	0	0	0	3	0	0	0	1	0	0	0	0	0	0	0	0	0	0	0	0	0	0	0	0	0	2
OTU_2747	sk_Eukaryota	k_Fungi	p_Ascomycota	c_Dothideomycetes	o_Capnodiales	f_Cladosporiaceae	g_Cladosporium	s_Cladosporium BM-2009-5	FJ590526.1	95.26	0	0	0	0	0	0	0	0	0	0	0	0	0	0	0	0	0	0	0	0	0	0	0	0	0	0	0	0	0	0	0	0	0	0	0	0	0	0	1
OTU_4335	sk_Eukaryota	k_Fungi	p_Ascomycota	c_Dothideomycetes	o_Capnodiales	f_Cladosporiaceae	g_Cladosporium	s_Cladosporium BM-2009-5	FJ590526.1	93.04	0	0	0	0	0	0	0	0	0	0	0	0	0	0	0	3	20	0	0	0	9	0	0	0	0	0	0	0	0	0	0	0	0	0	0	0	0	0	0
OTU_4324	sk_Eukaryota	k_Fungi	p_Ascomycota	c_Dothideomycetes	o_Capnodiales	f_Cladosporiaceae	g_Cladosporium	s_Cladosporium BM-2009-5	FJ590526.1	100	0	0	0	0	0	0	0	0	0	0	0	0	0	0	0	1	0	0	0	0	1	0	0	0	0	0	0	0	0	0	0	0	0	0	0	0	0	0	0
OTU_3096	sk_Eukaryota	k_Fungi	p_Ascomycota	c_Dothideomycetes	o_Capnodiales	f_Cladosporiaceae	g_Cladosporium	s_Cladosporium BM-2009-5	FJ590526.1	93.53	0	0	0	0	0	0	0	0	0	0	0	0	0	0	0	1	0	0	0	0	1	0	0	0	0	0	0	0	0	0	0	0	0	0	0	0	0	0	0
OTU_4870	sk_Eukaryota	k_Fungi	p_Ascomycota	c_Dothideomycetes	o_Capnodiales	f_Cladosporiaceae	g_Cladosporium	s_Cladosporium BM-2009-5	FJ590526.1	90.95	0	0	0	0	0	0	0	0	0	0	0	0	0	0	0	0	1	0	0	0	0	0	0	0	0	0	0	0	0	0	0	0	0	0	0	0	0	0	0
OTU_4876	sk_Eukaryota	k_Fungi	p_Ascomycota	c_Dothideomycetes	o_Capnodiales	f_Cladosporiaceae	g_Cladosporium	s_Cladosporium BM-2009-5	FJ590526.1	96.12	0	0	0	0	0	0	0	0	0	0	0	0	0	0	0	0	1	0	0	0	0	0	0	0	0	0	0	0	0	0	0	0	0	0	0	0	0	0	0
OTU_6507	sk_Eukaryota	k_Fungi	p_Ascomycota	c_Dothideomycetes	o_Capnodiales	f_Cladosporiaceae	g_Cladosporium	s_Cladosporium BM-2009-5	FJ590526.1	95.26	0	0	0	0	0	0	0	0	0	0	0	0	0	0	0	0	1	0	0	0	0	0	0	0	0	0	0	0	0	0	0	0	0	0	0	0	0	0	0
OTU_6518	sk_Eukaryota	k_Fungi	p_Ascomycota	c_Dothideomycetes	o_Capnodiales	f_Cladosporiaceae	g_Cladosporium	s_Cladosporium BM-2009-5	FJ590526.1	96.55	0	0	0	0	0	0	0	0	0	0	0	0	0	0	0	0	1	0	0	0	0	0	0	0	0	0	0	0	0	0	0	0	0	0	0	0	0	0	0
OTU_6530	sk_Eukaryota	k_Fungi	p_Ascomycota	c_Dothideomycetes	o_Capnodiales	f_Cladosporiaceae	g_Cladosporium	s_Cladosporium BM-2009-5	FJ590526.1	94.81	0	0	0	0	0	0	0	0	0	0	0	0	0	0	0	0	1	0	0	0	0	0	0	0	0	0	0	0	0	0	0	0	0	0	0	0	0	0	0
OTU_6532	sk_Eukaryota	k_Fungi	p_Ascomycota	c_Dothideomycetes	o_Capnodiales	f_Cladosporiaceae	g_Cladosporium	s_Cladosporium BM-2009-5	FJ590526.1	90.09	0	0	0	0	0	0	0	0	0	0	0	0	0	0	0	0	1	0	0	0	0	0	0	0	0	0	0	0	0	0	0	0	0	0	0	0	0	0	0
OTU_6533	sk_Eukaryota	k_Fungi	p_Ascomycota	c_Dothideomycetes	o_Capnodiales	f_Cladosporiaceae	g_Cladosporium	s_Cladosporium BM-2009-5	FJ590526.1	97.74	0	0	0	0	0	0	0	0	0	0	0	0	0	0	0	0	1	0	0	0	0	0	0	0	0	0	0	0	0	0	0	0	0	0	0	0	0	0	0
OTU_4882	sk_Eukaryota	k_Fungi	p_Ascomycota	c_Dothideomycetes	o_Capnodiales	f_Cladosporiaceae	g_Cladosporium	s_Cladosporium BM-2009-5	FJ590526.1	93.1	0	0	0	0	0	0	0	0	0	0	0	0	0	0	0	0	1	0	0	0	0	0	0	0	0	0	0	0	0	0	0	0	0	0	0	0	0	0	0
OTU_6547	sk_Eukaryota	k_Fungi	p_Ascomycota	c_Dothideomycetes	o_Capnodiales	f_Cladosporiaceae	g_Cladosporium	s_Cladosporium BM-2009-5	FJ590526.1	93.97	0	0	0	0	0	1	0	0	0	0	0	0	0	0	0	0	0	0	0	0	0	0	0	0	0	0	0	0	0	0	0	0	0	0	0	0	0	0	0
OTU_6552	sk_Eukaryota	k_Fungi	p_Ascomycota	c_Dothideomycetes	o_Capnodiales	f_Cladosporiaceae	g_Cladosporium	s_Cladosporium BM-2009-5	FJ590526.1	96.55	0	0	0	0	0	1	0	0	0	0	0	0	0	0	0	0	0	0	0	0	0	0	0	0	0	0	0	0	0	0	0	0	0	0	0	0	0	0	0
OTU_6570	sk_Eukaryota	k_Fungi	p_Ascomycota	c_Dothideomycetes	o_Capnodiales	f_Cladosporiaceae	g_Cladosporium	s_Cladosporium BM-2009-5	FJ590526.1	92.17	0	0	0	0	0	0	0	0	0	0	0	0	1	0	0	0	0	0	0	0	0	0	0	0	0	0	0	0	0	0	0	0	0	0	0	0	0	0	0
OTU_6571	sk_Eukaryota	k_Fungi	p_Ascomycota	c_Dothideomycetes	o_Capnodiales	f_Cladosporiaceae	g_Cladosporium	s_Cladosporium BM-2009-5	FJ590526.1	96.55	0	0	0	0	0	0	0	0	0	0	0	0	1	0	0	0	0	0	0	0	0	0	0	0	0	0	0	0	0	0	0	0	0	0	0	0	0	0	0
OTU_6589	sk_Eukaryota	k_Fungi	p_Ascomycota	c_Dothideomycetes	o_Capnodiales	f_Cladosporiaceae	g_Cladosporium	s_Cladosporium BM-2009-5	FJ590526.1	96.55	0	0	0	0	0	0	0	0	0	0	0	0	1	0	0	0	0	0	0	0	0	0	0	0	0	0	0	0	0	0	0	0	0	0	0	0	0	0	0
OTU_4944	sk_Eukaryota	k_Fungi	p_Ascomycota	c_Dothideomycetes	o_Capnodiales	f_Cladosporiaceae	g_Cladosporium	s_Cladosporium BM-2009-5	FJ590526.1	93.53	0	0	0	0	0	0	0	0	0	4	0	0	0	0	0	0	0	2	0	0	1	0	0	0	0	0	0	0	0	0	0	0	0	0	0	0	0	0	0
OTU_6680	sk_Eukaryota	k_Fungi	p_Ascomycota	c_Dothideomycetes	o_Capnodiales	f_Cladosporiaceae	g_Cladosporium	s_Cladosporium BM-2009-5	FJ590526.1	96.94	0	0	0	0	0	0	0	0	0	1	0	0	0	0	0	0	0	0	0	0	0	0	0	0	0	0	0	0	0	0	0	0	0	0	0	0	0	0	0
OTU_6706	sk_Eukaryota	k_Fungi	p_Ascomycota	c_Dothideomycetes	o_Capnodiales	f_Cladosporiaceae	g_Cladosporium	s_Cladosporium BM-2009-5	FJ590526.1	91.77	0	0	0	0	0	0	0	0	0	1	0	0	0	0	0	0	0	0	0	0	0	0	0	0	0	0	0	0	0	0	0	0	0	0	0	0	0	0	0
OTU_6757	sk_Eukaryota	k_Fungi	p_Ascomycota	c_Dothideomycetes	o_Capnodiales	f_Cladosporiaceae	g_Cladosporium	s_Cladosporium BM-2009-5	FJ590526.1	90.95	0	0	0	0	0	0	0	0	0	0	0	0	0	0	0	0	0	0	0	0	0	0	0	0	0	0	0	0	0	0	0	0	0	0	0	0	0	0	0
OTU_6794	sk_Eukaryota	k_Fungi	p_Ascomycota	c_Dothideomycetes	o_Capnodiales	f_Cladosporiaceae	g_Cladosporium	s_Cladosporium BM-2009-5	FJ590526.1	95.26	0	0	0	0	0	0	0	0	0	0	0	0	0	0	0	0	0	0	0	0	0	0	0	0	0	0	0	0	0	0	0	0	0	0	0	0	0	0	0
OTU_6815	sk_Eukaryota	k_Fungi	p_Ascomycota	c_Dothideomycetes	o_Capnodiales	f_Cladosporiaceae	g_Cladosporium	s_Cladosporium BM-2009-5	FJ590526.1	90.09	0	0	0	0	0	0	0	0	0	0	0	0	0	0	0	0	0	0	0	0	0	0	0	0	0	0	0	0	0	0	0	0	0	0	0	0	0	0	0
OTU_6353	sk_Eukaryota	k_Fungi	p_Ascomycota	c_Dothideomycetes	o_Capnodiales	f_Cladosporiaceae	g_Cladosporium	s_Cladosporium BM-2009-5	FJ590526.1	93.94	0	0	0	0	0	0	0	0	0	0	0	0	0	0	0	0	0	0	0	0	0	0	0	0	0	0	0	0	0	0	0	0	0	0	0	0	0	1	0
OTU_5165	sk_Eukaryota	k_Fungi	p_Ascomycota	c_Dothideomycetes	o_Capnodiales	f_Cladosporiaceae	g_Cladosporium	s_Cladosporium bruhnei	FJ590523.1	91.38	0	0	0	0	0	0	0	0	0	0	0	0	0	0	0	0	0	0	0	0	0	0	0	0	0	1	0	0	0	0	0	0	0	0	0	0	0	0	0
OTU_6760	sk_Eukaryota	k_Fungi	p_Ascomycota	c_Dothideomycetes	o_Capnodiales	f_Cladosporiaceae	g_Cladosporium	s_Cladosporium herbarum	FJ590525.1	90.04	0	0	0	0	0	0	0	0	0	0	0	0	0	0	0	0	0	0	0	0	0	0	0	0	0	0	0	0	0	0	0	0	0	0	0	0	0	0	0
OTU_14	sk_Eukaryota	k_Fungi	p_Ascomycota	c_Dothideomycetes	o_Capnodiales	f_Cladosporiaceae	g_Cladosporium	s_Cladosporium tenuissimum	FJ590522.1	100	0	4324	0	0	10130	418	19	0	2	1809	159	0	279	0	16488	2089	8054	2332	0	12088	3190	1567	0	975	358	25622	55420	515	1967	27	1	0	0	0	5	5	31	802	2604
OTU_1436	sk_Eukaryota	k_Fungi	p_Ascomycota	c_Dothideomycetes	o_Capnodiales	f_Cladosporiaceae	g_Cladosporium	s_Cladosporium tenuissimum	FJ590522.1	93.53	0	178	2	4	0	0	0	0	0	0	1	0	0	0	0	2	0	0	0	0	0	0	0	85	32	2	1	0	0	3	0	0	0	0	0	0	0	0	0
OTU_2291	sk_Eukaryota	k_Fungi	p_Ascomycota	c_Dothideomycetes	o_Capnodiales	f_Cladosporiaceae	g_Cladosporium	s_Cladosporium tenuissimum	FJ590522.1	95.61	0	219	0	0	0	0	0	0	0	5	0	0	0	0	0	9	58	0	0	0	16	2	0	74	55	16	11	0	0	0	0	0	0	0	0	0	0	0	0
OTU_2541	sk_Eukaryota	k_Fungi	p_Ascomycota	c_Dothideomycetes	o_Capnodiales	f_Cladosporiaceae	g_Cladosporium	s_Cladosporium tenuissimum	FJ590522.1	92.54	0	55	3	1	0	0	0	0	0	0	0	0	0	0	0	0	0	0	0	0	0	0	0	4	3	0	0	0	0	0	0	0	0	0	0	0	0	0	0
OTU_3565	sk_Eukaryota	k_Fungi	p_Ascomycota	c_Dothideomycetes	o_Capnodiales	f_Cladosporiaceae	g_Cladosporium	s_Cladosporium tenuissimum	FJ590522.1	91.38	0	1	0	0	0	0	0	0	0	0	0	0	0	0	0	0	0	0	0	0	0	0	0	5	0	0	0	0	0	0	0	0	0	0	0	0	0	0	0
OTU_5043	sk_Eukaryota	k_Fungi	p_Ascomycota	c_Dothideomycetes	o_Capnodiales	f_Cladosporiaceae	g_Cladosporium	s_Cladosporium tenuissimum	FJ590522.1	96.12	0	1	0	0	0	0	0	0	0	0	0	0	0	0	0	0	0	0	0	0	0	0	0	0	0	0	0	0	0	0	0	0	0	0	0	0	0	0	0
OTU_5057	sk_Eukaryota	k_Fungi	p_Ascomycota	c_Dothideomycetes	o_Capnodiales	f_Cladosporiaceae	g_Cladosporium	s_Cladosporium tenuissimum	FJ590522.1	92.67	0	1	0	0	0	0	0	0	0	0	0	0	0	0	0	0	0	0	0	0	0	0	0	0	0	0	0	0	0	0	0	0	0	0	0	0	0	0	0
OTU_5097	sk_Eukaryota	k_Fungi	p_Ascomycota	c_Dothideomycetes	o_Capnodiales	f_Cladosporiaceae	g_Cladosporium	s_Cladosporium tenuissimum	FJ590522.1	96.12	0	0	0	0	0	0	0	0	0	0	0	0	0	0	0	0	0	0	0	0	0	0	0	1	0	0	0	0	0	0	0	0	0	0	0	0	0	0	0
OTU_5129	sk_Eukaryota	k_Fungi	p_Ascomycota	c_Dothideomycetes	o_Capnodiales	f_Cladosporiaceae	g_Cladosporium	s_Cladosporium tenuissimum	FJ590522.1	93.75	0	0	0	0	0	0	0	0	0	0	0	0	0	0	0	0	0	0	0	0	0	0	0	0	1	0	0	0	0	0	0	0	0	0	0	0	0	0	0
OTU_400	sk_Eukaryota	k_Fungi	p_Ascomycota	c_Dothideomycetes	o_Capnodiales	f_Cladosporiaceae	g_Cladosporium	s_Cladosporium tenuissimum	FJ590522.1	93.53	0	0	0	0	0	0	0	0	0	0	0	0	0	0	0	0	0	0	0	0	0	0	0	0	0	832	0	0	0	0	0	0	0	0	0	0	0	0	0
OTU_233	sk_Eukaryota	k_Fungi	p_Ascomycota	c_Dothideomycetes	o_Capnodiales	f_Cladosporiaceae	g_Cladosporium	s_Cladosporium tenuissimum	FJ590522.1	93.53	0	0	0	0	0	98	0	0	0	0	0	0	0	0	652	35	111	0	0	0	14	0	0	0	0	742	55	0	0	0	0	0	0	0	0	0	0	0	0
OTU_2329	sk_Eukaryota	k_Fungi	p_Ascomycota	c_Dothideomycetes	o_Capnodiales	f_Cladosporiaceae	g_Cladosporium	s_Cladosporium tenuissimum	FJ590522.1	96.55	0	0	0	0	5	0	0	0	0	9	0	0	0	0	22	10	32	3	0	43	16	3	0	0	0	86	257	1	3	0	0	0	0	0	0	0	0	0	1
OTU_3580	sk_Eukaryota	k_Fungi	p_Ascomycota	c_Dothideomycetes	o_Capnodiales	f_Cladosporiaceae	g_Cladosporium	s_Cladosporium tenuissimum	FJ590522.1	93.1	0	0	0	0	0	0	0	0	0	29	0	0	0	0	0	15	62	0	0	0	48	1	0	0	0	30	28	0	0	0	1	0	0	0	0	0	0	0	0
OTU_6534	sk_Eukaryota	k_Fungi	p_Ascomycota	c_Dothideomycetes	o_Capnodiales	f_Cladosporiaceae	g_Cladosporium	s_Cladosporium tenuissimum	FJ590522.1	94.4	0	0	0	0	0	0	0	0	0	0	0	0	0	0	0	0	4	0	0	0	0	0	0	0	0	4	2	0	0	0	0	0	0	0	0	0	0	0	0
OTU_5162	sk_Eukaryota	k_Fungi	p_Ascomycota	c_Dothideomycetes	o_Capnodiales	f_Cladosporiaceae	g_Cladosporium	s_Cladosporium tenuissimum	FJ590522.1	92.24	0	0	0	0	0	0	0	0	0	0	0	0	0	0	0	0	0	0	0	0	0	0	0	0	0	1	0	0	0	0	0	0	0	0	0	0	0	0	0
OTU_1314	sk_Eukaryota	k_Fungi	p_Ascomycota	c_Dothideomycetes	o_Capnodiales	f_Cladosporiaceae	g_Cladosporium	s_Cladosporium tenuissimum	FJ590522.1	94.4	0	0	0	0	0	0	0	0	0	0	0	0	0	0	3	0	2	0	0	0	0	0	0	0	0	6	2	0	0	0	0	0	0	0	0	0	0	0	0
OTU_4070	sk_Eukaryota	k_Fungi	p_Ascomycota	c_Dothideomycetes	o_Capnodiales	f_Cladosporiaceae	g_Cladosporium	s_Cladosporium tenuissimum	FJ590522.1	92.67	0	0	0	0	0	0	0	0	0	0	0	0	0	0	0	0	0	0	0	0	0	0	0	0	0	1	0	0	0	0	0	0	0	0	0	0	0	0	0
OTU_5167	sk_Eukaryota	k_Fungi	p_Ascomycota	c_Dothideomycetes	o_Capnodiales	f_Cladosporiaceae	g_Cladosporium	s_Cladosporium tenuissimum	FJ590522.1	90.52	0	0	0	0	0	0	0	0	0	0	0	0	0	0	0	0	0	0	0	0	0	0	0	0	0	1	0	0	0	0	0	0	0	0	0	0	0	0	0
OTU_4475	sk_Eukaryota	k_Fungi	p_Ascomycota	c_Dothideomycetes	o_Capnodiales	f_Cladosporiaceae	g_Cladosporium	s_Cladosporium tenuissimum	FJ590522.1	94.83	0	0	0	0	0	0	0	0	0	0	0	0	0	0	0	0	0	0	0	0	0	0	0	0	0	1	0	0	0	0	0	0	0	0	0	0	0	0	0
OTU_4477	sk_Eukaryota	k_Fungi	p_Ascomycota	c_Dothideomycetes	o_Capnodiales	f_Cladosporiaceae	g_Cladosporium	s_Cladosporium tenuissimum	FJ590522.1	98.25	0	0	0	0	0	0	0	0	0	0	0	0	0	0	0	0	0	0	0	0	0	0	0	0	0	1	0	0	0	0	0	0	0	0	0	0	0	0	0
OTU_1272	sk_Eukaryota	k_Fungi	p_Ascomycota	c_Dothideomycetes	o_Capnodiales	f_Cladosporiaceae	g_Cladosporium	s_Cladosporium tenuissimum	FJ590522.1	93.53	0	0	0	0	0	0	0	0	0	20	0	0	0	0	0	0	0	0	0	0	0	12	0	0	0	1	0	0	0	0	0	0	0	0	0	0	0	0	0
OTU_5179	sk_Eukaryota	k_Fungi	p_Ascomycota	c_Dothideomycetes	o_Capnodiales	f_Cladosporiaceae	g_Cladosporium	s_Cladosporium tenuissimum	FJ590522.1	91.67	0	0	0	0	0	0	0	0	0	0	0	0	0	0	0	0	0	0	0	0	0	0	0	0	0	1	0	0	0	0	0	0	0	0	0	0	0	0	0
OTU_5180	sk_Eukaryota	k_Fungi	p_Ascomycota	c_Dothideomycetes	o_Capnodiales	f_Cladosporiaceae	g_Cladosporium	s_Cladosporium tenuissimum	FJ590522.1	93.97	0	0	0	0	0	0	0	0	0	0	0	0	0	0	0	0	0	0	0	0	0	0	0	0	0	1	0	0	0	0	0	0	0	0	0	0	0	0	0
OTU_573	sk_Eukaryota	k_Fungi	p_Ascomycota	c_Dothideomycetes	o_Capnodiales	f_Cladosporiaceae	g_Cladosporium	s_Cladosporium tenuissimum	FJ590522.1	92.67	0	0	0	0	0	0	0	0	0	0	0	0	0	0	0	0	0	0	0	69	0	0	0	0	0	0	387	0	0	0	0	0	0	0	0	0	0	0	0
OTU_5181	sk_Eukaryota	k_Fungi	p_Ascomycota	c_Dothideomycetes	o_Capnodiales	f_Cladosporiaceae	g_Cladosporium	s_Cladosporium tenuissimum	FJ590522.1	96.12	0	0	0	0	0	0	0	0	0	0	0	0	0	0	0	0	0	0	0	0	0	0	0	0	0	0	1	0	0	0	0	0	0	0	0	0	0	0	0
OTU_1025	sk_Eukaryota	k_Fungi	p_Ascomycota	c_Dothideomycetes	o_Capnodiales	f_Cladosporiaceae	g_Cladosporium	s_Cladosporium tenuissimum	FJ590522.1	93.1	0	0	0	0	0	0	0	0	0	0	0	0	0	0	0	0	0	0	0	0	0	0	0	0	0	0	2	0	0	0	0	0	0	0	0	0	0	0	0
OTU_2598	sk_Eukaryota	k_Fungi	p_Ascomycota	c_Dothideomycetes	o_Capnodiales	f_Cladosporiaceae	g_Cladosporium	s_Cladosporium tenuissimum	FJ590522.1	95.26	0	0	0	0	0	0	0	0	0	0	0	0	0	0	0	0	0	0	0	0	0	0	0	0	0	0	1	0	0	0	0	0	0	0	0	0	0	0	0
OTU_3275	sk_Eukaryota	k_Fungi	p_Ascomycota	c_Dothideomycetes	o_Capnodiales	f_Cladosporiaceae	g_Cladosporium	s_Cladosporium tenuissimum	FJ590522.1	92.24	0	0	0	0	0	0	0	0	0	0	0	0	0	0	0	0	0	0	0	0	0	0	0	0	0	0	1	0	0	0	0	0	0	0	0	0	0	0	0
OTU_4488	sk_Eukaryota	k_Fungi	p_Ascomycota	c_Dothideomycetes	o_Capnodiales	f_Cladosporiaceae	g_Cladosporium	s_Cladosporium tenuissimum	FJ590522.1	96.98	0	0	0	0	0	0	0	0	0	0	0	0	0	0	0	0	0	0	0	0	0	0	0	0	0	0	1	0	0	0	0	0	0	0	0	0	0	0	0
OTU_5207	sk_Eukaryota	k_Fungi	p_Ascomycota	c_Dothideomycetes	o_Capnodiales	f_Cladosporiaceae	g_Cladosporium	s_Cladosporium tenuissimum	FJ590522.1	94.83	0	0	0	0	0	0	0	0	0	0	0	0	0	0	0	0	0	0	0	1	0	0	0	0	0	0	0	0	0	0	0	0	0	0	0	0	0	0	0
OTU_5346	sk_Eukaryota	k_Fungi	p_Ascomycota	c_Dothideomycetes	o_Capnodiales	f_Cladosporiaceae	g_Cladosporium	s_Cladosporium tenuissimum	FJ590522.1	93.97	0	0	0	0	1	0	0	0	0	0	0	0	0	0	0	0	0	0	0	0	0	0	0	0	0	0	0	0	0	0	0	0	0	0	0	0	0	0	0
OTU_5950	sk_Eukaryota	k_Fungi	p_Ascomycota	c_Dothideomycetes	o_Capnodiales	f_Cladosporiaceae	g_Cladosporium	s_Cladosporium tenuissimum	FJ590522.1	96.98	0	0	0	0	0	0	0	0	0	0	0	0	0	0	1	0	0	0	0	0	0	0	0	0	0	0	0	0	0	0	0	0	0	0	0	0	0	0	0
OTU_6115	sk_Eukaryota	k_Fungi	p_Ascomycota	c_Dothideomycetes	o_Capnodiales	f_Cladosporiaceae	g_Cladosporium	s_Cladosporium tenuissimum	FJ590522.1	90.95	0	0	0	0	0	0	0	0	0	0	0	0	0	0	0	0	0	0	0	0	0	0	0	0	0	0	0	0	0	0	0	0	0	0	0	0	0	0	0
OTU_1879	sk_Eukaryota	k_Fungi	p_Ascomycota	c_Dothideomycetes	o_Capnodiales	f_Cladosporiaceae	g_Cladosporium	s_Cladosporium tenuissimum	FJ590522.1	94.4	0	0	0	0	0	0	0	0	0	0	0	0	0	0	0	1	11	0	0	0	6	0	0	0	0	0	0	0	0	0	0	0	0	0	0	0	0	0	0
OTU_4322	sk_Eukaryota	k_Fungi	p_Ascomycota	c_Dothideomycetes	o_Capnodiales	f_Cladosporiaceae	g_Cladosporium	s_Cladosporium tenuissimum	FJ590522.1	97.41	0	0	0	0	0	0	0	0	0	0	0	0	0	0	0	1	0	0	0	0	0	0	0	0	0	0	0	0	0	0	0	0	0	0	0	0	0	0	0
OTU_4846	sk_Eukaryota	k_Fungi	p_Ascomycota	c_Dothideomycetes	o_Capnodiales	f_Cladosporiaceae	g_Cladosporium	s_Cladosporium tenuissimum	FJ590522.1	97.41	0	0	0	0	0	0	0	0	0	0	0	0	0	0	0	1	1	0	0	0	0	0	0	0	0	0	0	0	0	0	0	0	0	0	0	0	0	0	0
OTU_6472	sk_Eukaryota	k_Fungi	p_Ascomycota	c_Dothideomycetes	o_Capnodiales	f_Cladosporiaceae	g_Cladosporium	s_Cladosporium tenuissimum	FJ590522.1	90.52	0	0	0	0	0	0	0	0	0	0	0	0	0	0	0	0	0	0	0	0	1	0	0	0	0	0	0	0	0	0	0	0	0	0	0	0	0	0	0
OTU_6476	sk_Eukaryota	k_Fungi	p_Ascomycota	c_Dothideomycetes	o_Capnodiales	f_Cladosporiaceae	g_Cladosporium	s_Cladosporium tenuissimum	FJ590522.1	96.05	0	0	0	0	0	0	0	0	0	0	0	0	0	0	0	0	0	0	0	0	1	0	0	0	0	0	0	0	0	0	0	0	0	0	0	0	0	0	0
OTU_6482	sk_Eukaryota	k_Fungi	p_Ascomycota	c_Dothideomycetes	o_Capnodiales	f_Cladosporiaceae	g_Cladosporium	s_Cladosporium tenuissimum	FJ590522.1	96.12	0	0	0	0	0	0	0	0	0	0	0	0	0	0	0	0	0	0	0	0	1	0	0	0	0	0	0	0	0	0	0	0	0	0	0	0	0	0	0
OTU_3965	sk_Eukaryota	k_Fungi	p_Ascomycota	c_Dothideomycetes	o_Capnodiales	f_Cladosporiaceae	g_Cladosporium	s_Cladosporium tenuissimum	FJ590522.1	94.83	0	0	0	0	0	0	0	0	0	0	0	0	0	0	0	0	3	0	0	0	0	0	0	0	0	0	0	0	0	0	0	0	0	0	0	0	0	0	0
OTU_6508	sk_Eukaryota	k_Fungi	p_Ascomycota	c_Dothideomycetes	o_Capnodiales	f_Cladosporiaceae	g_Cladosporium	s_Cladosporium tenuissimum	FJ590522.1	94.4	0	0	0	0	0	0	0	0	0	0	0	0	0	0	0	0	1	0	0	0	0	0	0	0	0	0	0	0	0	0	0	0	0	0	0	0	0	0	0
OTU_6511	sk_Eukaryota	k_Fungi	p_Ascomycota	c_Dothideomycetes	o_Capnodiales	f_Cladosporiaceae	g_Cladosporium	s_Cladosporium tenuissimum	FJ590522.1	95.26	0	0	0	0	0	0	0	0	0	0	0	0	0	0	0	0	1	0	0	0	0	0	0	0	0	0	0	0	0	0	0	0	0	0	0	0	0	0	0
OTU_4340	sk_Eukaryota	k_Fungi	p_Ascomycota	c_Dothideomycetes	o_Capnodiales	f_Cladosporiaceae	g_Cladosporium	s_Cladosporium tenuissimum	FJ590522.1	94.83	0	0	0	0	0	0	0	0	0	0	0	0	0	0	0	0	1	0	0	0	0	0	0	0	0	0	0	0	0	0	0	0	0	0	0	0	0	0	0
OTU_4938	sk_Eukaryota	k_Fungi	p_Ascomycota	c_Dothideomycetes	o_Capnodiales	f_Cladosporiaceae	g_Cladosporium	s_Cladosporium tenuissimum	FJ590522.1	97.41	0	0	0	0	0	0	0	0	0	1	0	0	0	0	0	0	0	1	0	0	0	1	0	0	0	0	0	0	0	0	0	0	0	0	0	0	0	0	0
OTU_6688	sk_Eukaryota	k_Fungi	p_Ascomycota	c_Dothideomycetes	o_Capnodiales	f_Cladosporiaceae	g_Cladosporium	s_Cladosporium tenuissimum	FJ590522.1	98.49	0	0	0	0	0	0	0	0	0	1	0	0	0	0	0	0	0	0	0	0	0	0	0	0	0	0	0	0	0	0	0	0	0	0	0	0	0	0	0
OTU_6720	sk_Eukaryota	k_Fungi	p_Ascomycota	c_Dothideomycetes	o_Capnodiales	f_Cladosporiaceae	g_Cladosporium	s_Cladosporium tenuissimum	FJ590522.1	94.83	0	0	0	0	0	0	0	0	0	1	0	0	0	0	0	0	0	0	0	0	0	0	0	0	0	0	0	0	0	0	0	0	0	0	0	0	0	0	0
OTU_2597	sk_Eukaryota	k_Fungi	p_Ascomycota	c_Dothideomycetes	o_Capnodiales	f_Cladosporiaceae	g_Cladosporium	s_Cladosporium tenuissimum	FJ590522.1	94.83	0	0	0	0	0	0	0	0	0	0	0	0	0	0	0	0	0	0	0	0	0	0	0	0	0	0	1	0	0	0	0	0	0	0	0	0	0	0	0
OTU_5088	sk_Eukaryota	k_Fungi	p_Ascomycota	c_Eurotiomycetes	o_Eurotiales	f_Aspergillaceae	g_Aspergillus	s_Aspergillus fumigatus	EU982120.1	100	0	0	0	0	0	0	0	0	0	0	0	0	0	0	0	0	0	0	0	0	0	0	0	1	0	0	0	0	0	0	0	0	0	0	0	0	0	0	0
OTU_6803	sk_Eukaryota	k_Fungi	p_Ascomycota	c_Eurotiomycetes	o_Eurotiales	f_Aspergillaceae	g_Aspergillus	s_Aspergillus fumigatus	EU982120.1	92.88	0	0	0	0	0	0	0	0	0	0	0	0	0	0	0	0	0	0	0	0	0	0	0	0	0	0	0	0	0	0	0	0	0	0	0	0	0	0	0
OTU_2277	sk_Eukaryota	k_Fungi	p_Ascomycota	c_Eurotiomycetes	o_Eurotiales	f_Aspergillaceae	g_Aspergillus	s_Aspergillus inflatus	FJ004535.1	93.17	0	0	0	0	0	0	0	0	0	1	0	0	0	0	0	0	16	0	0	0	0	0	0	0	0	0	0	0	0	0	0	0	0	0	0	0	0	0	0
OTU_4204	sk_Eukaryota	k_Fungi	p_Ascomycota	c_Eurotiomycetes	o_Eurotiales	f_Aspergillaceae	g_Aspergillus	s_Aspergillus nidulans	EU982145.1	93.45	0	0	0	0	0	0	0	0	0	0	0	0	0	0	0	0	0	0	0	0	0	0	0	0	0	0	0	0	0	0	0	0	0	0	0	0	0	0	0
OTU_1586	sk_Eukaryota	k_Fungi	p_Ascomycota	c_Eurotiomycetes	o_Eurotiales	f_Aspergillaceae	g_Aspergillus	s_Aspergillus niger	EU982115.1	95.02	0	0	0	0	0	0	0	0	0	0	0	0	0	0	0	0	0	0	0	0	0	0	0	35	0	0	0	0	0	0	0	0	0	0	0	0	0	0	0
OTU_6610	sk_Eukaryota	k_Fungi	p_Ascomycota	c_Eurotiomycetes	o_Eurotiales	f_Aspergillaceae	g_Aspergillus	s_Aspergillus nomius	FJ590519.1	90.52	0	0	0	0	0	0	0	0	0	0	0	0	0	0	0	0	0	1	0	0	0	0	0	0	0	0	0	0	0	0	0	0	0	0	0	0	0	0	0
OTU_122	sk_Eukaryota	k_Fungi	p_Ascomycota	c_Eurotiomycetes	o_Eurotiales	f_Aspergillaceae	g_Aspergillus	s_Aspergillus oryzae	EU982129.1	92.53	0	52	0	5	0	332	2	0	0	1	9	0	1	0	0	215	101	757	0	0	198	2	0	0	0	0	0	0	0	0	0	9	0	0	0	0	0	63	134
OTU_4476	sk_Eukaryota	k_Fungi	p_Ascomycota	c_Eurotiomycetes	o_Eurotiales	f_Aspergillaceae	g_Aspergillus	s_Aspergillus terreus	EU982132.1	97.86	0	0	0	0	0	0	0	0	0	0	0	0	0	0	0	0	0	0	0	0	0	0	0	0	0	20	0	0	0	0	0	0	0	0	0	0	0	0	0
OTU_533	sk_Eukaryota	k_Fungi	p_Ascomycota	c_Eurotiomycetes	o_Eurotiales	f_Aspergillaceae	g_Aspergillus	s_Aspergillus versicolor	EU982147.1	96.39	0	35	0	0	0	0	0	0	0	0	2	0	0	0	0	0	0	0	0	0	0	0	0	17	20	3	0	0	0	0	0	0	0	0	0	0	0	336	15
OTU_4050	sk_Eukaryota	k_Fungi	p_Ascomycota	c_Eurotiomycetes	o_Eurotiales	f_Aspergillaceae	g_Penicillium	s_Penicillium adametzii	FJ004505.1	96.44	0	2	0	0	0	0	0	0	0	0	0	0	0	0	0	0	0	0	0	0	0	0	0	0	1	0	0	0	0	0	0	0	0	0	0	0	0	0	0
OTU_4881	sk_Eukaryota	k_Fungi	p_Ascomycota	c_Eurotiomycetes	o_Eurotiales	f_Aspergillaceae	g_Penicillium	s_Penicillium adametzii	FJ004505.1	93.09	0	0	0	0	0	0	0	0	0	0	0	0	0	0	0	0	2	0	0	0	0	0	0	0	0	0	0	0	0	0	0	0	0	0	0	0	0	0	0
OTU_6726	sk_Eukaryota	k_Fungi	p_Ascomycota	c_Eurotiomycetes	o_Eurotiales	f_Aspergillaceae	g_Penicillium	s_Penicillium adametzii	FJ004505.1	91.1	0	0	0	0	0	0	0	0	0	2	0	0	0	0	0	0	0	0	0	0	0	0	0	0	0	0	0	0	0	0	0	0	0	0	0	0	0	0	0
OTU_3018	sk_Eukaryota	k_Fungi	p_Ascomycota	c_Eurotiomycetes	o_Eurotiales	f_Aspergillaceae	g_Penicillium	s_Penicillium adametzii	FJ004505.1	95.73	0	0	0	0	0	0	0	0	0	0	0	0	0	0	0	0	0	0	0	0	0	0	0	0	0	0	0	0	0	0	0	0	0	0	0	0	0	0	0
OTU_3346	sk_Eukaryota	k_Fungi	p_Ascomycota	c_Eurotiomycetes	o_Eurotiales	f_Aspergillaceae	g_Penicillium	s_Penicillium brevicompactum	FJ004507.1	97.89	0	0	0	0	0	7	0	0	0	0	0	0	0	0	0	0	0	0	0	0	0	0	0	0	0	0	0	0	0	0	0	0	0	0	0	0	0	0	0
OTU_6705	sk_Eukaryota	k_Fungi	p_Ascomycota	c_Eurotiomycetes	o_Eurotiales	f_Aspergillaceae	g_Penicillium	s_Penicillium cinnamopurpureum	FJ004561.1	91.79	0	0	0	0	0	0	0	0	0	1	0	0	0	0	0	0	0	0	0	0	0	0	0	0	0	0	0	0	0	0	0	0	0	0	0	0	0	0	0
OTU_4920	sk_Eukaryota	k_Fungi	p_Ascomycota	c_Eurotiomycetes	o_Eurotiales	f_Aspergillaceae	g_Penicillium	s_Penicillium fellutanum	FJ004527.1	90.43	0	0	0	0	0	0	0	0	0	0	0	0	0	0	0	0	0	0	0	0	0	2	0	0	0	0	0	0	0	0	0	0	0	0	0	0	0	0	0
OTU_2900	sk_Eukaryota	k_Fungi	p_Ascomycota	c_Eurotiomycetes	o_Eurotiales	f_Aspergillaceae	g_Penicillium	s_Penicillium glabrum	FJ004528.1	95.73	0	0	0	0	0	0	0	0	0	0	0	0	0	0	0	0	0	0	0	0	11	0	0	0	0	0	0	0	0	0	0	0	0	0	0	0	0	0	0
OTU_6712	sk_Eukaryota	k_Fungi	p_Ascomycota	c_Eurotiomycetes	o_Eurotiales	f_Aspergillaceae	g_Penicillium	s_Penicillium glabrum	FJ004528.1	90.75	0	0	0	0	0	0	0	0	0	1	0	0	0	0	0	0	0	0	0	0	0	0	0	0	0	0	0	0	0	0	0	0	0	0	0	0	0	0	0
OTU_3158	sk_Eukaryota	k_Fungi	p_Ascomycota	c_Eurotiomycetes	o_Eurotiales	f_Aspergillaceae	g_Penicillium	s_Penicillium glandicola	FJ004532.1	98.58	0	0	0	0	0	0	7	0	0	0	0	0	0	0	0	0	0	0	0	0	0	0	0	0	0	0	0	0	0	0	0	0	0	0	0	0	0	0	0
OTU_6732	sk_Eukaryota	k_Fungi	p_Ascomycota	c_Eurotiomycetes	o_Eurotiales	f_Aspergillaceae	g_Penicillium	s_Penicillium griseofulvum	FJ004533.1	91.46	0	0	0	0	0	0	0	0	0	1	0	0	0	0	0	0	0	0	0	0	0	0	0	0	0	0	0	0	0	0	0	0	0	0	0	0	0	0	0
OTU_3514	sk_Eukaryota	k_Fungi	p_Ascomycota	c_Eurotiomycetes	o_Eurotiales	f_Aspergillaceae	g_Penicillium	s_Penicillium implicatum	FJ004534.1	97.86	0	0	0	0	0	0	0	0	0	0	0	0	0	0	0	0	7	0	0	0	0	0	0	0	0	0	0	0	0	0	0	0	0	0	0	0	0	0	0
OTU_3005	sk_Eukaryota	k_Fungi	p_Ascomycota	c_Eurotiomycetes	o_Eurotiales	f_Aspergillaceae	g_Penicillium	s_Penicillium implicatum	FJ004534.1	93.45	0	0	0	0	0	5	0	0	0	54	0	0	3	0	0	0	0	0	0	0	0	18	0	0	0	0	0	0	0	0	0	0	0	0	0	0	0	0	0
OTU_40	sk_Eukaryota	k_Fungi	p_Ascomycota	c_Eurotiomycetes	o_Eurotiales	f_Aspergillaceae	g_Penicillium	s_Penicillium ochrochloron	FJ004541.1	96.45	0	0	0	0	0	0	0	0	0	14385	0	0	0	5	0	0	11	0	0	0	0	10467	0	5	0	0	0	0	0	0	0	0	0	0	1	0	0	0	0
OTU_6675	sk_Eukaryota	k_Fungi	p_Ascomycota	c_Eurotiomycetes	o_Eurotiales	f_Aspergillaceae	g_Penicillium	s_Penicillium ochrochloron	FJ004541.1	94.57	0	0	0	0	0	0	0	0	0	1	0	0	0	0	0	0	0	0	0	0	0	0	0	0	0	0	0	0	0	0	0	0	0	0	0	0	0	0	0
OTU_1656	sk_Eukaryota	k_Fungi	p_Ascomycota	c_Eurotiomycetes	o_Eurotiales	f_Aspergillaceae	g_Penicillium	s_Penicillium ochrochloron	FJ004541.1	94.33	0	0	0	0	0	0	0	0	0	1	0	0	0	0	0	0	0	0	0	0	0	0	0	0	0	0	0	0	0	0	0	0	0	0	0	0	0	0	0
OTU_1225	sk_Eukaryota	k_Fungi	p_Ascomycota	c_Eurotiomycetes	o_Eurotiales	f_Aspergillaceae	g_Penicillium	s_Penicillium ochrochloron	FJ004541.1	96.09	0	0	0	0	0	0	0	0	0	2	0	0	0	0	0	0	0	0	0	0	0	0	0	0	0	0	0	0	0	0	0	0	0	0	0	0	0	0	0
OTU_6708	sk_Eukaryota	k_Fungi	p_Ascomycota	c_Eurotiomycetes	o_Eurotiales	f_Aspergillaceae	g_Penicillium	s_Penicillium ochrochloron	FJ004541.1	90.78	0	0	0	0	0	0	0	0	0	1	0	0	0	0	0	0	0	0	0	0	0	0	0	0	0	0	0	0	0	0	0	0	0	0	0	0	0	0	0
OTU_6715	sk_Eukaryota	k_Fungi	p_Ascomycota	c_Eurotiomycetes	o_Eurotiales	f_Aspergillaceae	g_Penicillium	s_Penicillium ochrochloron	FJ004541.1	91.84	0	0	0	0	0	0	0	0	0	1	0	0	0	0	0	0	0	0	0	0	0	0	0	0	0	0	0	0	0	0	0	0	0	0	0	0	0	0	0
OTU_6728	sk_Eukaryota	k_Fungi	p_Ascomycota	c_Eurotiomycetes	o_Eurotiales	f_Aspergillaceae	g_Penicillium	s_Penicillium ochrochloron	FJ004541.1	93.24	0	0	0	0	0	0	0	0	0	1	0	0	0	0	0	0	0	0	0	0	0	0	0	0	0	0	0	0	0	0	0	0	0	0	0	0	0	0	0
OTU_6730	sk_Eukaryota	k_Fungi	p_Ascomycota	c_Eurotiomycetes	o_Eurotiales	f_Aspergillaceae	g_Penicillium	s_Penicillium ochrochloron	FJ004541.1	95.02	0	0	0	0	0	0	0	0	0	1	0	0	0	0	0	0	0	0	0	0	0	0	0	0	0	0	0	0	0	0	0	0	0	0	0	0	0	0	0
OTU_2099	sk_Eukaryota	k_Fungi	p_Ascomycota	c_Eurotiomycetes	o_Eurotiales	f_Aspergillaceae	g_Penicillium	s_Penicillium ochrochloron	FJ004541.1	93.48	0	0	0	0	0	0	0	0	0	1	0	0	0	0	0	0	0	0	0	0	0	0	0	0	0	0	0	0	0	0	0	0	0	0	0	0	0	0	0
OTU_95	sk_Eukaryota	k_Fungi	p_Ascomycota	c_Eurotiomycetes	o_Eurotiales	f_Aspergillaceae	g_Penicillium	s_Penicillium sclerotiorum	FJ004548.1	98.22	0	505	0	0	0	0	40	0	0	0	2	0	0	0	0	0	2112	0	0	19	0	0	0	827	222	0	0	0	13	0	0	0	0	0	0	0	0	0	0
OTU_5077	sk_Eukaryota	k_Fungi	p_Ascomycota	c_Eurotiomycetes	o_Eurotiales	f_Aspergillaceae	g_Penicillium	s_Penicillium sclerotiorum	FJ004548.1	93.5	0	0	0	0	0	0	0	0	0	0	0	0	0	0	0	0	0	0	0	0	0	0	0	1	0	0	0	0	0	0	0	0	0	0	0	0	0	0	0
OTU_3427	sk_Eukaryota	k_Fungi	p_Ascomycota	c_Eurotiomycetes	o_Eurotiales	f_Aspergillaceae	g_Penicillium	s_Penicillium sclerotiorum	FJ004548.1	92.88	0	0	0	0	0	0	97	0	0	0	0	0	0	0	0	0	0	0	0	0	0	0	0	0	0	0	0	0	0	0	0	0	0	0	0	0	0	0	0
OTU_5408	sk_Eukaryota	k_Fungi	p_Ascomycota	c_Eurotiomycetes	o_Eurotiales	f_Aspergillaceae	g_Penicillium	s_Penicillium sclerotiorum	FJ004548.1	91.81	0	0	0	0	0	0	1	0	0	0	0	0	0	0	0	0	0	0	0	0	0	0	0	0	0	0	0	0	0	0	0	0	0	0	0	0	0	0	0
OTU_4869	sk_Eukaryota	k_Fungi	p_Ascomycota	c_Eurotiomycetes	o_Eurotiales	f_Aspergillaceae	g_Penicillium	s_Penicillium sclerotiorum	FJ004548.1	92.17	0	0	0	0	0	0	0	0	0	0	0	0	0	0	0	0	1	0	0	0	0	0	0	0	0	0	0	0	0	0	0	0	0	0	0	0	0	0	0
OTU_3971	sk_Eukaryota	k_Fungi	p_Ascomycota	c_Eurotiomycetes	o_Eurotiales	f_Aspergillaceae	g_Penicillium	s_Penicillium sclerotiorum	FJ004548.1	90.75	0	0	0	0	0	0	0	0	0	0	0	0	0	0	0	0	1	0	0	0	0	0	0	0	0	0	0	0	0	0	0	0	0	0	0	0	0	0	0
OTU_6526	sk_Eukaryota	k_Fungi	p_Ascomycota	c_Eurotiomycetes	o_Eurotiales	f_Aspergillaceae	g_Penicillium	s_Penicillium sclerotiorum	FJ004548.1	92.88	0	0	0	0	0	0	0	0	0	0	0	0	0	0	0	0	1	0	0	0	0	0	0	0	0	0	0	0	0	0	0	0	0	0	0	0	0	0	0
OTU_6536	sk_Eukaryota	k_Fungi	p_Ascomycota	c_Eurotiomycetes	o_Eurotiales	f_Aspergillaceae	g_Penicillium	s_Penicillium sclerotiorum	FJ004548.1	94.31	0	0	0	0	0	0	0	0	0	0	0	0	0	0	0	0	1	0	0	0	0	0	0	0	0	0	0	0	0	0	0	0	0	0	0	0	0	0	0
OTU_3390	sk_Eukaryota	k_Fungi	p_Ascomycota	c_Eurotiomycetes	o_Eurotiales	f_Aspergillaceae	g_Penicillium	s_Penicillium spinulosum	FJ004552.1	91.81	0	6	0	0	0	0	0	0	0	0	0	0	0	0	0	0	0	0	0	0	0	0	0	0	0	0	0	0	0	0	0	0	0	0	0	0	0	0	0
OTU_3516	sk_Eukaryota	k_Fungi	p_Ascomycota	c_Eurotiomycetes	o_Eurotiales	f_Aspergillaceae	g_Penicillium	s_Penicillium spinulosum	FJ004552.1	93.45	0	0	0	0	0	0	0	0	0	0	0	0	0	0	0	0	5	0	0	0	0	0	0	0	0	0	0	0	0	0	0	0	0	0	0	0	0	0	0
OTU_6694	sk_Eukaryota	k_Fungi	p_Ascomycota	c_Eurotiomycetes	o_Eurotiales	f_Aspergillaceae	g_Penicillium	s_Penicillium waksmanii	FJ004559.1	93.77	0	0	0	0	0	0	0	0	0	1	0	0	0	0	0	0	0	0	0	0	0	0	0	0	0	0	0	0	0	0	0	0	0	0	0	0	0	0	0
OTU_4172	sk_Eukaryota	k_Fungi	p_Ascomycota	c_Eurotiomycetes	o_Eurotiales	f_Aspergillaceae	g_Penicillium	s_Penicillium waksmanii	FJ004559.1	96.44	0	0	0	3	0	0	0	0	0	0	0	0	0	0	0	0	0	0	0	0	0	0	0	0	0	0	0	0	0	0	0	0	0	0	0	0	0	0	0
OTU_3242	sk_Eukaryota	k_Fungi	p_Ascomycota	c_Eurotiomycetes	o_Eurotiales	f_Aspergillaceae	g_Penicillium	s_Penicillium waksmanii	FJ004559.1	93.24	0	0	0	0	0	0	0	0	0	1	0	0	0	0	0	0	0	0	0	0	0	3	0	0	0	0	0	0	0	0	0	0	0	0	0	0	0	0	0
OTU_3729	sk_Eukaryota	k_Fungi	p_Ascomycota	c_Eurotiomycetes	o_Eurotiales	f_Trichocomaceae	g_Talaromyces	s_Talaromyces minioluteus	FJ004539.1	93.95	0	0	0	0	0	0	0	0	0	482	0	0	0	0	0	0	0	0	0	0	0	326	0	0	0	0	0	0	0	0	0	0	0	0	0	0	0	0	0
OTU_2758	sk_Eukaryota	k_Fungi	p_Ascomycota	c_Eurotiomycetes	o_Eurotiales	f_Trichocomaceae	g_Talaromyces	s_Talaromyces minioluteus	FJ004539.1	94.16	0	0	0	0	0	0	0	0	0	0	0	0	0	0	0	0	0	0	0	0	0	3	0	0	0	0	0	0	0	0	0	0	0	0	0	0	0	0	0
OTU_6673	sk_Eukaryota	k_Fungi	p_Ascomycota	c_Eurotiomycetes	o_Eurotiales	f_Trichocomaceae	g_Talaromyces	s_Talaromyces minioluteus	FJ004539.1	91.81	0	0	0	0	0	0	0	0	0	0	0	0	0	0	0	0	0	0	0	0	0	1	0	0	0	0	0	0	0	0	0	0	0	0	0	0	0	0	0
OTU_6701	sk_Eukaryota	k_Fungi	p_Ascomycota	c_Eurotiomycetes	o_Eurotiales	f_Trichocomaceae	g_Talaromyces	s_Talaromyces minioluteus	FJ004539.1	91.1	0	0	0	0	0	0	0	0	0	1	0	0	0	0	0	0	0	0	0	0	0	0	0	0	0	0	0	0	0	0	0	0	0	0	0	0	0	0	0
OTU_4066	sk_Eukaryota	k_Fungi	p_Ascomycota	c_Eurotiomycetes	o_Eurotiales	f_Trichocomaceae	g_Talaromyces	s_Talaromyces verruculosus	FJ004555.1	92.88	0	0	0	0	0	0	0	0	0	0	0	0	0	0	0	0	3	0	0	0	0	0	0	0	8	0	0	0	0	0	0	0	0	0	0	0	0	0	0
OTU_818	sk_Eukaryota	k_Fungi	p_Ascomycota	c_Eurotiomycetes	o_Eurotiales	f_Trichocomaceae	g_Talaromyces	s_Talaromyces verruculosus	FJ004555.1	97.15	0	0	0	0	0	0	0	0	0	0	0	0	0	0	0	0	0	0	0	0	16	0	0	0	0	0	0	0	0	0	0	0	0	0	0	0	0	0	68
OTU_4873	sk_Eukaryota	k_Fungi	p_Ascomycota	c_Eurotiomycetes	o_Eurotiales	f_Trichocomaceae	g_Talaromyces	s_Talaromyces verruculosus	FJ004555.1	93.24	0	0	0	0	0	0	0	0	0	0	0	0	0	0	0	0	2	0	0	0	0	0	0	0	0	0	0	0	0	0	0	0	0	0	0	0	0	0	0
OTU_2701	sk_Eukaryota	k_Fungi	p_Ascomycota	c_Eurotiomycetes	o_Eurotiales	f_Trichocomaceae	g_Talaromyces	s_Talaromyces verruculosus	FJ004555.1	93.59	0	0	39	0	0	0	0	0	0	0	0	0	0	0	0	0	0	0	0	0	0	0	0	0	0	0	0	0	0	0	0	0	0	0	0	0	0	0	0
OTU_1488	sk_Eukaryota	k_Fungi	p_Ascomycota	c_Leotiomycetes	o_Helotiales	f_Chaetomellaceae	g_Synchaetomella	s_Synchaetomella acerina	JX989833.1	90.76	0	2	30	0	0	0	0	0	0	0	0	0	0	0	0	0	0	0	0	0	0	0	0	0	0	0	0	0	0	0	0	0	0	0	0	0	0	0	0
OTU_5056	sk_Eukaryota	k_Fungi	p_Ascomycota	c_Leotiomycetes	o_Helotiales	f_Chaetomellaceae	g_Synchaetomella	s_Synchaetomella acerina	JX989833.1	90.23	0	1	0	0	0	0	0	0	0	0	0	0	0	0	0	0	0	0	0	0	0	0	0	0	0	0	0	0	0	0	0	0	0	0	0	0	0	0	0
OTU_1965	sk_Eukaryota	k_Fungi	p_Ascomycota	c_Leotiomycetes	o_Helotiales	f_Chaetomellaceae	g_Synchaetomella	s_Synchaetomella acerina	JX989833.1	91.35	0	0	2	11	0	0	0	0	0	0	0	0	0	0	0	0	0	0	0	0	0	0	0	2	17	0	0	0	0	0	0	0	0	0	0	0	0	0	0
OTU_3579	sk_Eukaryota	k_Fungi	p_Ascomycota	c_Leotiomycetes	o_Helotiales	f_Chaetomellaceae	g_Synchaetomella	s_Synchaetomella acerina	JX989833.1	90.03	0	0	0	0	0	0	0	0	0	0	0	0	0	4	0	0	0	0	0	0	0	0	0	0	0	0	5	0	0	0	0	0	0	0	0	0	0	0	0
OTU_1577	sk_Eukaryota	k_Fungi	p_Ascomycota	c_Leotiomycetes	o_Helotiales	f_Chaetomellaceae	g_Synchaetomella	s_Synchaetomella acerina	JX989833.1	90.29	0	0	0	39	0	0	0	0	0	0	0	0	0	12	0	0	0	0	0	0	0	0	0	0	0	0	0	0	0	0	0	0	0	0	0	0	0	0	0
OTU_1052	sk_Eukaryota	k_Fungi	p_Ascomycota	c_Leotiomycetes	o_Helotiales	f_Chaetomellaceae	g_Synchaetomella	s_Synchaetomella acerina	JX989833.1	90.38	0	0	0	6	0	0	0	0	0	0	0	0	0	0	123	0	0	0	0	0	0	0	0	0	0	0	0	0	0	0	0	0	0	0	0	0	0	0	0
OTU_4693	sk_Eukaryota	k_Fungi	p_Ascomycota	c_Leotiomycetes	o_Helotiales	f_Chaetomellaceae	g_Synchaetomella	s_Synchaetomella acerina	JX989833.1	93.61	0	0	0	0	0	0	0	0	0	0	0	0	0	0	0	0	0	0	0	0	0	0	0	0	0	0	0	0	0	0	0	0	0	0	0	0	0	0	0
OTU_1128	sk_Eukaryota	k_Fungi	p_Ascomycota	c_Leotiomycetes	o_Helotiales	f_Chaetomellaceae	g_Synchaetomella	s_Synchaetomella acerina	JX989833.1	90.06	0	0	0	0	0	0	0	0	0	24	0	0	0	0	0	21	38	3	0	0	0	30	0	0	0	0	0	0	0	0	0	0	0	0	0	0	0	0	0
OTU_1889	sk_Eukaryota	k_Fungi	p_Ascomycota	c_Leotiomycetes	o_Helotiales	f_Chaetomellaceae	g_Synchaetomella	s_Synchaetomella acerina	JX989833.1	95.21	0	0	0	0	0	0	0	0	0	0	0	0	0	0	0	0	0	0	0	0	1	0	0	0	0	0	0	0	0	0	0	0	0	0	0	0	0	0	0
OTU_6477	sk_Eukaryota	k_Fungi	p_Ascomycota	c_Leotiomycetes	o_Helotiales	f_Chaetomellaceae	g_Synchaetomella	s_Synchaetomella acerina	JX989833.1	90.38	0	0	0	0	0	0	0	0	0	0	0	0	0	0	0	0	0	0	0	0	1	0	0	0	0	0	0	0	0	0	0	0	0	0	0	0	0	0	0
OTU_6834	sk_Eukaryota	k_Fungi	p_Ascomycota	c_Leotiomycetes	o_Helotiales	f_Chaetomellaceae	g_Synchaetomella	s_Synchaetomella acerina	JX989833.1	90.13	0	0	0	0	0	0	0	0	0	0	0	0	0	0	0	0	0	0	0	0	0	0	0	0	0	0	0	0	0	0	0	0	0	0	0	0	0	0	0
OTU_1909	sk_Eukaryota	k_Fungi	p_Ascomycota	c_Leotiomycetes	o_Helotiales	f_Chaetomellaceae	g_Synchaetomella	s_Synchaetomella acerina	JX989833.1	90.42	0	0	0	0	0	0	0	0	0	0	0	0	0	0	0	0	0	0	0	0	0	0	0	0	0	0	0	0	0	0	0	0	0	0	0	0	0	0	0
OTU_2922	sk_Eukaryota	k_Fungi	p_Ascomycota	c_Leotiomycetes	o_Helotiales	f_Chaetomellaceae	g_Synchaetomella	s_Synchaetomella acerina	JX989833.1	91.67	0	0	0	0	0	0	0	0	0	0	0	0	0	0	0	0	0	0	0	0	0	0	0	0	0	0	0	0	0	0	0	0	0	0	0	0	0	0	0
OTU_6942	sk_Eukaryota	k_Fungi	p_Ascomycota	c_Leotiomycetes	o_Helotiales	f_Chaetomellaceae	g_Synchaetomella	s_Synchaetomella acerina	JX989833.1	90.1	0	0	0	0	0	0	0	0	0	0	0	0	0	0	0	0	0	0	0	0	0	0	0	0	0	0	0	0	0	0	0	0	0	0	0	0	0	0	0
OTU_2613	sk_Eukaryota	k_Fungi	p_Ascomycota	c_Leotiomycetes	o_Helotiales	f_Helotiaceae	g_Articulospora	s_Articulospora atra	KP234375.1	91.96	0	0	0	3	0	0	0	0	0	0	0	0	14	0	0	0	0	0	0	0	0	0	0	0	0	0	0	0	0	0	0	0	0	0	0	0	0	0	0
OTU_1012	sk_Eukaryota	k_Fungi	p_Ascomycota	c_Leotiomycetes	o_Helotiales	f_Helotiaceae	g_Articulospora	s_Articulospora atra	KP234375.1	91	136	0	0	0	0	0	0	0	0	0	0	0	0	0	0	0	0	0	0	0	0	0	0	0	0	0	0	0	0	0	0	0	0	0	0	0	0	0	0
OTU_4977	sk_Eukaryota	k_Fungi	p_Ascomycota	c_Leotiomycetes	o_Helotiales	f_Helotiaceae	g_Articulospora	s_Articulospora tetracladia	KP234382.1	90.45	0	0	0	0	0	0	0	0	0	0	0	0	0	0	0	0	0	0	0	0	0	0	0	0	0	0	0	0	0	0	0	0	0	0	0	0	0	0	0
OTU_4864	sk_Eukaryota	k_Fungi	p_Ascomycota	c_Leotiomycetes	o_Helotiales	f_Helotiaceae	g_Articulospora	s_Articulospora tetracladia	EU998935.1	91.56	0	0	0	0	0	0	0	0	0	0	0	0	0	0	0	0	3	0	0	0	0	0	0	0	0	0	0	0	0	0	0	0	0	0	0	0	0	0	0
OTU_6499	sk_Eukaryota	k_Fungi	p_Ascomycota	c_Leotiomycetes	o_Helotiales	f_Helotiaceae	g_Articulospora	s_Articulospora tetracladia	EU998935.1	90.13	0	0	0	0	0	0	0	0	0	0	0	0	0	0	0	0	1	0	0	0	0	0	0	0	0	0	0	0	0	0	0	0	0	0	0	0	0	0	0
OTU_3362	sk_Eukaryota	k_Fungi	p_Ascomycota	c_Leotiomycetes	o_Helotiales	f_Helotiaceae	g_Articulospora	s_Articulospora tetracladia	EU998933.1	90.73	0	0	0	0	0	0	0	0	0	10	0	0	0	0	0	0	0	0	0	0	0	0	0	0	0	0	0	0	0	0	0	0	0	0	0	0	0	0	0
OTU_479	sk_Eukaryota	k_Fungi	p_Ascomycota	c_Sordariomycetes	o_Glomerellales	f_Australiascaceae	g_Monilochaetes	s_Monilochaetes infuscans	FJ663056.1	92.83	0	0	0	0	0	151	0	0	0	0	0	0	364	0	0	0	0	0	0	0	16	0	0	0	0	0	0	0	0	0	0	0	0	0	0	0	0	0	0
OTU_6731	sk_Eukaryota	k_Fungi	p_Ascomycota	c_Sordariomycetes	o_Glomerellales	f_Glomerellaceae	g_Colletotrichum	s_Colletotrichum acutatum	KX108949.1	90.72	0	0	0	0	0	0	0	0	0	1	0	0	0	0	0	0	0	0	0	0	0	0	0	0	0	0	0	0	0	0	0	0	0	0	0	0	0	0	0
OTU_2487	sk_Eukaryota	k_Fungi	p_Ascomycota	c_Sordariomycetes	o_Glomerellales	f_Glomerellaceae	g_Colletotrichum	s_Colletotrichum coccodes	KP987546.1	100	0	0	0	0	0	0	0	0	0	0	0	0	0	0	0	0	12	0	0	0	0	0	0	0	0	0	0	0	0	0	0	0	0	0	0	0	0	0	0
OTU_670	sk_Eukaryota	k_Fungi	p_Ascomycota	c_Sordariomycetes	o_Glomerellales	f_Glomerellaceae	g_Colletotrichum	s_Colletotrichum truncatum	KP987535.1	100	0	0	15	0	0	0	0	3	0	3	0	0	50	0	0	7	11	0	0	0	5	2	0	0	0	0	0	0	0	0	0	0	0	0	0	0	0	5	108
OTU_1786	sk_Eukaryota	k_Fungi	p_Ascomycota	c_Sordariomycetes	o_Glomerellales	f_Glomerellaceae	g_Glomerella	s_Glomerella glycines	KP987537.1	96.37	0	0	0	0	0	0	0	0	0	0	0	0	0	0	0	0	17	0	0	0	0	0	0	0	0	0	0	0	0	0	0	0	0	0	0	0	0	0	0
OTU_4044	sk_Eukaryota	k_Fungi	p_Ascomycota	c_Sordariomycetes	o_Hypocreales	f__	g_Emericellopsis	s_Emericellopsis minima	FJ501225.1	91.69	0	2	0	0	0	0	0	0	0	0	0	0	0	0	0	0	0	0	0	0	0	0	0	0	0	0	0	0	0	0	0	0	0	0	0	0	0	0	0
OTU_3026	sk_Eukaryota	k_Fungi	p_Ascomycota	c_Sordariomycetes	o_Hypocreales	f__	g_Emericellopsis	s_Emericellopsis minima	FJ501225.1	90.23	0	9	0	0	0	0	0	0	0	0	0	0	0	0	0	0	0	0	0	0	0	0	0	0	0	0	0	0	0	0	0	0	0	0	0	0	0	0	0
OTU_5128	sk_Eukaryota	k_Fungi	p_Ascomycota	c_Sordariomycetes	o_Hypocreales	f__	g_Emericellopsis	s_Emericellopsis minima	FJ501225.1	92.51	0	0	0	0	0	0	0	0	0	0	0	0	0	0	0	0	0	0	0	0	0	0	0	0	1	0	0	0	0	0	0	0	0	0	0	0	0	0	0
OTU_4465	sk_Eukaryota	k_Fungi	p_Ascomycota	c_Sordariomycetes	o_Hypocreales	f__	g_Emericellopsis	s_Emericellopsis minima	FJ501225.1	90.45	0	0	0	0	0	0	0	0	0	0	0	0	0	0	0	0	0	0	0	0	0	0	0	0	2	0	0	0	0	0	0	0	0	0	0	0	0	0	0
OTU_2050	sk_Eukaryota	k_Fungi	p_Ascomycota	c_Sordariomycetes	o_Hypocreales	f__	g_Emericellopsis	s_Emericellopsis minima	FJ501225.1	90.73	0	0	0	0	1	0	0	0	0	1	0	0	0	1	0	0	0	0	0	0	0	6	0	0	0	0	0	0	0	0	0	0	0	0	0	0	0	0	0
OTU_2602	sk_Eukaryota	k_Fungi	p_Ascomycota	c_Sordariomycetes	o_Hypocreales	f__	g_Emericellopsis	s_Emericellopsis minima	FJ501225.1	91.18	0	0	0	0	0	0	0	0	0	0	0	0	0	0	0	0	16	0	0	0	0	0	0	0	0	0	0	0	0	0	0	0	0	0	0	0	0	0	0
OTU_5373	sk_Eukaryota	k_Fungi	p_Ascomycota	c_Sordariomycetes	o_Hypocreales	f__	g_Emericellopsis	s_Emericellopsis minima	FJ501225.1	91.69	0	0	0	0	0	0	0	0	0	0	0	0	0	0	0	0	0	0	0	0	0	0	0	0	0	0	0	0	0	0	0	0	0	0	0	0	0	0	0
OTU_1014	sk_Eukaryota	k_Fungi	p_Ascomycota	c_Sordariomycetes	o_Hypocreales	f__	g_Emericellopsis	s_Emericellopsis minima	FJ501225.1	90.73	0	0	0	0	0	0	0	0	0	10	0	0	0	2	0	0	0	0	0	0	0	6	0	0	0	0	0	0	0	0	0	0	0	0	0	0	0	0	0
OTU_3892	sk_Eukaryota	k_Fungi	p_Ascomycota	c_Sordariomycetes	o_Hypocreales	f__	g_Emericellopsis	s_Emericellopsis minima	FJ501225.1	90.6	0	0	0	0	0	0	0	0	0	0	0	0	0	0	0	0	0	0	0	0	0	0	0	0	0	0	0	0	0	0	0	0	0	0	0	0	0	0	0
OTU_2817	sk_Eukaryota	k_Fungi	p_Ascomycota	c_Sordariomycetes	o_Hypocreales	f__	g_Emericellopsis	s_Emericellopsis minima	FJ501225.1	90.73	0	0	0	0	0	14	0	0	0	0	0	0	0	0	0	0	0	0	0	0	0	0	0	0	0	0	0	0	0	0	0	0	0	0	0	0	0	0	0
OTU_1215	sk_Eukaryota	k_Fungi	p_Ascomycota	c_Sordariomycetes	o_Hypocreales	f__	g_Emericellopsis	s_Emericellopsis minima	FJ501225.1	90.1	0	0	0	0	0	0	0	0	0	0	0	0	0	0	0	0	0	92	0	0	0	0	0	0	0	0	0	0	0	0	0	0	0	0	0	0	0	0	0
OTU_4978	sk_Eukaryota	k_Fungi	p_Ascomycota	c_Sordariomycetes	o_Hypocreales	f__	g_Emericellopsis	s_Emericellopsis minima	FJ501225.1	91.05	0	0	0	0	0	0	0	0	0	0	0	0	0	0	0	0	0	0	0	0	0	0	0	0	0	0	0	0	0	0	0	0	0	0	0	0	0	0	0
OTU_2835	sk_Eukaryota	k_Fungi	p_Ascomycota	c_Sordariomycetes	o_Hypocreales	f__	g_Emericellopsis	s_Emericellopsis minima	FJ501225.1	90.42	0	0	10	0	0	0	0	0	0	0	0	0	0	0	0	0	0	0	0	0	0	0	0	0	0	0	0	0	0	0	0	0	0	0	0	0	0	0	0
OTU_1993	sk_Eukaryota	k_Fungi	p_Ascomycota	c_Sordariomycetes	o_Hypocreales	f__	g_Emericellopsis	s_Emericellopsis minima	FJ501225.1	91.05	0	0	0	0	0	0	0	0	0	0	0	0	0	0	0	0	0	0	0	0	0	0	0	0	0	0	0	0	0	0	0	0	0	0	0	0	0	0	0
OTU_2041	sk_Eukaryota	k_Fungi	p_Ascomycota	c_Sordariomycetes	o_Hypocreales	f__	g_Emericellopsis	s_Emericellopsis minima	FJ501225.1	90.1	0	0	0	0	0	0	0	0	0	0	0	0	0	0	0	0	0	0	0	0	0	0	0	0	0	0	0	0	0	0	0	0	0	0	0	0	0	0	0
OTU_2496	sk_Eukaryota	k_Fungi	p_Ascomycota	c_Sordariomycetes	o_Hypocreales	f__	g_Emericellopsis	s_Emericellopsis minima	FJ501225.1	90.06	0	0	20	0	0	0	0	0	0	0	0	0	0	0	0	0	0	0	0	0	0	0	0	0	0	0	0	0	0	0	0	0	0	0	0	0	0	0	0
OTU_4706	sk_Eukaryota	k_Fungi	p_Ascomycota	c_Sordariomycetes	o_Hypocreales	f__	g_Gliocladium	s_Gliocladium viride	FJ663055.1	95.53	0	0	0	0	0	0	0	0	0	0	0	0	0	0	0	0	0	0	0	0	0	0	0	0	0	0	0	0	0	0	0	0	0	0	0	0	0	0	0
OTU_3672	sk_Eukaryota	k_Fungi	p_Ascomycota	c_Sordariomycetes	o_Hypocreales	f__	g_Gliocladium	s_Gliocladium viride	FJ663055.1	90.73	0	0	0	0	0	0	0	0	0	0	0	0	0	0	0	0	0	0	0	0	0	0	0	0	0	0	0	0	0	0	0	0	0	0	0	1	0	0	0
OTU_1059	sk_Eukaryota	k_Fungi	p_Ascomycota	c_Sordariomycetes	o_Hypocreales	f__	g_Gliocladium	s_Gliocladium viride	FJ663055.1	96.17	0	0	0	0	0	0	0	0	0	0	0	0	0	0	0	0	59	0	0	0	0	0	0	0	0	0	0	0	0	0	0	0	0	0	0	0	0	0	0
OTU_1510	sk_Eukaryota	k_Fungi	p_Ascomycota	c_Sordariomycetes	o_Hypocreales	f__	g_Stilbella	s_Stilbella aciculosa	FJ663057.1	91.37	0	0	0	13	0	0	0	4	0	0	0	0	0	49	0	0	0	0	0	0	0	0	0	0	0	0	0	0	0	0	0	0	0	0	0	0	0	0	0
OTU_3871	sk_Eukaryota	k_Fungi	p_Ascomycota	c_Sordariomycetes	o_Hypocreales	f_Bionectriaceae	g_Clonostachys	s_Clonostachys compactiuscula	FJ663053.1	90.71	0	0	0	4	0	0	0	0	0	0	0	0	0	0	0	0	0	0	0	0	0	0	0	0	0	0	0	0	0	0	0	0	0	0	0	0	0	0	0
OTU_3114	sk_Eukaryota	k_Fungi	p_Ascomycota	c_Sordariomycetes	o_Hypocreales	f_Bionectriaceae	g_Clonostachys	s_Clonostachys compactiuscula	FJ663053.1	91.69	0	0	0	0	0	0	0	0	0	0	0	0	0	0	0	0	0	0	0	0	0	10	0	0	0	0	0	0	0	0	0	0	0	0	0	0	0	0	0
OTU_2842	sk_Eukaryota	k_Fungi	p_Ascomycota	c_Sordariomycetes	o_Hypocreales	f_Bionectriaceae	g_Gliomastix	s_Gliomastix murorum	FJ663051.1	90.58	0	7	0	0	0	0	0	0	0	0	0	0	0	0	0	0	0	0	0	0	0	0	0	4	0	0	0	0	0	0	0	0	0	0	0	0	0	0	0
OTU_4430	sk_Eukaryota	k_Fungi	p_Ascomycota	c_Sordariomycetes	o_Hypocreales	f_Bionectriaceae	g_Gliomastix	s_Gliomastix murorum	FJ663051.1	90.23	0	2	0	0	0	0	0	0	0	0	0	0	0	0	0	0	0	0	0	0	0	0	0	0	0	0	0	0	0	0	0	0	0	0	0	0	0	0	0
OTU_5470	sk_Eukaryota	k_Fungi	p_Ascomycota	c_Sordariomycetes	o_Hypocreales	f_Bionectriaceae	g_Gliomastix	s_Gliomastix murorum	FJ663051.1	90.67	0	0	0	0	0	0	0	0	0	0	0	0	0	0	0	0	0	0	0	0	0	0	0	0	0	0	0	0	0	0	0	0	1	0	0	0	0	0	0
OTU_4600	sk_Eukaryota	k_Fungi	p_Ascomycota	c_Sordariomycetes	o_Hypocreales	f_Bionectriaceae	g_Gliomastix	s_Gliomastix murorum	FJ663051.1	93.83	0	0	0	0	0	0	0	0	0	0	0	0	0	1	0	0	0	0	0	0	0	0	0	0	0	0	0	0	0	0	0	0	0	0	0	0	0	0	0
OTU_6628	sk_Eukaryota	k_Fungi	p_Ascomycota	c_Sordariomycetes	o_Hypocreales	f_Bionectriaceae	g_Gliomastix	s_Gliomastix murorum	FJ663051.1	92.26	0	0	0	0	0	0	0	0	0	0	0	0	0	0	0	0	0	0	0	0	0	1	0	0	0	0	0	0	0	0	0	0	0	0	0	0	0	0	0
OTU_1246	sk_Eukaryota	k_Fungi	p_Ascomycota	c_Sordariomycetes	o_Hypocreales	f_Clavicipitaceae	g_Metarhizium	s_Metarhizium anisopliae	FJ501247.1	94.57	0	0	0	0	0	0	0	0	0	0	0	0	0	0	0	0	0	0	0	0	0	0	0	17	56	0	0	0	0	0	0	0	0	0	0	0	0	0	0
OTU_4454	sk_Eukaryota	k_Fungi	p_Ascomycota	c_Sordariomycetes	o_Hypocreales	f_Clavicipitaceae	g_Metarhizium	s_Metarhizium anisopliae	FJ501247.1	90.42	0	0	0	0	0	0	0	0	0	0	0	0	0	0	0	0	0	0	0	0	0	0	0	2	0	0	0	0	0	0	0	0	0	0	0	0	0	0	0
OTU_1631	sk_Eukaryota	k_Fungi	p_Ascomycota	c_Sordariomycetes	o_Hypocreales	f_Clavicipitaceae	g_Metarhizium	s_Metarhizium anisopliae	FJ501247.1	90.42	0	0	0	0	0	0	0	0	0	0	0	0	0	0	260	0	0	0	0	0	0	0	0	0	0	0	0	0	0	0	0	0	0	38	0	0	0	0	0
OTU_2760	sk_Eukaryota	k_Fungi	p_Ascomycota	c_Sordariomycetes	o_Hypocreales	f_Clavicipitaceae	g_Metarhizium	s_Metarhizium anisopliae	FJ501247.1	92.33	0	0	0	0	0	0	0	0	0	28	0	0	0	0	0	0	0	0	0	0	0	0	0	0	0	0	0	0	0	0	0	0	0	0	0	0	0	0	0
OTU_5002	sk_Eukaryota	k_Fungi	p_Ascomycota	c_Sordariomycetes	o_Hypocreales	f_Clavicipitaceae	g_Metarhizium	s_Metarhizium anisopliae	FJ501247.1	91.67	0	0	0	0	0	0	0	0	0	0	0	0	0	0	0	0	0	0	0	0	0	0	0	0	0	0	0	0	0	0	0	0	0	0	0	0	0	0	0
OTU_1349	sk_Eukaryota	k_Fungi	p_Ascomycota	c_Sordariomycetes	o_Hypocreales	f_Cordycipitaceae	g_Beauveria	s_Beauveria bassiana	FJ501224.1	91.35	0	0	0	0	0	0	0	0	0	0	0	0	9	0	0	0	2	21	0	0	0	1	0	2	0	0	0	0	0	0	0	0	0	0	0	0	0	0	0
OTU_4451	sk_Eukaryota	k_Fungi	p_Ascomycota	c_Sordariomycetes	o_Hypocreales	f_Cordycipitaceae	g_Beauveria	s_Beauveria bassiana	FJ501224.1	92.97	0	0	0	0	0	0	0	0	0	0	0	0	0	0	0	0	0	0	0	0	0	0	0	2	0	0	0	0	0	0	0	0	0	0	0	0	0	0	0
OTU_2772	sk_Eukaryota	k_Fungi	p_Ascomycota	c_Sordariomycetes	o_Hypocreales	f_Cordycipitaceae	g_Beauveria	s_Beauveria bassiana	FJ501224.1	90.42	0	0	0	0	0	0	0	0	0	0	0	0	0	0	0	0	0	0	0	0	0	0	0	0	15	0	0	0	0	0	0	0	0	0	0	0	0	0	0
OTU_973	sk_Eukaryota	k_Fungi	p_Ascomycota	c_Sordariomycetes	o_Hypocreales	f_Cordycipitaceae	g_Beauveria	s_Beauveria bassiana	FJ501224.1	91.26	0	0	79	0	0	9	0	0	0	8	0	0	0	1	0	0	0	0	0	0	0	1	0	0	0	0	0	0	0	0	0	0	0	0	0	0	0	0	0
OTU_2205	sk_Eukaryota	k_Fungi	p_Ascomycota	c_Sordariomycetes	o_Hypocreales	f_Cordycipitaceae	g_Beauveria	s_Beauveria bassiana	FJ501224.1	92.08	0	0	0	5	0	0	0	0	0	0	0	0	0	0	0	0	12	0	0	0	0	2	0	0	0	0	0	0	0	0	0	0	0	0	0	0	0	0	0
OTU_2605	sk_Eukaryota	k_Fungi	p_Ascomycota	c_Sordariomycetes	o_Hypocreales	f_Cordycipitaceae	g_Beauveria	s_Beauveria bassiana	FJ501224.1	90.1	0	0	0	0	0	0	0	0	0	0	0	0	0	19	0	0	0	0	0	0	0	0	0	0	0	0	0	0	0	0	0	0	0	0	0	0	0	0	0
OTU_1387	sk_Eukaryota	k_Fungi	p_Ascomycota	c_Sordariomycetes	o_Hypocreales	f_Cordycipitaceae	g_Beauveria	s_Beauveria bassiana	FJ501224.1	92.33	0	0	0	0	0	0	0	0	0	0	0	0	0	0	71	0	0	0	0	0	0	0	0	0	0	0	0	0	0	0	0	0	0	0	0	0	0	0	0
OTU_4319	sk_Eukaryota	k_Fungi	p_Ascomycota	c_Sordariomycetes	o_Hypocreales	f_Cordycipitaceae	g_Beauveria	s_Beauveria bassiana	FJ501224.1	91.35	0	0	0	0	0	0	0	0	0	0	0	0	0	0	0	3	0	0	0	0	0	0	0	0	0	0	0	0	0	0	0	0	0	0	0	0	0	0	0
OTU_6527	sk_Eukaryota	k_Fungi	p_Ascomycota	c_Sordariomycetes	o_Hypocreales	f_Cordycipitaceae	g_Beauveria	s_Beauveria bassiana	FJ501224.1	91.5	0	0	0	0	0	0	0	0	0	0	0	0	0	0	0	0	1	0	0	0	0	0	0	0	0	0	0	0	0	0	0	0	0	0	0	0	0	0	0
OTU_2910	sk_Eukaryota	k_Fungi	p_Ascomycota	c_Sordariomycetes	o_Hypocreales	f_Cordycipitaceae	g_Beauveria	s_Beauveria bassiana	FJ501224.1	94.23	0	0	0	0	0	2	0	0	0	0	0	0	8	0	0	0	0	0	0	0	0	0	0	0	0	0	0	0	0	0	0	0	0	0	0	0	0	0	0
OTU_1753	sk_Eukaryota	k_Fungi	p_Ascomycota	c_Sordariomycetes	o_Hypocreales	f_Cordycipitaceae	g_Beauveria	s_Beauveria bassiana	FJ501224.1	91.99	0	0	0	0	0	0	0	0	0	0	0	0	0	0	0	0	0	48	0	0	0	0	0	0	0	0	0	0	0	0	0	0	0	0	0	0	0	0	0
OTU_3529	sk_Eukaryota	k_Fungi	p_Ascomycota	c_Sordariomycetes	o_Hypocreales	f_Cordycipitaceae	g_Beauveria	s_Beauveria bassiana	FJ501224.1	91.69	0	0	0	0	0	0	0	0	0	0	0	0	0	0	0	0	0	9	0	0	0	0	0	0	0	0	0	0	0	0	0	0	0	0	0	0	0	0	0
OTU_4939	sk_Eukaryota	k_Fungi	p_Ascomycota	c_Sordariomycetes	o_Hypocreales	f_Cordycipitaceae	g_Beauveria	s_Beauveria bassiana	FJ501224.1	92.16	0	0	0	0	0	0	0	0	0	1	0	0	0	0	0	0	0	0	0	0	0	0	0	0	0	0	0	0	0	0	0	0	0	0	0	0	0	0	0
OTU_6693	sk_Eukaryota	k_Fungi	p_Ascomycota	c_Sordariomycetes	o_Hypocreales	f_Cordycipitaceae	g_Beauveria	s_Beauveria bassiana	FJ501224.1	91.8	0	0	0	0	0	0	0	0	0	1	0	0	0	0	0	0	0	0	0	0	0	0	0	0	0	0	0	0	0	0	0	0	0	0	0	0	0	0	0
OTU_3021	sk_Eukaryota	k_Fungi	p_Ascomycota	c_Sordariomycetes	o_Hypocreales	f_Cordycipitaceae	g_Beauveria	s_Beauveria bassiana	FJ501224.1	90.73	0	0	0	0	0	0	0	0	0	0	0	0	0	0	0	0	0	0	0	0	0	0	0	0	0	0	0	0	0	0	0	0	0	0	0	0	0	0	0
OTU_6924	sk_Eukaryota	k_Fungi	p_Ascomycota	c_Sordariomycetes	o_Hypocreales	f_Cordycipitaceae	g_Beauveria	s_Beauveria bassiana	FJ501224.1	90.06	0	0	0	0	0	0	0	0	0	0	0	0	0	0	0	0	0	0	0	0	0	0	0	0	0	0	0	0	0	0	0	0	0	0	0	0	0	0	0
OTU_6935	sk_Eukaryota	k_Fungi	p_Ascomycota	c_Sordariomycetes	o_Hypocreales	f_Cordycipitaceae	g_Beauveria	s_Beauveria bassiana	FJ501224.1	90.2	0	0	0	0	0	0	0	0	0	0	0	0	0	0	0	0	0	0	0	0	0	0	0	0	0	0	0	0	0	0	0	0	0	0	0	0	0	0	0
OTU_4332	sk_Eukaryota	k_Fungi	p_Ascomycota	c_Sordariomycetes	o_Hypocreales	f_Cordycipitaceae	g_Beauveria	s_Beauveria bassiana	FJ501224.1	90.94	0	0	0	0	0	0	0	0	0	0	0	0	0	0	0	0	0	0	0	0	1	0	0	0	0	0	0	0	0	0	0	0	0	0	0	0	0	0	0
OTU_5228	sk_Eukaryota	k_Fungi	p_Ascomycota	c_Sordariomycetes	o_Hypocreales	f_Cordycipitaceae	g_Beauveria	s_Beauveria bassiana	FJ501223.1	90.2	0	0	0	0	0	0	0	0	0	0	0	0	0	0	0	0	0	0	0	0	0	0	0	0	0	0	0	1	0	0	0	0	0	0	0	0	0	0	0
OTU_2662	sk_Eukaryota	k_Fungi	p_Ascomycota	c_Sordariomycetes	o_Hypocreales	f_Cordycipitaceae	g_Beauveria	s_Beauveria bassiana	FJ501223.1	91.56	0	0	0	0	0	0	0	0	0	0	0	0	0	0	0	0	0	0	0	0	0	0	0	0	0	0	0	0	0	0	0	0	0	0	0	0	0	0	0
OTU_3510	sk_Eukaryota	k_Fungi	p_Ascomycota	c_Sordariomycetes	o_Hypocreales	f_Cordycipitaceae	g_Beauveria	s_Beauveria bassiana	FJ501223.1	91.99	0	0	0	0	0	0	0	0	0	5	0	0	0	0	0	1	0	0	0	0	0	1	0	0	0	0	0	0	0	0	0	0	0	0	0	0	0	0	0
OTU_2318	sk_Eukaryota	k_Fungi	p_Ascomycota	c_Sordariomycetes	o_Hypocreales	f_Cordycipitaceae	g_Beauveria	s_Beauveria bassiana	FJ501223.1	90.42	0	0	0	0	0	0	0	0	0	13	0	0	0	0	0	0	0	0	0	0	0	0	0	0	0	0	0	0	0	0	0	0	0	0	0	0	0	0	0
OTU_2696	sk_Eukaryota	k_Fungi	p_Ascomycota	c_Sordariomycetes	o_Hypocreales	f_Cordycipitaceae	g_Beauveria	s_Beauveria bassiana	FJ501223.1	96.81	0	0	9	0	0	0	0	0	0	0	0	0	0	0	0	0	0	0	0	0	0	0	0	0	0	0	0	0	0	0	0	0	0	0	0	0	0	0	0
OTU_5635	sk_Eukaryota	k_Fungi	p_Ascomycota	c_Sordariomycetes	o_Hypocreales	f_Cordycipitaceae	g_Beauveria	s_Beauveria bassiana	FJ501223.1	90.73	0	0	0	1	0	0	0	0	0	0	0	0	0	0	0	0	0	0	0	0	0	0	0	0	0	0	0	0	0	0	0	0	0	0	0	0	0	0	0
OTU_1322	sk_Eukaryota	k_Fungi	p_Ascomycota	c_Sordariomycetes	o_Hypocreales	f_Cordycipitaceae	g_Cordyceps	s_Cordyceps confragosa	DQ311640.1	90.68	0	0	0	0	0	0	0	0	0	0	0	0	0	0	0	0	0	0	0	0	0	0	0	0	0	0	0	0	0	0	0	0	0	0	0	0	0	0	0
OTU_4636	sk_Eukaryota	k_Fungi	p_Ascomycota	c_Sordariomycetes	o_Hypocreales	f_Hypocreaceae	g_Trichoderma	s_Trichoderma reesei	FJ501246.1	98.08	0	0	0	2	0	0	0	0	0	0	0	0	0	0	0	0	0	0	0	0	0	0	0	0	0	0	0	0	0	0	0	0	0	0	0	0	0	0	0
OTU_491	sk_Eukaryota	k_Fungi	p_Ascomycota	c_Sordariomycetes	o_Hypocreales	f_Nectriaceae	g_Calonectria	s_Calonectria colhounii	JN574872.1	92.13	0	0	0	0	0	0	0	0	0	0	0	0	0	0	390	0	0	0	0	0	11	2	0	0	0	0	0	0	0	0	0	0	0	0	0	0	0	0	0
OTU_1614	sk_Eukaryota	k_Fungi	p_Ascomycota	c_Sordariomycetes	o_Hypocreales	f_Nectriaceae	g_Calonectria	s_Calonectria colhounii	JN574872.1	91.5	0	0	0	4	0	0	0	0	0	4	0	0	0	1	0	0	46	0	0	0	0	0	0	0	0	0	0	0	0	0	0	0	0	0	0	0	0	0	0
OTU_513	sk_Eukaryota	k_Fungi	p_Ascomycota	c_Sordariomycetes	o_Hypocreales	f_Nectriaceae	g_Calonectria	s_Calonectria colhounii	JN574872.1	91.67	0	0	0	0	0	91	0	0	0	45	0	0	105	0	0	12	37	109	0	0	2	6	0	0	0	2	0	0	0	0	0	0	0	0	0	0	0	0	0
OTU_1533	sk_Eukaryota	k_Fungi	p_Ascomycota	c_Sordariomycetes	o_Hypocreales	f_Nectriaceae	g_Calonectria	s_Calonectria colhounii	JN574872.1	91.03	0	54	0	0	0	0	0	0	0	0	0	0	0	0	0	0	0	0	0	0	0	0	0	0	0	0	0	0	0	0	0	0	0	0	0	0	0	0	0
OTU_3557	sk_Eukaryota	k_Fungi	p_Ascomycota	c_Sordariomycetes	o_Hypocreales	f_Nectriaceae	g_Calonectria	s_Calonectria colhounii	JN574872.1	94.12	0	5	0	0	0	0	0	0	0	0	0	0	0	0	0	0	0	0	0	0	0	0	0	0	0	0	0	0	0	0	0	0	0	0	0	0	0	0	0
OTU_3387	sk_Eukaryota	k_Fungi	p_Ascomycota	c_Sordariomycetes	o_Hypocreales	f_Nectriaceae	g_Calonectria	s_Calonectria colhounii	JN574872.1	91.5	0	6	0	0	0	0	0	0	0	0	0	0	0	0	0	0	0	0	0	0	0	0	0	0	0	0	0	0	0	0	0	0	0	0	0	0	0	0	0
OTU_4049	sk_Eukaryota	k_Fungi	p_Ascomycota	c_Sordariomycetes	o_Hypocreales	f_Nectriaceae	g_Calonectria	s_Calonectria colhounii	JN574872.1	91.15	0	1	0	0	0	0	0	2	0	0	0	0	0	0	0	0	0	0	0	0	0	0	0	0	0	0	0	0	0	0	0	0	0	0	0	0	0	0	0
OTU_1049	sk_Eukaryota	k_Fungi	p_Ascomycota	c_Sordariomycetes	o_Hypocreales	f_Nectriaceae	g_Calonectria	s_Calonectria colhounii	JN574872.1	90.35	0	0	0	0	0	0	0	0	0	0	0	0	0	0	0	0	0	0	0	0	0	0	0	17	58	0	0	0	0	0	0	5	0	0	0	0	0	0	0
OTU_1421	sk_Eukaryota	k_Fungi	p_Ascomycota	c_Sordariomycetes	o_Hypocreales	f_Nectriaceae	g_Calonectria	s_Calonectria colhounii	JN574872.1	91.5	0	0	0	0	0	64	0	0	0	0	0	0	0	0	0	0	0	0	0	0	0	0	0	2	0	0	0	0	0	0	0	0	0	0	0	0	0	0	0
OTU_3566	sk_Eukaryota	k_Fungi	p_Ascomycota	c_Sordariomycetes	o_Hypocreales	f_Nectriaceae	g_Calonectria	s_Calonectria colhounii	JN574872.1	91.69	0	0	0	0	0	0	0	1	0	0	0	0	0	0	0	0	0	0	0	0	0	0	0	3	0	0	0	0	0	0	0	0	0	0	0	0	0	0	0
OTU_5092	sk_Eukaryota	k_Fungi	p_Ascomycota	c_Sordariomycetes	o_Hypocreales	f_Nectriaceae	g_Calonectria	s_Calonectria colhounii	JN574872.1	92.48	0	0	0	0	0	0	0	0	0	0	0	0	0	0	0	0	0	0	0	0	0	0	0	1	0	0	0	0	0	0	0	0	0	0	0	0	0	0	0
OTU_3787	sk_Eukaryota	k_Fungi	p_Ascomycota	c_Sordariomycetes	o_Hypocreales	f_Nectriaceae	g_Calonectria	s_Calonectria colhounii	JN574872.1	91.99	0	0	0	0	0	0	0	0	0	0	0	0	0	1	0	0	0	0	0	0	0	0	0	0	4	0	0	0	0	0	0	0	0	0	0	0	0	0	0
OTU_5111	sk_Eukaryota	k_Fungi	p_Ascomycota	c_Sordariomycetes	o_Hypocreales	f_Nectriaceae	g_Calonectria	s_Calonectria colhounii	JN574872.1	92.48	0	0	0	0	0	0	0	0	0	0	0	0	0	0	0	0	0	0	0	0	0	0	0	0	1	0	0	0	0	0	0	0	0	0	0	0	0	0	0
OTU_2326	sk_Eukaryota	k_Fungi	p_Ascomycota	c_Sordariomycetes	o_Hypocreales	f_Nectriaceae	g_Calonectria	s_Calonectria colhounii	JN574872.1	91.35	0	0	0	0	0	0	0	0	0	0	0	0	0	0	0	0	0	0	0	0	0	0	0	0	22	0	0	0	0	0	0	0	0	0	0	0	0	0	0
OTU_2594	sk_Eukaryota	k_Fungi	p_Ascomycota	c_Sordariomycetes	o_Hypocreales	f_Nectriaceae	g_Calonectria	s_Calonectria colhounii	JN574872.1	92.16	0	0	0	0	0	0	0	0	0	0	0	0	0	0	0	0	0	0	0	0	0	0	0	0	16	0	0	0	0	0	0	0	0	0	0	0	0	0	0
OTU_4459	sk_Eukaryota	k_Fungi	p_Ascomycota	c_Sordariomycetes	o_Hypocreales	f_Nectriaceae	g_Calonectria	s_Calonectria colhounii	JN574872.1	91.67	0	0	0	0	0	0	0	0	0	0	0	0	0	0	0	0	0	0	0	0	0	0	0	0	2	0	0	0	0	0	0	0	0	0	0	0	0	0	0
OTU_3404	sk_Eukaryota	k_Fungi	p_Ascomycota	c_Sordariomycetes	o_Hypocreales	f_Nectriaceae	g_Calonectria	s_Calonectria colhounii	JN574872.1	90.03	0	0	0	0	0	0	0	0	0	0	0	0	0	0	0	0	0	0	0	0	0	0	0	0	6	0	0	0	0	0	0	0	0	0	0	0	0	0	0
OTU_5119	sk_Eukaryota	k_Fungi	p_Ascomycota	c_Sordariomycetes	o_Hypocreales	f_Nectriaceae	g_Calonectria	s_Calonectria colhounii	JN574872.1	91.18	0	0	0	0	0	0	0	0	0	0	0	0	0	0	0	0	0	0	0	0	0	0	0	0	1	0	0	0	0	0	0	0	0	0	0	0	0	0	0
OTU_2454	sk_Eukaryota	k_Fungi	p_Ascomycota	c_Sordariomycetes	o_Hypocreales	f_Nectriaceae	g_Calonectria	s_Calonectria colhounii	JN574872.1	91.67	0	0	0	0	0	0	0	0	0	0	0	0	0	0	0	0	0	0	0	0	0	0	0	0	5	0	0	0	0	0	0	0	0	0	0	0	0	0	0
OTU_5127	sk_Eukaryota	k_Fungi	p_Ascomycota	c_Sordariomycetes	o_Hypocreales	f_Nectriaceae	g_Calonectria	s_Calonectria colhounii	JN574872.1	92.81	0	0	0	0	0	0	0	0	0	0	0	0	0	0	0	0	0	0	0	0	0	0	0	0	1	0	0	0	0	0	0	0	0	0	0	0	0	0	0
OTU_5145	sk_Eukaryota	k_Fungi	p_Ascomycota	c_Sordariomycetes	o_Hypocreales	f_Nectriaceae	g_Calonectria	s_Calonectria colhounii	JN574872.1	92.48	0	0	0	0	0	0	0	0	0	0	0	0	0	0	0	0	0	0	0	0	0	0	0	0	1	0	0	0	0	0	0	0	0	0	0	0	0	0	0
OTU_4067	sk_Eukaryota	k_Fungi	p_Ascomycota	c_Sordariomycetes	o_Hypocreales	f_Nectriaceae	g_Calonectria	s_Calonectria colhounii	JN574872.1	90.85	0	0	0	0	0	0	0	0	0	0	0	0	0	2	0	0	0	0	0	0	0	0	0	0	1	0	0	0	0	0	0	0	0	0	0	0	0	0	0
OTU_4105	sk_Eukaryota	k_Fungi	p_Ascomycota	c_Sordariomycetes	o_Hypocreales	f_Nectriaceae	g_Calonectria	s_Calonectria colhounii	JN574872.1	91.37	0	0	0	0	0	0	0	0	0	0	0	0	0	0	0	0	0	0	0	0	0	0	0	0	0	0	0	0	0	0	0	0	0	0	0	0	0	0	0
OTU_918	sk_Eukaryota	k_Fungi	p_Ascomycota	c_Sordariomycetes	o_Hypocreales	f_Nectriaceae	g_Calonectria	s_Calonectria colhounii	JN574872.1	90.06	0	0	0	33	0	26	0	4	0	0	0	0	0	1	0	0	0	0	0	0	0	0	0	0	0	0	0	0	0	0	0	0	0	0	0	0	0	0	0
OTU_3837	sk_Eukaryota	k_Fungi	p_Ascomycota	c_Sordariomycetes	o_Hypocreales	f_Nectriaceae	g_Calonectria	s_Calonectria colhounii	JN574872.1	91.21	0	0	0	0	0	0	0	0	0	0	0	0	0	0	0	0	0	0	0	0	0	0	0	0	0	0	0	0	0	0	0	4	0	0	0	0	0	0	0
OTU_5427	sk_Eukaryota	k_Fungi	p_Ascomycota	c_Sordariomycetes	o_Hypocreales	f_Nectriaceae	g_Calonectria	s_Calonectria colhounii	JN574872.1	90.06	0	0	0	0	0	0	0	0	0	0	0	0	0	0	0	0	0	0	0	0	0	0	0	0	0	0	0	0	0	0	0	1	0	0	0	0	0	0	0
OTU_2419	sk_Eukaryota	k_Fungi	p_Ascomycota	c_Sordariomycetes	o_Hypocreales	f_Nectriaceae	g_Calonectria	s_Calonectria colhounii	JN574872.1	90.52	0	0	0	0	0	0	0	0	0	0	0	0	0	0	0	0	0	0	0	0	0	0	0	0	0	0	0	0	0	0	0	0	0	19	0	0	0	0	0
OTU_4154	sk_Eukaryota	k_Fungi	p_Ascomycota	c_Sordariomycetes	o_Hypocreales	f_Nectriaceae	g_Calonectria	s_Calonectria colhounii	JN574872.1	90.73	0	0	0	0	0	0	0	0	0	0	0	0	0	3	0	0	0	0	0	0	0	0	0	0	0	0	0	0	0	0	0	0	0	0	0	0	0	0	0
OTU_5533	sk_Eukaryota	k_Fungi	p_Ascomycota	c_Sordariomycetes	o_Hypocreales	f_Nectriaceae	g_Calonectria	s_Calonectria colhounii	JN574872.1	91.37	0	0	0	0	0	0	0	0	0	0	0	0	0	1	0	0	0	0	0	0	0	0	0	0	0	0	0	0	0	0	0	0	0	0	0	0	0	0	0
OTU_5535	sk_Eukaryota	k_Fungi	p_Ascomycota	c_Sordariomycetes	o_Hypocreales	f_Nectriaceae	g_Calonectria	s_Calonectria colhounii	JN574872.1	90.06	0	0	0	0	0	0	0	0	0	0	0	0	0	1	0	0	0	0	0	0	0	0	0	0	0	0	0	0	0	0	0	0	0	0	0	0	0	0	0
OTU_4618	sk_Eukaryota	k_Fungi	p_Ascomycota	c_Sordariomycetes	o_Hypocreales	f_Nectriaceae	g_Calonectria	s_Calonectria colhounii	JN574872.1	91.67	0	0	0	0	0	0	0	0	0	0	0	0	0	2	0	0	0	0	0	0	0	0	0	0	0	0	0	0	0	0	0	0	0	0	0	0	0	0	0
OTU_3625	sk_Eukaryota	k_Fungi	p_Ascomycota	c_Sordariomycetes	o_Hypocreales	f_Nectriaceae	g_Calonectria	s_Calonectria colhounii	JN574872.1	91.75	0	0	0	3	0	0	0	0	0	0	0	0	0	2	0	0	0	0	0	0	0	0	0	0	0	0	0	0	0	0	0	0	0	0	0	0	0	0	0
OTU_2791	sk_Eukaryota	k_Fungi	p_Ascomycota	c_Sordariomycetes	o_Hypocreales	f_Nectriaceae	g_Calonectria	s_Calonectria colhounii	JN574872.1	91.35	0	0	0	17	0	0	0	0	0	0	0	0	0	0	0	0	0	0	0	0	0	0	0	0	0	0	0	0	0	0	0	0	0	0	0	0	0	0	0
OTU_5604	sk_Eukaryota	k_Fungi	p_Ascomycota	c_Sordariomycetes	o_Hypocreales	f_Nectriaceae	g_Calonectria	s_Calonectria colhounii	JN574872.1	92.81	0	0	0	1	0	0	0	0	0	0	0	0	0	0	0	0	0	0	0	0	0	0	0	0	0	0	0	0	0	0	0	0	0	0	0	0	0	0	0
OTU_2556	sk_Eukaryota	k_Fungi	p_Ascomycota	c_Sordariomycetes	o_Hypocreales	f_Nectriaceae	g_Calonectria	s_Calonectria colhounii	JN574872.1	90.85	0	0	0	0	0	0	0	0	0	0	0	0	0	0	0	0	0	0	0	0	0	0	0	0	0	0	0	0	0	0	0	0	0	0	0	0	0	0	0
OTU_3648	sk_Eukaryota	k_Fungi	p_Ascomycota	c_Sordariomycetes	o_Hypocreales	f_Nectriaceae	g_Calonectria	s_Calonectria colhounii	JN574872.1	94.14	0	0	0	0	0	0	0	0	0	0	0	0	0	0	0	0	0	0	0	0	0	0	0	0	0	0	0	0	0	0	0	0	0	0	0	0	0	0	0
OTU_3468	sk_Eukaryota	k_Fungi	p_Ascomycota	c_Sordariomycetes	o_Hypocreales	f_Nectriaceae	g_Calonectria	s_Calonectria colhounii	JN574872.1	92.51	0	0	0	0	0	0	0	0	0	0	0	0	0	0	0	0	0	0	0	0	0	0	0	0	0	0	0	0	0	0	0	0	0	0	0	0	0	0	0
OTU_2799	sk_Eukaryota	k_Fungi	p_Ascomycota	c_Sordariomycetes	o_Hypocreales	f_Nectriaceae	g_Calonectria	s_Calonectria colhounii	JN574872.1	92.33	0	0	0	0	0	0	0	0	0	0	0	0	0	0	0	0	0	0	0	0	0	0	0	0	0	0	0	0	0	0	0	0	0	0	0	0	0	0	0
OTU_2880	sk_Eukaryota	k_Fungi	p_Ascomycota	c_Sordariomycetes	o_Hypocreales	f_Nectriaceae	g_Calonectria	s_Calonectria colhounii	JN574872.1	92.33	0	0	0	0	0	0	0	0	0	0	0	0	0	0	0	0	0	0	0	0	0	0	0	0	0	0	0	0	0	0	0	0	0	0	0	0	0	0	0
OTU_1309	sk_Eukaryota	k_Fungi	p_Ascomycota	c_Sordariomycetes	o_Hypocreales	f_Nectriaceae	g_Calonectria	s_Calonectria colhounii	JN574872.1	91.03	0	0	0	0	0	0	0	0	0	0	0	0	0	0	24	0	10	46	0	0	0	0	0	0	0	0	0	0	0	0	0	0	0	0	0	0	0	0	0
OTU_1899	sk_Eukaryota	k_Fungi	p_Ascomycota	c_Sordariomycetes	o_Hypocreales	f_Nectriaceae	g_Calonectria	s_Calonectria colhounii	JN574872.1	91.75	0	0	0	0	0	0	0	0	0	0	0	0	0	0	21	0	0	0	0	0	0	0	0	0	0	0	0	0	0	0	0	0	0	0	0	0	0	0	0
OTU_4233	sk_Eukaryota	k_Fungi	p_Ascomycota	c_Sordariomycetes	o_Hypocreales	f_Nectriaceae	g_Calonectria	s_Calonectria colhounii	JN574872.1	90.73	0	0	0	0	0	0	0	0	0	0	0	0	0	0	4	0	0	0	0	0	0	0	0	0	0	0	0	0	0	0	0	0	0	0	0	0	0	0	0
OTU_1223	sk_Eukaryota	k_Fungi	p_Ascomycota	c_Sordariomycetes	o_Hypocreales	f_Nectriaceae	g_Calonectria	s_Calonectria colhounii	JN574872.1	93.93	0	0	0	0	0	13	0	0	0	0	0	0	9	0	16	1	5	0	0	0	0	0	0	0	0	0	0	0	0	0	0	0	0	0	0	0	0	0	0
OTU_4710	sk_Eukaryota	k_Fungi	p_Ascomycota	c_Sordariomycetes	o_Hypocreales	f_Nectriaceae	g_Calonectria	s_Calonectria colhounii	JN574872.1	90.55	0	0	0	0	0	0	0	0	0	0	0	0	0	0	2	0	0	0	0	0	0	0	0	0	0	0	0	0	0	0	0	0	0	0	0	0	0	0	0
OTU_2094	sk_Eukaryota	k_Fungi	p_Ascomycota	c_Sordariomycetes	o_Hypocreales	f_Nectriaceae	g_Calonectria	s_Calonectria colhounii	JN574872.1	90.2	0	0	0	0	0	0	0	0	0	15	0	0	0	0	0	0	0	0	0	0	0	0	0	0	0	0	0	0	0	0	0	0	0	0	0	0	0	0	0
OTU_3663	sk_Eukaryota	k_Fungi	p_Ascomycota	c_Sordariomycetes	o_Hypocreales	f_Nectriaceae	g_Calonectria	s_Calonectria colhounii	JN574872.1	90.06	0	0	0	0	0	0	0	0	0	0	0	0	0	0	0	0	0	0	0	0	0	0	0	0	0	0	0	0	0	0	0	0	0	0	0	0	0	0	0
OTU_4734	sk_Eukaryota	k_Fungi	p_Ascomycota	c_Sordariomycetes	o_Hypocreales	f_Nectriaceae	g_Calonectria	s_Calonectria colhounii	JN574872.1	90.58	0	0	0	0	0	0	0	0	0	0	0	0	0	0	0	0	0	0	0	0	0	0	0	0	0	0	0	0	0	0	0	0	0	0	0	0	0	0	0
OTU_6074	sk_Eukaryota	k_Fungi	p_Ascomycota	c_Sordariomycetes	o_Hypocreales	f_Nectriaceae	g_Calonectria	s_Calonectria colhounii	JN574872.1	90.2	0	0	0	0	0	0	0	0	0	0	0	0	0	0	0	0	0	0	0	0	0	0	0	0	0	0	0	0	0	0	0	0	0	0	0	0	0	0	0
OTU_6131	sk_Eukaryota	k_Fungi	p_Ascomycota	c_Sordariomycetes	o_Hypocreales	f_Nectriaceae	g_Calonectria	s_Calonectria colhounii	JN574872.1	91.35	0	0	0	0	0	0	0	0	0	0	0	0	0	0	0	0	0	0	0	0	0	0	0	0	0	0	0	0	0	0	0	0	0	0	0	0	0	0	0
OTU_6140	sk_Eukaryota	k_Fungi	p_Ascomycota	c_Sordariomycetes	o_Hypocreales	f_Nectriaceae	g_Calonectria	s_Calonectria colhounii	JN574872.1	92.65	0	0	0	0	0	0	0	0	0	0	0	0	0	0	0	0	0	0	0	0	0	0	0	0	0	0	0	0	0	0	0	0	0	0	0	0	0	0	0
OTU_6145	sk_Eukaryota	k_Fungi	p_Ascomycota	c_Sordariomycetes	o_Hypocreales	f_Nectriaceae	g_Calonectria	s_Calonectria colhounii	JN574872.1	91.18	0	0	0	0	0	0	0	0	0	0	0	0	0	0	0	0	0	0	0	0	0	0	0	0	0	0	0	0	0	0	0	0	0	0	0	0	0	0	0
OTU_6344	sk_Eukaryota	k_Fungi	p_Ascomycota	c_Sordariomycetes	o_Hypocreales	f_Nectriaceae	g_Calonectria	s_Calonectria colhounii	JN574872.1	93.16	0	0	0	0	0	0	0	0	0	0	0	0	0	0	0	0	0	0	0	0	0	0	0	0	0	0	0	0	0	0	0	0	0	0	0	0	0	1	0
OTU_1555	sk_Eukaryota	k_Fungi	p_Ascomycota	c_Sordariomycetes	o_Hypocreales	f_Nectriaceae	g_Calonectria	s_Calonectria colhounii	JN574872.1	96.17	0	0	0	0	0	0	0	0	0	0	0	0	0	0	0	0	0	0	0	0	0	0	0	0	0	0	0	0	0	0	0	0	0	0	0	0	0	0	48
OTU_2575	sk_Eukaryota	k_Fungi	p_Ascomycota	c_Sordariomycetes	o_Hypocreales	f_Nectriaceae	g_Calonectria	s_Calonectria colhounii	JN574872.1	93.46	0	0	0	0	0	6	0	0	0	2	0	0	0	0	0	2	0	3	0	0	0	0	0	0	0	0	0	0	0	0	0	0	0	0	0	0	0	0	0
OTU_2160	sk_Eukaryota	k_Fungi	p_Ascomycota	c_Sordariomycetes	o_Hypocreales	f_Nectriaceae	g_Calonectria	s_Calonectria colhounii	JN574872.1	94.25	0	0	0	0	0	7	0	0	0	1	0	0	0	0	0	3	11	0	0	0	0	3	0	0	0	0	0	0	0	0	0	0	0	0	0	0	0	0	0
OTU_6452	sk_Eukaryota	k_Fungi	p_Ascomycota	c_Sordariomycetes	o_Hypocreales	f_Nectriaceae	g_Calonectria	s_Calonectria colhounii	JN574872.1	94.25	0	0	0	0	0	0	0	0	0	0	0	0	0	0	0	1	0	0	0	0	0	0	0	0	0	0	0	0	0	0	0	0	0	0	0	0	0	0	0
OTU_2186	sk_Eukaryota	k_Fungi	p_Ascomycota	c_Sordariomycetes	o_Hypocreales	f_Nectriaceae	g_Calonectria	s_Calonectria colhounii	JN574872.1	90.06	0	0	0	0	0	0	0	0	0	0	0	0	0	0	0	0	0	0	0	0	50	0	0	0	0	0	0	0	0	0	0	0	0	0	0	0	0	0	0
OTU_1854	sk_Eukaryota	k_Fungi	p_Ascomycota	c_Sordariomycetes	o_Hypocreales	f_Nectriaceae	g_Calonectria	s_Calonectria colhounii	JN574872.1	92.01	0	0	0	0	0	32	0	0	0	0	0	0	0	0	0	0	0	0	0	0	4	5	0	0	0	0	0	0	0	0	0	0	0	0	0	0	0	0	0
OTU_2441	sk_Eukaryota	k_Fungi	p_Ascomycota	c_Sordariomycetes	o_Hypocreales	f_Nectriaceae	g_Calonectria	s_Calonectria colhounii	JN574872.1	91.35	0	0	0	0	0	0	0	0	0	3	0	0	0	0	0	0	0	16	0	0	2	0	0	0	0	0	0	0	0	0	0	0	0	0	0	0	0	0	0
OTU_3706	sk_Eukaryota	k_Fungi	p_Ascomycota	c_Sordariomycetes	o_Hypocreales	f_Nectriaceae	g_Calonectria	s_Calonectria colhounii	JN574872.1	91.67	0	0	0	0	0	0	0	0	0	0	0	0	0	0	0	0	7	0	0	0	0	0	0	0	0	0	0	0	0	0	0	0	0	0	0	0	0	0	0
OTU_3714	sk_Eukaryota	k_Fungi	p_Ascomycota	c_Sordariomycetes	o_Hypocreales	f_Nectriaceae	g_Calonectria	s_Calonectria colhounii	JN574872.1	91.83	0	0	0	0	0	0	0	0	0	0	0	0	0	0	0	0	5	0	0	0	0	0	0	0	0	0	0	0	0	0	0	0	0	0	0	0	0	0	0
OTU_6492	sk_Eukaryota	k_Fungi	p_Ascomycota	c_Sordariomycetes	o_Hypocreales	f_Nectriaceae	g_Calonectria	s_Calonectria colhounii	JN574872.1	95.1	0	0	0	0	0	0	0	0	0	0	0	0	0	0	0	0	1	0	0	0	0	0	0	0	0	0	0	0	0	0	0	0	0	0	0	0	0	0	0
OTU_1621	sk_Eukaryota	k_Fungi	p_Ascomycota	c_Sordariomycetes	o_Hypocreales	f_Nectriaceae	g_Calonectria	s_Calonectria colhounii	JN574872.1	93.61	0	0	0	0	0	51	0	0	0	0	0	0	0	0	0	0	2	0	0	0	0	0	0	0	0	0	0	0	0	0	0	0	0	0	0	0	0	0	0
OTU_2816	sk_Eukaryota	k_Fungi	p_Ascomycota	c_Sordariomycetes	o_Hypocreales	f_Nectriaceae	g_Calonectria	s_Calonectria colhounii	JN574872.1	91.5	0	0	0	0	0	0	0	0	0	0	0	0	0	0	0	0	13	0	0	0	0	0	0	0	0	0	0	0	0	0	0	0	0	0	0	0	0	0	0
OTU_2907	sk_Eukaryota	k_Fungi	p_Ascomycota	c_Sordariomycetes	o_Hypocreales	f_Nectriaceae	g_Calonectria	s_Calonectria colhounii	JN574872.1	90.71	0	0	0	0	0	0	0	0	0	0	0	0	0	0	0	0	11	0	0	0	0	0	0	0	0	0	0	0	0	0	0	0	0	0	0	0	0	0	0
OTU_3526	sk_Eukaryota	k_Fungi	p_Ascomycota	c_Sordariomycetes	o_Hypocreales	f_Nectriaceae	g_Calonectria	s_Calonectria colhounii	JN574872.1	92.21	0	0	0	0	0	0	0	0	0	0	0	0	3	0	0	0	2	1	0	0	0	0	0	0	0	0	0	0	0	0	0	0	0	0	0	0	0	0	0
OTU_3969	sk_Eukaryota	k_Fungi	p_Ascomycota	c_Sordariomycetes	o_Hypocreales	f_Nectriaceae	g_Calonectria	s_Calonectria colhounii	JN574872.1	92.31	0	0	0	0	0	0	0	0	0	0	0	0	0	0	0	0	4	0	0	0	0	0	0	0	0	0	0	0	0	0	0	0	0	0	0	0	0	0	0
OTU_4875	sk_Eukaryota	k_Fungi	p_Ascomycota	c_Sordariomycetes	o_Hypocreales	f_Nectriaceae	g_Calonectria	s_Calonectria colhounii	JN574872.1	94.89	0	0	0	0	0	0	0	0	0	0	0	0	0	0	0	0	2	0	0	0	0	0	0	0	0	0	0	0	0	0	0	0	0	0	0	0	0	0	0
OTU_6514	sk_Eukaryota	k_Fungi	p_Ascomycota	c_Sordariomycetes	o_Hypocreales	f_Nectriaceae	g_Calonectria	s_Calonectria colhounii	JN574872.1	90.16	0	0	0	0	0	0	0	0	0	0	0	0	0	0	0	0	1	0	0	0	0	0	0	0	0	0	0	0	0	0	0	0	0	0	0	0	0	0	0
OTU_2013	sk_Eukaryota	k_Fungi	p_Ascomycota	c_Sordariomycetes	o_Hypocreales	f_Nectriaceae	g_Calonectria	s_Calonectria colhounii	JN574872.1	90.52	0	0	0	0	0	34	0	0	0	0	0	0	0	0	0	0	0	0	0	0	0	0	0	0	0	0	0	0	0	0	0	0	0	0	0	0	0	0	0
OTU_6550	sk_Eukaryota	k_Fungi	p_Ascomycota	c_Sordariomycetes	o_Hypocreales	f_Nectriaceae	g_Calonectria	s_Calonectria colhounii	JN574872.1	91.83	0	0	0	0	0	1	0	0	0	0	0	0	0	0	0	0	0	0	0	0	0	0	0	0	0	0	0	0	0	0	0	0	0	0	0	0	0	0	0
OTU_1504	sk_Eukaryota	k_Fungi	p_Ascomycota	c_Sordariomycetes	o_Hypocreales	f_Nectriaceae	g_Calonectria	s_Calonectria colhounii	JN574872.1	93.16	0	0	0	0	0	0	0	0	0	0	0	0	0	0	0	0	0	63	0	0	0	0	0	0	0	0	0	0	0	0	0	0	0	0	0	0	0	0	0
OTU_3726	sk_Eukaryota	k_Fungi	p_Ascomycota	c_Sordariomycetes	o_Hypocreales	f_Nectriaceae	g_Calonectria	s_Calonectria colhounii	JN574872.1	90.2	0	0	0	0	0	0	0	0	0	0	0	0	0	0	0	0	0	5	0	0	0	0	0	0	0	0	0	0	0	0	0	0	0	0	0	0	0	0	0
OTU_2824	sk_Eukaryota	k_Fungi	p_Ascomycota	c_Sordariomycetes	o_Hypocreales	f_Nectriaceae	g_Calonectria	s_Calonectria colhounii	JN574872.1	92.48	0	0	0	0	0	0	0	0	0	0	0	0	0	0	0	0	0	0	0	0	0	11	0	0	0	0	0	0	0	0	0	0	0	0	0	0	0	0	0
OTU_4918	sk_Eukaryota	k_Fungi	p_Ascomycota	c_Sordariomycetes	o_Hypocreales	f_Nectriaceae	g_Calonectria	s_Calonectria colhounii	JN574872.1	91.69	0	0	0	0	0	0	0	0	0	0	0	0	0	0	0	0	0	0	0	0	0	2	0	0	0	0	0	0	0	0	0	0	0	0	0	0	0	0	0
OTU_2072	sk_Eukaryota	k_Fungi	p_Ascomycota	c_Sordariomycetes	o_Hypocreales	f_Nectriaceae	g_Calonectria	s_Calonectria colhounii	JN574872.1	92.97	0	0	0	0	0	0	0	0	0	27	0	0	0	0	0	0	0	0	0	0	0	10	0	0	0	0	0	0	0	0	0	0	0	0	0	0	0	0	0
OTU_3988	sk_Eukaryota	k_Fungi	p_Ascomycota	c_Sordariomycetes	o_Hypocreales	f_Nectriaceae	g_Calonectria	s_Calonectria colhounii	JN574872.1	90.55	0	0	0	0	0	0	0	0	0	1	0	0	0	0	0	0	0	0	0	0	0	3	0	0	0	0	0	0	0	0	0	0	0	0	0	0	0	0	0
OTU_3990	sk_Eukaryota	k_Fungi	p_Ascomycota	c_Sordariomycetes	o_Hypocreales	f_Nectriaceae	g_Calonectria	s_Calonectria colhounii	JN574872.1	91.67	0	0	0	0	0	0	0	0	0	0	0	0	0	0	0	0	0	0	0	0	0	1	0	0	0	0	0	0	0	0	0	0	0	0	0	0	0	0	0
OTU_1754	sk_Eukaryota	k_Fungi	p_Ascomycota	c_Sordariomycetes	o_Hypocreales	f_Nectriaceae	g_Calonectria	s_Calonectria colhounii	JN574872.1	90.42	0	0	0	0	0	0	0	0	0	59	0	0	0	0	0	0	0	0	0	0	0	0	0	0	0	0	0	0	0	0	0	0	0	0	0	0	0	0	0
OTU_1428	sk_Eukaryota	k_Fungi	p_Ascomycota	c_Sordariomycetes	o_Hypocreales	f_Nectriaceae	g_Calonectria	s_Calonectria colhounii	JN574872.1	92.21	0	0	0	0	0	0	0	0	0	59	0	0	0	0	0	0	0	0	0	0	0	0	0	0	0	0	0	0	0	0	0	0	0	0	0	0	0	0	0
OTU_4370	sk_Eukaryota	k_Fungi	p_Ascomycota	c_Sordariomycetes	o_Hypocreales	f_Nectriaceae	g_Calonectria	s_Calonectria colhounii	JN574872.1	92.79	0	0	0	0	0	0	0	0	0	3	0	0	0	0	0	0	0	0	0	0	0	0	0	0	0	0	0	0	0	0	0	0	0	0	0	0	0	0	0
OTU_4947	sk_Eukaryota	k_Fungi	p_Ascomycota	c_Sordariomycetes	o_Hypocreales	f_Nectriaceae	g_Calonectria	s_Calonectria colhounii	JN574872.1	91.86	0	0	0	0	0	0	0	0	0	3	0	0	0	0	0	0	0	0	0	0	0	0	0	0	0	0	0	0	0	0	0	0	0	0	0	0	0	0	0
OTU_4000	sk_Eukaryota	k_Fungi	p_Ascomycota	c_Sordariomycetes	o_Hypocreales	f_Nectriaceae	g_Calonectria	s_Calonectria colhounii	JN574872.1	92.59	0	0	0	0	0	0	0	0	0	4	0	0	0	0	0	0	0	0	0	0	0	0	0	0	0	0	0	0	0	0	0	0	0	0	0	0	0	0	0
OTU_6709	sk_Eukaryota	k_Fungi	p_Ascomycota	c_Sordariomycetes	o_Hypocreales	f_Nectriaceae	g_Calonectria	s_Calonectria colhounii	JN574872.1	90.71	0	0	0	0	0	0	0	0	0	1	0	0	0	0	0	0	0	0	0	0	0	0	0	0	0	0	0	0	0	0	0	0	0	0	0	0	0	0	0
OTU_3253	sk_Eukaryota	k_Fungi	p_Ascomycota	c_Sordariomycetes	o_Hypocreales	f_Nectriaceae	g_Calonectria	s_Calonectria colhounii	JN574872.1	92.97	0	0	0	0	0	0	0	0	0	0	0	0	0	0	0	0	0	0	0	0	0	0	0	0	0	0	0	0	0	0	0	0	0	0	0	0	0	0	0
OTU_6810	sk_Eukaryota	k_Fungi	p_Ascomycota	c_Sordariomycetes	o_Hypocreales	f_Nectriaceae	g_Calonectria	s_Calonectria colhounii	JN574872.1	90.38	0	0	0	0	0	0	0	0	0	0	0	0	0	0	0	0	0	0	0	0	0	0	0	0	0	0	0	0	0	0	0	0	0	0	0	0	0	0	0
OTU_6841	sk_Eukaryota	k_Fungi	p_Ascomycota	c_Sordariomycetes	o_Hypocreales	f_Nectriaceae	g_Calonectria	s_Calonectria colhounii	JN574872.1	93.29	0	0	0	0	0	0	0	0	0	0	0	0	0	0	0	0	0	0	0	0	0	0	0	0	0	0	0	0	0	0	0	0	0	0	0	0	0	0	0
OTU_2638	sk_Eukaryota	k_Fungi	p_Ascomycota	c_Sordariomycetes	o_Hypocreales	f_Nectriaceae	g_Calonectria	s_Calonectria colhounii	JN574872.1	90.03	0	0	0	0	0	0	0	0	0	0	0	0	0	0	0	0	0	0	0	0	0	0	0	0	0	0	0	0	0	0	0	0	0	0	0	0	0	0	0
OTU_1793	sk_Eukaryota	k_Fungi	p_Ascomycota	c_Sordariomycetes	o_Hypocreales	f_Nectriaceae	g_Calonectria	s_Calonectria colhounii	JN574872.1	91.33	0	0	0	0	0	0	0	0	0	0	0	0	0	0	0	0	0	0	0	0	0	0	0	0	0	0	0	0	0	0	0	0	0	0	0	0	0	0	0
OTU_3022	sk_Eukaryota	k_Fungi	p_Ascomycota	c_Sordariomycetes	o_Hypocreales	f_Nectriaceae	g_Calonectria	s_Calonectria colhounii	JN574872.1	93.27	0	0	0	0	0	0	0	0	0	0	0	0	0	0	0	0	0	0	0	0	0	0	0	0	0	0	0	0	0	0	0	0	0	0	0	0	0	0	0
OTU_3752	sk_Eukaryota	k_Fungi	p_Ascomycota	c_Sordariomycetes	o_Hypocreales	f_Nectriaceae	g_Calonectria	s_Calonectria colhounii	JN574872.1	92.65	0	0	0	0	0	0	0	0	0	0	0	0	0	0	0	0	0	0	0	0	0	0	0	0	0	0	0	0	0	0	0	0	0	0	0	0	0	0	0
OTU_2584	sk_Eukaryota	k_Fungi	p_Ascomycota	c_Sordariomycetes	o_Hypocreales	f_Nectriaceae	g_Calonectria	s_Calonectria colhounii	JN574872.1	91.86	0	0	12	0	0	0	0	0	0	0	0	0	0	0	0	0	0	0	0	0	0	0	0	0	0	0	0	0	0	0	0	0	0	0	0	0	0	0	0
OTU_1184	sk_Eukaryota	k_Fungi	p_Ascomycota	c_Sordariomycetes	o_Hypocreales	f_Nectriaceae	g_Calonectria	s_Calonectria colhounii	JN574872.1	91.03	0	0	87	0	0	0	0	0	0	0	0	0	0	0	0	0	0	0	0	0	0	0	0	0	0	0	0	0	0	0	0	0	0	0	0	0	0	0	0
OTU_4025	sk_Eukaryota	k_Fungi	p_Ascomycota	c_Sordariomycetes	o_Hypocreales	f_Nectriaceae	g_Calonectria	s_Calonectria colhounii	JN574872.1	91.33	0	0	0	0	0	0	0	0	0	0	0	0	0	0	0	0	0	0	0	0	0	0	0	0	0	0	0	0	0	0	0	0	0	0	0	0	0	0	0
OTU_1359	sk_Eukaryota	k_Fungi	p_Ascomycota	c_Sordariomycetes	o_Hypocreales	f_Nectriaceae	g_Calonectria	s_Calonectria colhounii	JN574872.1	93.14	0	0	82	0	0	0	0	0	0	0	0	0	0	0	0	0	0	0	0	0	0	0	0	0	0	0	0	0	0	0	0	0	0	0	0	0	0	0	0
OTU_1595	sk_Eukaryota	k_Fungi	p_Ascomycota	c_Sordariomycetes	o_Hypocreales	f_Nectriaceae	g_Calonectria	s_Calonectria colhounii	JN574872.1	91.69	0	0	0	0	0	0	0	0	0	0	0	0	0	0	0	0	0	0	0	0	0	0	0	0	0	0	0	0	0	0	0	0	0	0	0	0	0	0	0
OTU_4031	sk_Eukaryota	k_Fungi	p_Ascomycota	c_Sordariomycetes	o_Hypocreales	f_Nectriaceae	g_Calonectria	s_Calonectria colhounii	JN574872.1	90.49	0	0	0	0	0	0	0	0	0	0	0	0	0	0	0	0	0	0	0	0	0	0	0	0	0	0	0	0	0	0	0	0	0	0	0	0	0	0	0
OTU_4410	sk_Eukaryota	k_Fungi	p_Ascomycota	c_Sordariomycetes	o_Hypocreales	f_Nectriaceae	g_Calonectria	s_Calonectria colhounii	JN574872.1	91.37	0	0	0	0	0	0	0	0	0	0	0	0	0	0	0	0	0	0	0	0	0	0	0	0	0	0	0	0	0	0	0	0	0	0	0	0	0	0	0
OTU_2321	sk_Eukaryota	k_Fungi	p_Ascomycota	c_Sordariomycetes	o_Hypocreales	f_Nectriaceae	g_Calonectria	s_Calonectria colhounii	JN574872.1	91.83	0	0	0	0	0	0	0	0	0	0	0	0	0	0	0	0	0	0	0	0	0	0	0	0	0	0	0	0	0	0	0	0	0	0	0	0	0	0	0
OTU_5009	sk_Eukaryota	k_Fungi	p_Ascomycota	c_Sordariomycetes	o_Hypocreales	f_Nectriaceae	g_Calonectria	s_Calonectria colhounii	JN574872.1	91.39	0	0	0	0	0	0	0	0	0	0	0	0	0	0	0	0	0	0	0	0	0	0	0	0	0	0	0	0	0	0	0	0	0	0	0	0	0	0	0
OTU_5014	sk_Eukaryota	k_Fungi	p_Ascomycota	c_Sordariomycetes	o_Hypocreales	f_Nectriaceae	g_Calonectria	s_Calonectria colhounii	JN574872.1	91.37	0	0	0	0	0	0	0	0	0	0	0	0	0	0	0	0	0	0	0	0	0	0	0	0	0	0	0	0	0	0	0	0	0	0	0	0	0	0	0
OTU_1910	sk_Eukaryota	k_Fungi	p_Ascomycota	c_Sordariomycetes	o_Hypocreales	f_Nectriaceae	g_Calonectria	s_Calonectria colhounii	JN574872.1	90.38	0	0	26	0	0	0	0	0	0	0	0	0	0	0	0	0	0	0	0	0	0	0	0	0	0	0	0	0	0	0	0	0	0	0	0	0	0	0	0
OTU_2102	sk_Eukaryota	k_Fungi	p_Ascomycota	c_Sordariomycetes	o_Hypocreales	f_Nectriaceae	g_Calonectria	s_Calonectria colhounii	JN574872.1	91.5	0	0	30	0	0	0	0	0	0	0	0	0	0	0	0	0	0	0	0	0	0	0	0	0	0	0	0	0	0	0	0	0	0	0	0	0	0	0	0
OTU_1840	sk_Eukaryota	k_Fungi	p_Ascomycota	c_Sordariomycetes	o_Hypocreales	f_Nectriaceae	g_Calonectria	s_Calonectria colhounii	JN574872.1	90.71	0	0	39	0	0	0	0	0	0	0	0	0	0	0	0	0	0	0	0	0	0	0	0	0	0	0	0	0	0	0	0	0	0	0	0	0	0	0	0
OTU_6961	sk_Eukaryota	k_Fungi	p_Ascomycota	c_Sordariomycetes	o_Hypocreales	f_Nectriaceae	g_Calonectria	s_Calonectria colhounii	JN574872.1	90.38	0	0	1	0	0	0	0	0	0	0	0	0	0	0	0	0	0	0	0	0	0	0	0	0	0	0	0	0	0	0	0	0	0	0	0	0	0	0	0
OTU_152	sk_Eukaryota	k_Fungi	p_Ascomycota	c_Sordariomycetes	o_Hypocreales	f_Nectriaceae	g_Cosmospora	s_Cosmospora gigas	JN574865.1	93.61	0	56	0	0	918	0	1	0	0	0	1	0	0	0	0	0	0	0	0	0	0	0	0	7	28	8	7	0	0	0	1	0	1	0	0	0	0	0	0
OTU_4757	sk_Eukaryota	k_Fungi	p_Ascomycota	c_Sordariomycetes	o_Hypocreales	f_Nectriaceae	g_Cosmospora	s_Cosmospora gigas	JN574865.1	91.86	0	0	0	0	0	0	0	0	0	0	0	0	0	0	0	0	0	0	0	0	0	0	0	0	0	0	0	0	0	0	0	0	0	0	0	0	0	0	0
OTU_2905	sk_Eukaryota	k_Fungi	p_Ascomycota	c_Sordariomycetes	o_Hypocreales	f_Nectriaceae	g_Cosmospora	s_Cosmospora gigas	JN574865.1	94.89	0	0	0	0	0	0	0	0	0	0	0	0	0	0	0	0	10	0	0	0	0	0	0	0	0	0	0	0	0	0	0	0	0	0	0	0	0	0	0
OTU_2399	sk_Eukaryota	k_Fungi	p_Ascomycota	c_Sordariomycetes	o_Hypocreales	f_Nectriaceae	g_Cosmospora	s_Cosmospora gigas	JN574865.1	94.57	0	0	0	0	0	0	0	0	0	26	0	0	0	0	0	0	0	0	0	0	0	0	0	0	0	0	0	0	0	0	0	0	0	0	0	0	0	0	0
OTU_1776	sk_Eukaryota	k_Fungi	p_Ascomycota	c_Sordariomycetes	o_Hypocreales	f_Nectriaceae	g_Cosmospora	s_Cosmospora meliopsicola	JN574859.1	90.73	0	0	0	0	0	0	0	0	0	0	0	0	0	0	0	0	0	29	0	0	0	0	0	0	0	0	0	0	0	0	0	0	0	0	0	0	0	0	0
OTU_4122	sk_Eukaryota	k_Fungi	p_Ascomycota	c_Sordariomycetes	o_Hypocreales	f_Nectriaceae	g_Cosmospora	s_Cosmospora meliopsicola	JN574859.1	90.73	0	0	0	0	0	0	0	0	0	0	0	0	0	0	0	0	0	0	0	0	0	0	0	0	0	0	0	0	0	0	0	0	2	0	0	0	0	0	0
OTU_34	sk_Eukaryota	k_Fungi	p_Ascomycota	c_Sordariomycetes	o_Hypocreales	f_Nectriaceae	g_Fusarium	s_Fusarium babinda	FJ501228.1	99.68	0	0	767	295	0	0	0	34	0	20	0	4852	1	67	6372	278	1316	26	0	0	748	12	0	0	34	0	0	0	0	0	3	8	0	0	0	0	0	8446	728
OTU_6500	sk_Eukaryota	k_Fungi	p_Ascomycota	c_Sordariomycetes	o_Hypocreales	f_Nectriaceae	g_Fusarium	s_Fusarium babinda	FJ501228.1	93.59	0	0	0	0	0	0	0	0	0	0	0	0	0	0	0	0	1	0	0	0	0	0	0	0	0	0	0	0	0	0	0	0	0	0	0	0	0	0	0
OTU_582	sk_Eukaryota	k_Fungi	p_Ascomycota	c_Sordariomycetes	o_Hypocreales	f_Nectriaceae	g_Fusarium	s_Fusarium boothii	FJ501229.1	100	0	0	0	0	0	0	0	0	0	715	0	0	0	0	0	22	10	0	0	0	0	486	0	0	0	0	0	0	0	0	0	0	0	0	0	0	0	0	129
OTU_6681	sk_Eukaryota	k_Fungi	p_Ascomycota	c_Sordariomycetes	o_Hypocreales	f_Nectriaceae	g_Fusarium	s_Fusarium boothii	FJ501229.1	90.73	0	0	0	0	0	0	0	0	0	1	0	0	0	0	0	0	0	0	0	0	0	0	0	0	0	0	0	0	0	0	0	0	0	0	0	0	0	0	0
OTU_2076	sk_Eukaryota	k_Fungi	p_Ascomycota	c_Sordariomycetes	o_Hypocreales	f_Nectriaceae	g_Fusarium	s_Fusarium circinatum	FJ501232.1	99.68	0	0	0	0	0	0	0	0	0	0	0	0	0	3	0	0	0	0	0	0	0	0	0	4	0	0	0	0	0	0	0	0	0	0	0	0	0	0	0
OTU_1708	sk_Eukaryota	k_Fungi	p_Ascomycota	c_Sordariomycetes	o_Hypocreales	f_Nectriaceae	g_Fusarium	s_Fusarium cortaderiae	FJ501235.1	90.91	0	0	0	0	0	0	0	0	0	0	0	0	0	0	0	0	50	0	0	0	0	0	0	0	0	0	0	0	0	0	0	0	0	0	0	0	0	0	0
OTU_3063	sk_Eukaryota	k_Fungi	p_Ascomycota	c_Sordariomycetes	o_Hypocreales	f_Nectriaceae	g_Fusarium	s_Fusarium delphinoides	FJ501236.1	99.04	0	0	0	15	0	0	0	4	0	0	0	0	0	19	0	0	0	0	0	0	0	0	0	0	0	0	0	0	0	0	0	0	0	0	0	0	0	0	0
OTU_1240	sk_Eukaryota	k_Fungi	p_Ascomycota	c_Sordariomycetes	o_Hypocreales	f_Nectriaceae	g_Fusarium	s_Fusarium delphinoides	FJ501236.1	93.61	101	0	0	0	0	0	0	0	0	0	0	0	0	0	0	0	0	0	0	0	0	0	0	0	0	0	0	0	0	0	0	0	0	0	0	0	0	0	0
OTU_897	sk_Eukaryota	k_Fungi	p_Ascomycota	c_Sordariomycetes	o_Hypocreales	f_Nectriaceae	g_Fusarium	s_Fusarium delphinoides	FJ501236.1	95.21	0	0	0	0	0	0	0	0	0	0	0	0	0	0	0	0	0	0	0	0	0	86	0	0	0	0	0	0	0	0	0	0	0	0	0	0	0	0	0
OTU_1764	sk_Eukaryota	k_Fungi	p_Ascomycota	c_Sordariomycetes	o_Hypocreales	f_Nectriaceae	g_Fusarium	s_Fusarium delphinoides	FJ501236.1	94.25	0	0	0	0	0	0	0	0	0	0	0	0	0	0	0	0	0	0	0	0	0	0	0	0	0	0	0	0	0	0	0	0	0	0	0	0	0	0	0
OTU_6143	sk_Eukaryota	k_Fungi	p_Ascomycota	c_Sordariomycetes	o_Hypocreales	f_Nectriaceae	g_Fusarium	s_Fusarium solani	FJ501244.1	96.41	0	0	0	0	0	0	0	0	0	0	0	0	0	0	0	0	0	0	0	0	0	0	0	0	0	0	0	0	0	0	0	0	0	0	0	0	0	0	0
OTU_1752	sk_Eukaryota	k_Fungi	p_Ascomycota	c_Sordariomycetes	o_Hypocreales	f_Nectriaceae	g_Fusarium	s_Fusarium subglutinans	GQ503090.1	98.28	0	0	0	1	0	0	0	0	0	0	0	0	0	0	0	0	27	0	0	0	4	2	0	0	0	0	0	0	0	0	0	0	0	0	0	0	0	0	0
OTU_1900	sk_Eukaryota	k_Fungi	p_Ascomycota	c_Sordariomycetes	o_Hypocreales	f_Nectriaceae	g_Fusarium	s_Nectria haematococca	JN574858.1	90.35	0	0	0	0	0	0	0	0	0	0	0	0	0	0	39	0	0	0	0	0	0	0	0	0	0	0	0	0	0	0	0	0	0	0	0	0	0	0	0
OTU_1417	sk_Eukaryota	k_Fungi	p_Ascomycota	c_Sordariomycetes	o_Hypocreales	f_Nectriaceae	g_Fusarium	s_Nectria haematococca	JN574858.1	90.03	0	0	0	0	0	0	0	0	0	0	0	0	70	0	0	0	0	0	0	0	0	0	0	0	0	0	0	0	0	0	0	0	0	0	0	0	0	0	0
OTU_3126	sk_Eukaryota	k_Fungi	p_Ascomycota	c_Sordariomycetes	o_Hypocreales	f_Nectriaceae	g_Fusarium	s_Nectria haematococca	JN574858.1	99.68	0	0	0	0	0	0	0	0	0	0	0	0	0	0	0	0	0	0	0	0	0	0	0	0	0	0	0	0	0	0	0	0	0	0	0	0	0	0	0
OTU_92	sk_Eukaryota	k_Fungi	p_Ascomycota	c_Sordariomycetes	o_Hypocreales	f_Nectriaceae	g_Neonectria	s_Neonectria ditissima	FJ501249.1	92.97	0	1	0	7	0	10	0	0	0	11380	0	0	0	9	0	0	47	38	0	0	19	7484	0	2	8	1	0	0	0	0	0	0	0	0	0	0	0	58	56
OTU_23	sk_Eukaryota	k_Fungi	p_Ascomycota	c_Sordariomycetes	o_Hypocreales	f_Nectriaceae	g_Neonectria	s_Neonectria ditissima	FJ501249.1	92.97	0	1	0	0	0	57	0	0	0	26192	0	0	0	0	0	2	43	0	0	0	9	17273	0	0	0	0	0	0	0	0	0	0	0	0	0	0	0	0	0
OTU_731	sk_Eukaryota	k_Fungi	p_Ascomycota	c_Sordariomycetes	o_Hypocreales	f_Nectriaceae	g_Neonectria	s_Neonectria ditissima	FJ501249.1	92.01	0	0	0	0	0	0	0	0	0	377	0	0	0	0	0	0	0	0	0	0	0	315	0	0	0	0	0	0	0	0	0	0	0	0	0	0	0	0	0
OTU_169	sk_Eukaryota	k_Fungi	p_Ascomycota	c_Sordariomycetes	o_Hypocreales	f_Nectriaceae	g_Neonectria	s_Neonectria ditissima	FJ501249.1	91.69	0	28	0	0	0	0	0	0	0	1790	0	0	0	0	0	0	0	0	0	0	0	1815	0	20	0	0	0	0	0	0	0	0	0	0	0	0	0	0	0
OTU_2197	sk_Eukaryota	k_Fungi	p_Ascomycota	c_Sordariomycetes	o_Hypocreales	f_Nectriaceae	g_Neonectria	s_Neonectria ditissima	FJ501249.1	92.81	0	98	0	1	0	0	0	0	0	0	0	0	0	0	0	0	0	0	0	0	0	0	0	5	44	0	0	0	0	0	0	0	0	0	0	0	0	0	0
OTU_4054	sk_Eukaryota	k_Fungi	p_Ascomycota	c_Sordariomycetes	o_Hypocreales	f_Nectriaceae	g_Neonectria	s_Neonectria ditissima	FJ501249.1	91.37	0	0	0	0	0	0	0	0	0	0	0	0	0	0	0	0	0	0	0	0	0	0	0	4	0	0	0	0	0	0	0	0	0	0	0	0	0	0	0
OTU_5466	sk_Eukaryota	k_Fungi	p_Ascomycota	c_Sordariomycetes	o_Hypocreales	f_Nectriaceae	g_Neonectria	s_Neonectria ditissima	FJ501249.1	90.1	0	0	0	0	0	0	0	0	0	0	0	0	0	0	0	0	0	0	0	0	0	0	0	0	0	0	0	0	0	0	0	0	1	0	0	0	0	0	0
OTU_3502	sk_Eukaryota	k_Fungi	p_Ascomycota	c_Sordariomycetes	o_Hypocreales	f_Nectriaceae	g_Neonectria	s_Neonectria ditissima	FJ501249.1	90.23	0	0	0	0	0	9	0	0	0	0	0	0	3	0	0	1	7	0	0	0	0	0	0	0	0	0	0	0	0	0	0	0	0	0	0	0	0	17	0
OTU_3952	sk_Eukaryota	k_Fungi	p_Ascomycota	c_Sordariomycetes	o_Hypocreales	f_Nectriaceae	g_Neonectria	s_Neonectria ditissima	FJ501249.1	93.93	0	0	0	0	0	0	0	0	0	0	0	0	0	0	0	4	0	0	0	0	0	0	0	0	0	0	0	0	0	0	0	0	0	0	0	0	0	0	0
OTU_4857	sk_Eukaryota	k_Fungi	p_Ascomycota	c_Sordariomycetes	o_Hypocreales	f_Nectriaceae	g_Neonectria	s_Neonectria ditissima	FJ501249.1	93.93	0	0	0	0	0	0	0	0	0	0	0	0	0	0	0	0	0	0	0	0	2	0	0	0	0	0	0	0	0	0	0	0	0	0	0	0	0	0	0
OTU_3011	sk_Eukaryota	k_Fungi	p_Ascomycota	c_Sordariomycetes	o_Hypocreales	f_Nectriaceae	g_Neonectria	s_Neonectria ditissima	FJ501249.1	92.48	0	0	0	0	0	1	0	0	0	61	0	0	0	0	0	0	1	0	0	0	0	38	0	0	0	0	0	0	0	0	0	0	0	0	0	0	0	0	0
OTU_612	sk_Eukaryota	k_Fungi	p_Ascomycota	c_Sordariomycetes	o_Hypocreales	f_Nectriaceae	g_Neonectria	s_Neonectria ditissima	FJ501249.1	92.97	0	0	0	0	0	0	0	0	0	0	0	0	291	0	0	0	0	0	0	0	0	0	0	0	0	0	0	0	0	0	0	0	0	0	0	0	0	0	0
OTU_1182	sk_Eukaryota	k_Fungi	p_Ascomycota	c_Sordariomycetes	o_Hypocreales	f_Nectriaceae	g_Neonectria	s_Neonectria ditissima	FJ501249.1	91.99	0	0	0	0	0	0	0	0	0	55	0	0	0	0	0	0	0	0	0	0	0	51	0	0	0	0	0	0	0	0	0	0	0	0	0	0	0	0	0
OTU_6618	sk_Eukaryota	k_Fungi	p_Ascomycota	c_Sordariomycetes	o_Hypocreales	f_Nectriaceae	g_Neonectria	s_Neonectria ditissima	FJ501249.1	91.18	0	0	0	0	0	0	0	0	0	0	0	0	0	0	0	0	0	0	0	0	0	1	0	0	0	0	0	0	0	0	0	0	0	0	0	0	0	0	0
OTU_1321	sk_Eukaryota	k_Fungi	p_Ascomycota	c_Sordariomycetes	o_Hypocreales	f_Nectriaceae	g_Neonectria	s_Neonectria ditissima	FJ501249.1	91.69	0	0	0	0	0	0	0	0	0	27	0	0	0	0	0	0	0	0	0	0	0	27	0	0	0	0	0	0	0	0	0	0	0	0	0	0	0	0	0
OTU_4376	sk_Eukaryota	k_Fungi	p_Ascomycota	c_Sordariomycetes	o_Hypocreales	f_Nectriaceae	g_Neonectria	s_Neonectria ditissima	FJ501249.1	91.37	0	0	0	0	0	0	0	0	0	2	0	0	0	0	0	0	0	0	0	0	0	1	0	0	0	0	0	0	0	0	0	0	0	0	0	0	0	0	0
OTU_980	sk_Eukaryota	k_Fungi	p_Ascomycota	c_Sordariomycetes	o_Hypocreales	f_Nectriaceae	g_Neonectria	s_Neonectria ditissima	FJ501249.1	93.61	0	0	0	0	0	0	0	0	0	63	0	0	0	0	0	0	0	0	0	0	0	107	0	0	0	0	0	0	0	0	0	0	0	0	0	0	0	0	0
OTU_2019	sk_Eukaryota	k_Fungi	p_Ascomycota	c_Sordariomycetes	o_Hypocreales	f_Nectriaceae	g_Neonectria	s_Neonectria ditissima	FJ501249.1	91.37	0	0	0	0	0	0	0	0	0	13	0	0	0	0	0	0	0	0	0	0	0	6	0	0	0	0	0	0	0	0	0	0	0	0	0	0	0	0	0
OTU_1885	sk_Eukaryota	k_Fungi	p_Ascomycota	c_Sordariomycetes	o_Hypocreales	f_Nectriaceae	g_Neonectria	s_Neonectria ditissima	FJ501249.1	91.37	0	0	0	0	0	0	0	0	0	0	0	0	0	0	0	0	0	0	0	0	0	1	0	0	0	0	0	0	0	0	0	0	0	0	0	0	0	0	0
OTU_3733	sk_Eukaryota	k_Fungi	p_Ascomycota	c_Sordariomycetes	o_Hypocreales	f_Nectriaceae	g_Neonectria	s_Neonectria ditissima	FJ501249.1	91.69	0	0	0	0	0	0	0	0	0	1	0	0	0	0	0	0	0	0	0	0	0	6	0	0	0	0	0	0	0	0	0	0	0	0	0	0	0	0	0
OTU_584	sk_Eukaryota	k_Fungi	p_Ascomycota	c_Sordariomycetes	o_Hypocreales	f_Nectriaceae	g_Neonectria	s_Neonectria ditissima	FJ501249.1	91.05	0	0	0	0	0	0	0	0	0	1	0	0	0	0	0	0	0	0	0	0	0	1	0	0	0	0	0	0	0	0	0	0	0	0	0	0	0	0	0
OTU_6627	sk_Eukaryota	k_Fungi	p_Ascomycota	c_Sordariomycetes	o_Hypocreales	f_Nectriaceae	g_Neonectria	s_Neonectria ditissima	FJ501249.1	90.1	0	0	0	0	0	0	0	0	0	0	0	0	0	0	0	0	0	0	0	0	0	1	0	0	0	0	0	0	0	0	0	0	0	0	0	0	0	0	0
OTU_2287	sk_Eukaryota	k_Fungi	p_Ascomycota	c_Sordariomycetes	o_Hypocreales	f_Nectriaceae	g_Neonectria	s_Neonectria ditissima	FJ501249.1	91.37	0	0	0	0	0	0	0	0	0	8	0	0	0	0	0	0	0	0	0	0	0	17	0	0	0	0	0	0	0	0	0	0	0	0	0	0	0	0	0
OTU_1593	sk_Eukaryota	k_Fungi	p_Ascomycota	c_Sordariomycetes	o_Hypocreales	f_Nectriaceae	g_Neonectria	s_Neonectria ditissima	FJ501249.1	91.86	0	0	0	0	0	0	0	0	0	0	0	0	0	0	0	0	0	0	0	0	0	1	0	0	0	0	0	0	0	0	0	0	0	0	0	0	0	0	0
OTU_2442	sk_Eukaryota	k_Fungi	p_Ascomycota	c_Sordariomycetes	o_Hypocreales	f_Nectriaceae	g_Neonectria	s_Neonectria ditissima	FJ501249.1	92.51	0	0	0	0	0	0	0	0	0	9	0	0	0	0	0	0	0	0	0	0	0	4	0	0	0	0	0	0	0	0	0	0	0	0	0	0	0	0	0
OTU_6707	sk_Eukaryota	k_Fungi	p_Ascomycota	c_Sordariomycetes	o_Hypocreales	f_Nectriaceae	g_Neonectria	s_Neonectria ditissima	FJ501249.1	91.37	0	0	0	0	0	0	0	0	0	2	0	0	0	0	0	0	0	0	0	0	0	3	0	0	0	0	0	0	0	0	0	0	0	0	0	0	0	0	0
OTU_1570	sk_Eukaryota	k_Fungi	p_Ascomycota	c_Sordariomycetes	o_Hypocreales	f_Nectriaceae	g_Neonectria	s_Neonectria ditissima	FJ501249.1	90.42	0	0	0	0	0	0	0	0	0	5	0	0	0	0	0	0	0	0	0	0	0	2	0	0	0	0	0	0	0	0	0	0	0	0	0	0	0	0	0
OTU_3732	sk_Eukaryota	k_Fungi	p_Ascomycota	c_Sordariomycetes	o_Hypocreales	f_Nectriaceae	g_Neonectria	s_Neonectria ditissima	FJ501249.1	90.73	0	0	0	0	0	0	0	0	0	0	0	0	0	0	0	0	0	0	0	0	0	1	0	0	0	0	0	0	0	0	0	0	0	0	0	0	0	0	0
OTU_3992	sk_Eukaryota	k_Fungi	p_Ascomycota	c_Sordariomycetes	o_Hypocreales	f_Nectriaceae	g_Neonectria	s_Neonectria ditissima	FJ501249.1	92.16	0	0	0	0	0	0	0	0	0	0	0	0	0	0	0	0	0	0	0	0	0	1	0	0	0	0	0	0	0	0	0	0	0	0	0	0	0	0	0
OTU_6667	sk_Eukaryota	k_Fungi	p_Ascomycota	c_Sordariomycetes	o_Hypocreales	f_Nectriaceae	g_Neonectria	s_Neonectria ditissima	FJ501249.1	92.33	0	0	0	0	0	0	0	0	0	0	0	0	0	0	0	0	0	0	0	0	0	1	0	0	0	0	0	0	0	0	0	0	0	0	0	0	0	0	0
OTU_6683	sk_Eukaryota	k_Fungi	p_Ascomycota	c_Sordariomycetes	o_Hypocreales	f_Nectriaceae	g_Neonectria	s_Neonectria ditissima	FJ501249.1	91.37	0	0	0	0	0	0	0	0	0	1	0	0	0	0	0	0	0	0	0	0	0	0	0	0	0	0	0	0	0	0	0	0	0	0	0	0	0	0	0
OTU_6689	sk_Eukaryota	k_Fungi	p_Ascomycota	c_Sordariomycetes	o_Hypocreales	f_Nectriaceae	g_Neonectria	s_Neonectria ditissima	FJ501249.1	90.73	0	0	0	0	0	0	0	0	0	1	0	0	0	0	0	0	0	0	0	0	0	0	0	0	0	0	0	0	0	0	0	0	0	0	0	0	0	0	0
OTU_4373	sk_Eukaryota	k_Fungi	p_Ascomycota	c_Sordariomycetes	o_Hypocreales	f_Nectriaceae	g_Neonectria	s_Neonectria ditissima	FJ501249.1	90.42	0	0	0	0	0	0	0	0	0	1	0	0	0	0	0	0	0	0	0	0	0	0	0	0	0	0	0	0	0	0	0	0	0	0	0	0	0	0	0
OTU_6696	sk_Eukaryota	k_Fungi	p_Ascomycota	c_Sordariomycetes	o_Hypocreales	f_Nectriaceae	g_Neonectria	s_Neonectria ditissima	FJ501249.1	91.05	0	0	0	0	0	0	0	0	0	1	0	0	0	0	0	0	0	0	0	0	0	0	0	0	0	0	0	0	0	0	0	0	0	0	0	0	0	0	0
OTU_4005	sk_Eukaryota	k_Fungi	p_Ascomycota	c_Sordariomycetes	o_Hypocreales	f_Nectriaceae	g_Neonectria	s_Neonectria ditissima	FJ501249.1	90.73	0	0	0	0	0	0	0	0	0	2	0	0	0	0	0	0	0	0	0	0	0	0	0	0	0	0	0	0	0	0	0	0	0	0	0	0	0	0	0
OTU_6724	sk_Eukaryota	k_Fungi	p_Ascomycota	c_Sordariomycetes	o_Hypocreales	f_Nectriaceae	g_Neonectria	s_Neonectria ditissima	FJ501249.1	90.35	0	0	0	0	0	0	0	0	0	1	0	0	0	0	0	0	0	0	0	0	0	0	0	0	0	0	0	0	0	0	0	0	0	0	0	0	0	0	0
OTU_6515	sk_Eukaryota	k_Fungi	p_Ascomycota	c_Sordariomycetes	o_Hypocreales	f_Nectriaceae	g_Neonectria	s_Neonectria ditissima	FJ501249.1	90.71	0	0	0	0	0	0	0	0	0	0	0	0	0	0	0	0	1	0	0	0	0	0	0	0	0	0	0	0	0	0	0	0	0	0	0	0	0	0	0
OTU_6647	sk_Eukaryota	k_Fungi	p_Ascomycota	c_Sordariomycetes	o_Hypocreales	f_Nectriaceae	g_Neonectria	s_Neonectria ditissima	FJ501249.1	93.27	0	0	0	0	0	0	0	0	0	0	0	0	0	0	0	0	0	0	0	0	0	1	0	0	0	0	0	0	0	0	0	0	0	0	0	0	0	0	0
OTU_3025	sk_Eukaryota	k_Fungi	p_Ascomycota	c_Sordariomycetes	o_Hypocreales	f_Nectriaceae	g_Thelonectria	s_Thelonectria discophora	JN574860.1	90.06	0	14	0	0	0	0	0	0	0	0	0	0	0	0	0	0	0	0	0	0	0	0	0	0	0	0	0	0	0	0	0	0	0	0	0	0	0	0	0
OTU_5517	sk_Eukaryota	k_Fungi	p_Ascomycota	c_Sordariomycetes	o_Hypocreales	f_Nectriaceae	g_Thelonectria	s_Thelonectria veuillotiana	JN574862.1	90	0	0	0	0	0	0	0	0	0	0	0	0	0	1	0	0	0	0	0	0	0	0	0	0	0	0	0	0	0	0	0	0	0	0	0	0	0	0	0
OTU_377	sk_Eukaryota	k_Fungi	p_Ascomycota	c_Sordariomycetes	o_Hypocreales	f_Nectriaceae	g_Thelonectria	s_Thelonectria veuillotiana	JN574862.1	92.68	0	0	0	0	0	403	0	0	0	4	0	0	117	0	0	7	104	110	0	0	12	2	0	0	0	0	0	0	0	0	0	0	0	0	0	0	0	0	0
OTU_2332	sk_Eukaryota	k__	p_Bacillariophyta	c_Bacillariophyceae	o_Bacillariales	f_Bacillariaceae	g_Nitzschia	s_Nitzschia fonticola1RT-2009	FN557060.1	91.43	0	0	0	0	0	0	0	0	0	0	0	0	0	0	0	0	0	0	0	0	0	0	0	0	0	0	0	0	0	0	0	0	0	0	0	0	0	0	0
OTU_1298	sk_Eukaryota	k__	p_Bacillariophyta	c_Bacillariophyceae	o_Bacillariales	f_Bacillariaceae	g_Nitzschia	s_Nitzschia palea	FN557054.1	94.16	0	0	0	0	0	0	0	0	0	0	0	0	0	0	0	0	0	0	0	0	0	0	0	83	0	0	0	0	0	0	0	0	0	0	0	0	0	0	0
OTU_4420	sk_Eukaryota	k__	p_Bacillariophyta	c_Bacillariophyceae	o_Bacillariales	f_Bacillariaceae	g_Nitzschia	s_Nitzschia palea	FN557047.1	100	0	0	0	0	0	0	0	0	0	0	0	0	0	0	0	0	0	0	0	0	0	0	0	0	0	0	0	0	0	0	0	0	0	0	0	0	0	0	0
OTU_3149	sk_Eukaryota	k__	p_Bacillariophyta	c_Bacillariophyceae	o_Bacillariales	f_Bacillariaceae	g_Nitzschia	s_Nitzschia palea	FN557045.1	99.66	0	0	0	0	0	0	0	0	0	0	0	0	0	0	0	0	0	0	0	8	0	0	0	0	0	0	0	0	0	0	0	0	0	0	0	0	0	0	0
OTU_4039	sk_Eukaryota	k__	p_Bacillariophyta	c_Bacillariophyceae	o_Bacillariales	f_Bacillariaceae	g_Nitzschia	s_Nitzschia palea	FN557045.1	91.55	0	0	0	0	0	0	0	0	0	0	0	0	0	0	0	0	0	0	0	0	0	0	0	0	0	0	0	0	0	0	0	0	0	0	0	0	0	0	0
OTU_2652	sk_Eukaryota	k__	p_Bacillariophyta	c_Bacillariophyceae	o_Bacillariales	f_Bacillariaceae	g_Nitzschia	s_Nitzschia palea	FN557044.1	100	0	0	0	0	0	0	0	0	0	0	0	0	0	0	0	0	0	0	0	0	0	0	0	0	4	0	0	0	0	0	0	0	0	0	0	0	0	0	0
OTU_141	sk_Eukaryota	k__	p_Bacillariophyta	c_Bacillariophyceae	o_Bacillariales	f_Bacillariaceae	g_Nitzschia	s_Nitzschia palea	FN557040.1	100	277	0	0	0	0	0	0	0	0	0	0	0	0	0	0	0	0	0	0	0	0	0	0	0	0	0	0	0	0	0	0	0	0	0	0	0	0	0	0
OTU_6233	sk_Eukaryota	k__	p_Bacillariophyta	c_Bacillariophyceae	o_Bacillariales	f_Bacillariaceae	g_Nitzschia	s_Nitzschia palea	FN557040.1	100	0	0	0	0	0	0	0	0	0	0	0	0	0	0	0	0	0	0	0	0	0	0	0	0	0	0	0	0	0	0	0	0	0	0	0	0	0	0	0
OTU_1290	sk_Eukaryota	k__	p_Bacillariophyta	c_Bacillariophyceae	o_Cymbellales	f_Cymbellaceae	g_Encyonema	s_Encyonema WJS-2015a	KU052355.1	95.35	0	0	0	0	0	0	0	0	0	0	0	0	0	0	0	0	0	0	0	0	0	0	0	0	0	0	0	0	0	0	0	0	0	0	0	0	0	60	0
OTU_4558	sk_Eukaryota	k__	p_Bacillariophyta	c_Bacillariophyceae	o_Naviculales	f_Pinnulariaceae	g_Pinnularia	s_Pinnularia CS-2011	JN418685.1	92.9	0	0	0	0	0	0	0	0	0	0	0	0	0	0	0	0	0	0	0	0	0	0	0	0	0	0	0	0	0	0	0	2	0	0	0	0	0	0	0
OTU_3712	sk_Eukaryota	k_Fungi	p_Basidiomycota	c_Agaricomycetes	o_Agaricales	f_Entolomataceae	g_Entoloma	s_Entoloma JS06-22	JN029429.1	92.58	0	0	0	0	0	0	0	0	0	0	0	0	0	0	0	0	5	0	0	0	0	0	0	0	0	0	0	0	0	0	0	0	0	0	0	0	0	0	0
OTU_1013	sk_Eukaryota	k_Fungi	p_Basidiomycota	c_Agaricomycetes	o_Agaricales	f_Entolomataceae	g_Entoloma	s_Entoloma SericionitidumMUSH143-07	JN029430.1	95.44	0	0	0	0	0	0	0	0	0	0	0	0	0	0	0	0	2	0	0	0	106	4	0	0	0	0	0	0	0	0	0	0	0	0	0	0	0	0	0
OTU_6510	sk_Eukaryota	k_Fungi	p_Basidiomycota	c_Agaricomycetes	o_Agaricales	f_Entolomataceae	g_Entoloma	s_Entoloma SericionitidumMUSH143-07	JN029430.1	92.48	0	0	0	0	0	0	0	0	0	0	0	0	0	0	0	0	18	0	0	0	0	0	0	0	0	0	0	0	0	0	0	0	0	0	0	0	0	0	0
OTU_3294	sk_Eukaryota	k_Fungi	p_Basidiomycota	c_Agaricomycetes	o_Agaricales	f_Entolomataceae	g_Entoloma	s_Entoloma TRTC150975	JN029428.1	90.32	0	0	5	0	0	1	0	0	0	0	0	0	0	1	0	0	0	0	0	0	0	0	0	0	0	0	0	0	0	0	0	0	0	0	0	0	0	0	0
OTU_3655	sk_Eukaryota	k_Fungi	p_Basidiomycota	c_Agaricomycetes	o_Agaricales	f_Entolomataceae	g_Entoloma	s_Entoloma TRTC150975	JN029428.1	91.53	0	0	0	0	0	0	0	0	0	0	0	0	0	0	5	0	0	0	0	0	0	0	0	0	0	0	0	0	0	0	0	0	0	0	0	0	0	0	0
OTU_4907	sk_Eukaryota	k_Fungi	p_Basidiomycota	c_Agaricomycetes	o_Agaricales	f_Entolomataceae	g_Entoloma	s_Entoloma TRTC150975	JN029428.1	90.2	0	0	0	0	0	0	0	0	0	0	0	0	0	0	0	0	0	2	0	0	0	0	0	0	0	0	0	0	0	0	0	0	0	0	0	0	0	0	0
OTU_3372	sk_Eukaryota	k_Fungi	p_Basidiomycota	c_Agaricomycetes	o_Agaricales	f_Entolomataceae	g_Entoloma	s_Entoloma TRTC150975	JN029428.1	90.2	0	0	0	0	0	0	0	0	0	0	0	0	0	0	0	0	0	0	0	0	0	0	0	0	0	0	0	0	0	0	0	0	0	0	0	0	0	0	0
OTU_879	sk_Eukaryota	k_Fungi	p_Basidiomycota	c_Agaricomycetes	o_Agaricales	f_Psathyrellaceae	g_Psathyrella	s_Psathyrella candolleana	JN029500.1	94.5	0	0	0	0	0	0	0	0	0	0	1	0	0	0	0	0	8	17	0	0	3	0	0	0	0	0	0	0	0	0	0	0	0	0	0	0	0	135	3
OTU_2423	sk_Eukaryota	k_Fungi	p_Basidiomycota	c_Agaricomycetes	o_Agaricales	f_Psathyrellaceae	g_Psathyrella	s_Psathyrella candolleana	JN029500.1	90.94	0	0	0	13	0	0	0	0	0	0	0	0	0	0	0	0	0	6	0	0	0	0	0	0	0	0	0	0	0	0	0	0	0	0	0	0	0	0	0
OTU_295	sk_Eukaryota	k_Fungi	p_Basidiomycota	c_Agaricomycetes	o_Boletales	f_Boletaceae	g_Leccinum	s_Leccinum vulpinum	JN029466.1	90.77	0	0	66	0	0	0	0	0	0	0	0	0	0	0	0	0	0	0	0	0	0	0	0	0	0	0	0	0	0	0	0	0	0	0	0	0	0	0	0
OTU_2643	sk_Eukaryota	k_Fungi	p_Basidiomycota	c_Agaricomycetes	o_Boletales	f_Boletaceae	g_Xerocomus	s_Xerocomus badius	JN029372.1	90.66	0	0	8	0	0	0	0	1	0	0	0	0	0	0	0	0	0	0	0	0	0	0	0	0	0	0	0	0	0	0	0	0	0	0	0	0	0	0	0
OTU_6952	sk_Eukaryota	k_Metazoa	p_Chordata	c__	o_Squamata	f_Gekkonidae	g_Hemidactylus	s_Hemidactylus mercatorius	KF604811.1	99.68	0	0	1	0	0	0	0	0	0	0	0	0	0	0	0	0	0	0	0	0	0	0	0	0	0	0	0	0	0	0	0	0	0	0	0	0	0	0	0
OTU_874	sk_Eukaryota	k_Metazoa	p_Chordata	c_Actinopteri	o_Perciformes	f_Cottidae	g_Cottus	s_Cottus gobio	KJ128469.1	100	0	0	0	0	0	0	0	0	0	0	0	0	0	0	0	0	0	0	0	169	0	0	0	0	0	0	0	0	0	0	0	0	0	0	0	0	0	0	0
OTU_5985	sk_Eukaryota	k_Metazoa	p_Chordata	c_Amphibia	o_Anura	f_Hylidae	g_Scinax	s_Scinax fuscovarius	JQ627319.1	100	0	0	0	0	0	0	0	0	0	0	0	0	0	0	0	0	0	0	0	0	0	0	0	0	0	0	0	0	0	0	0	0	0	0	0	0	0	0	0
OTU_4985	sk_Eukaryota	k_Metazoa	p_Chordata	c_Amphibia	o_Anura	f_Leptodactylidae	g_Leptodactylus	s_Leptodactylus macrosternum	KU494547.1	99.67	0	0	0	0	0	0	0	0	0	0	0	0	0	0	0	0	0	0	0	0	0	0	0	0	0	0	0	0	0	0	0	0	0	0	0	0	0	0	0
OTU_1047	sk_Eukaryota	k_Metazoa	p_Chordata	c_Aves	o_Caprimulgiformes	f_Caprimulgidae	g_Podager	s_Podager nacunda	FJ028122.1	100	0	0	0	0	0	0	0	0	0	0	0	0	0	0	0	0	0	0	0	0	0	0	0	0	0	0	0	0	0	0	0	0	0	0	0	0	124	0	0
OTU_4018	sk_Eukaryota	k_Metazoa	p_Chordata	c_Aves	o_Caprimulgiformes	f_Caprimulgidae	g_Setopagis	s_Setopagis parvulus	JN801539.1	99.68	0	0	0	0	0	0	0	0	0	0	0	0	0	0	0	0	0	0	0	0	0	0	0	0	0	0	0	0	0	0	0	0	0	0	0	0	0	0	0
OTU_3122	sk_Eukaryota	k_Metazoa	p_Chordata	c_Aves	o_Caprimulgiformes	f_Nyctibiidae	g_Nyctibius	s_Nyctibius griseus	FJ027913.1	99.36	0	0	0	0	0	0	0	0	0	0	0	0	0	0	0	0	0	0	0	0	0	0	0	0	0	0	0	0	0	0	0	0	0	0	0	0	0	0	0
OTU_1391	sk_Eukaryota	k_Metazoa	p_Chordata	c_Aves	o_Galliformes	f_Phasianidae	g_Gallus	s_Gallus gallus	JN850671.1	100	0	0	0	0	0	0	0	0	0	0	0	0	0	0	0	0	0	0	0	0	0	0	0	0	0	0	0	0	74	0	0	0	0	0	0	0	0	0	0
OTU_2549	sk_Eukaryota	k_Metazoa	p_Chordata	c_Mammalia	o__	f_Bovidae	g_Bos	s_Bos taurus	KF799986.1	99.68	0	0	0	0	0	0	0	0	0	0	11	0	0	0	0	0	0	0	0	0	0	0	0	0	0	0	0	0	0	0	0	0	0	0	0	5	0	0	0
OTU_31	sk_Eukaryota	k_Metazoa	p_Chordata	c_Mammalia	o__	f_Bovidae	g_Tragelaphus	s_Tragelaphus scriptus	JN645579.1	100	0	0	0	0	0	0	0	2	0	54	0	0	0	0	0	0	0	0	0	0	0	0	0	0	0	0	0	0	0	0	0	0	0	1594	0	0	0	0	0
OTU_5927	sk_Eukaryota	k_Metazoa	p_Chordata	c_Mammalia	o__	f_Bovidae	g_Tragelaphus	s_Tragelaphus scriptus	JN645579.1	95.19	0	0	0	0	0	0	0	0	0	0	0	0	0	0	0	0	0	0	0	0	0	0	0	0	0	0	0	0	0	0	0	0	0	0	0	0	0	0	0
OTU_1170	sk_Eukaryota	k_Metazoa	p_Chordata	c_Mammalia	o_Carnivora	f_Canidae	g_Canis	s_Canis lupus	JN850778.1	100	0	0	0	0	0	0	0	0	0	0	0	0	0	0	0	0	102	0	0	0	0	0	0	0	0	0	0	0	0	0	0	0	2	0	0	0	0	0	0
OTU_3342	sk_Eukaryota	k_Metazoa	p_Chordata	c_Mammalia	o_Carnivora	f_Canidae	g_Cerdocyon	s_Cerdocyon thous	JQ601062.1	99.68	0	0	0	0	0	0	0	0	0	0	0	0	0	0	0	0	8	0	0	0	0	0	0	0	0	0	0	0	0	0	0	0	0	0	0	0	0	0	0
OTU_1790	sk_Eukaryota	k_Metazoa	p_Chordata	c_Mammalia	o_Cetacea	f_Phocoenidae	g_Neophocaena	s_Neophocaena phocaenoides	HQ268824.1	98.4	0	0	0	0	0	0	0	0	0	0	0	0	0	0	0	0	0	0	0	0	0	0	0	0	0	0	0	0	0	0	0	0	0	2	0	0	0	0	0
OTU_3546	sk_Eukaryota	k_Metazoa	p_Chordata	c_Mammalia	o_Chiroptera	f_Emballonuridae	g_Saccopteryx	s_Saccopteryx bilineata	JF435657.1	99.36	0	0	0	0	0	0	0	0	0	0	0	0	0	0	0	0	0	0	0	0	0	0	0	0	0	0	0	0	0	0	0	0	0	0	0	0	0	0	0
OTU_1203	sk_Eukaryota	k_Metazoa	p_Chordata	c_Mammalia	o_Chiroptera	f_Vespertilionidae	g_Myotis	s_Myotis bechsteinii	JF442864.1	96.47	0	0	0	0	0	0	0	0	0	0	0	0	0	0	0	0	0	0	0	0	0	0	0	0	0	0	0	0	0	0	0	0	0	0	0	0	0	0	0
OTU_1140	sk_Eukaryota	k_Metazoa	p_Chordata	c_Mammalia	o_Chiroptera	f_Vespertilionidae	g_Myotis	s_Myotis nattereri	JF443015.1	98.72	0	0	0	0	104	0	0	0	0	0	0	0	0	0	0	0	0	0	0	0	0	0	0	0	0	0	0	0	0	0	0	0	0	0	0	0	0	0	0
OTU_1596	sk_Eukaryota	k_Metazoa	p_Chordata	c_Mammalia	o_Chiroptera	f_Vespertilionidae	g_Nyctalus	s_Nyctalus leisleri	JF443043.1	100	0	4	0	0	40	0	2	0	0	0	0	0	0	0	0	0	0	0	0	0	0	0	0	0	1	0	0	0	0	0	0	0	0	0	0	0	0	0	0
OTU_312	sk_Eukaryota	k_Metazoa	p_Chordata	c_Mammalia	o_Primates	f_Hominidae	g_Gorilla	s_Gorilla gorilla	KJ192808.1	91.36	0	5	0	39	0	0	0	13	0	0	0	972	0	0	0	0	0	0	0	2	12	62	0	0	0	0	0	0	0	0	0	0	0	0	0	0	0	0	0
OTU_5731	sk_Eukaryota	k_Metazoa	p_Chordata	c_Mammalia	o_Primates	f_Hominidae	g_Homo	s_Homo sapiens	KY033221.1	92.88	0	0	0	0	0	0	0	1	0	0	0	0	0	0	0	0	0	0	0	0	0	0	0	0	0	0	0	0	0	0	0	0	0	0	0	0	0	0	0
OTU_1884	sk_Eukaryota	k_Metazoa	p_Chordata	c_Mammalia	o_Primates	f_Hominidae	g_Homo	s_Homo sapiens	KY033221.1	94.57	0	0	0	0	0	0	0	15	0	0	0	2	0	0	0	0	0	0	0	0	0	20	0	0	0	0	0	0	0	0	0	0	0	0	0	0	0	0	0
OTU_5335	sk_Eukaryota	k_Metazoa	p_Chordata	c_Mammalia	o_Primates	f_Hominidae	g_Homo	s_Homo sapiens	KY033221.1	94.9	0	0	0	0	1	0	0	0	0	0	0	0	0	0	0	0	0	0	0	0	0	0	0	0	0	0	0	0	0	0	0	0	0	0	0	0	0	0	0
OTU_5721	sk_Eukaryota	k_Metazoa	p_Chordata	c_Mammalia	o_Primates	f_Hominidae	g_Homo	s_Homo sapiens	KY033221.1	94.23	0	0	0	0	0	0	0	1	0	0	0	0	0	0	0	0	0	0	0	0	0	0	0	0	0	0	0	0	0	0	0	0	0	0	0	0	0	0	0
OTU_5338	sk_Eukaryota	k_Metazoa	p_Chordata	c_Mammalia	o_Primates	f_Hominidae	g_Homo	s_Homo sapiens	KF193005.1	94.57	0	0	0	0	1	0	0	0	0	0	0	0	0	0	0	0	0	0	0	0	0	0	0	0	0	0	0	0	0	0	0	0	0	0	0	0	0	0	0
OTU_6883	sk_Eukaryota	k_Metazoa	p_Chordata	c_Mammalia	o_Primates	f_Hominidae	g_Homo	s_Homo sapiens	KF193005.1	93.59	0	0	0	0	0	0	0	0	0	0	0	0	0	0	0	0	0	0	0	0	0	0	0	0	0	0	0	0	0	0	0	0	0	0	0	0	0	0	0
OTU_5395	sk_Eukaryota	k_Metazoa	p_Chordata	c_Mammalia	o_Primates	f_Hominidae	g_Homo	s_Homo sapiens	KF193004.1	94.89	0	0	0	0	0	0	0	0	0	0	0	0	0	0	0	0	0	0	0	0	0	0	0	0	0	0	0	0	0	0	1	0	0	0	0	0	0	0	0
OTU_3573	sk_Eukaryota	k_Metazoa	p_Chordata	c_Mammalia	o_Primates	f_Hominidae	g_Homo	s_Homo sapiens	JN034120.1	98.64	0	0	0	0	0	0	0	1	0	0	0	2	0	0	0	0	0	0	0	0	0	2	0	0	0	0	0	0	0	0	0	0	0	0	0	0	0	0	0
OTU_4527	sk_Eukaryota	k_Metazoa	p_Chordata	c_Mammalia	o_Primates	f_Hominidae	g_Homo	s_Homo sapiens	JN034120.1	92.6	0	0	0	0	1	0	0	0	0	0	0	0	0	0	0	0	0	0	0	0	0	0	0	0	0	0	0	0	0	0	0	0	0	0	0	0	0	0	0
OTU_2	sk_Eukaryota	k_Metazoa	p_Chordata	c_Mammalia	o_Primates	f_Hominidae	g_Homo	s_Homo sapiens	JN034120.1	100	0	3537	557	697	77778	97	108	91532	24	2187	136	62875	718	472	275	297	140	0	1368	19373	2587	42927	314	8516	1225	207	338	6231	3675	142	181091	569	99	10719	0	39	2	678	185
OTU_5104	sk_Eukaryota	k_Metazoa	p_Chordata	c_Mammalia	o_Primates	f_Hominidae	g_Homo	s_Homo sapiens	JN034120.1	94.23	0	0	0	0	0	0	0	0	0	0	0	0	0	0	0	0	0	0	0	0	0	0	0	1	0	0	0	0	0	0	0	0	0	0	0	0	0	0	0
OTU_2007	sk_Eukaryota	k_Metazoa	p_Chordata	c_Mammalia	o_Primates	f_Hominidae	g_Homo	s_Homo sapiens	JN034120.1	93.93	0	0	0	0	0	0	0	24	0	0	0	2	0	0	0	0	0	0	0	0	0	8	0	0	0	0	0	0	0	0	0	0	0	0	0	0	0	0	0
OTU_1040	sk_Eukaryota	k_Metazoa	p_Chordata	c_Mammalia	o_Primates	f_Hominidae	g_Homo	s_Homo sapiens	JN034120.1	94.89	0	0	0	0	0	0	0	4	0	0	0	2	0	0	0	0	0	0	0	0	0	2	0	0	0	0	0	0	0	0	0	0	0	1	0	0	0	0	0
OTU_2848	sk_Eukaryota	k_Metazoa	p_Chordata	c_Mammalia	o_Primates	f_Hominidae	g_Homo	s_Homo sapiens	JN034120.1	94.25	0	0	0	0	0	0	0	0	0	0	0	1	0	0	0	0	0	0	0	0	0	0	0	0	0	0	0	0	0	0	0	0	0	0	0	0	0	0	0
OTU_5206	sk_Eukaryota	k_Metazoa	p_Chordata	c_Mammalia	o_Primates	f_Hominidae	g_Homo	s_Homo sapiens	JN034120.1	94.55	0	0	0	0	0	0	0	0	0	0	0	0	0	0	0	0	0	0	0	1	0	0	0	0	0	0	0	0	0	0	0	0	0	0	0	0	0	0	0
OTU_5213	sk_Eukaryota	k_Metazoa	p_Chordata	c_Mammalia	o_Primates	f_Hominidae	g_Homo	s_Homo sapiens	JN034120.1	94.89	0	0	0	0	0	0	0	0	0	0	0	0	0	0	0	0	0	0	0	1	0	0	0	0	0	0	0	0	0	0	0	0	0	0	0	0	0	0	0
OTU_5328	sk_Eukaryota	k_Metazoa	p_Chordata	c_Mammalia	o_Primates	f_Hominidae	g_Homo	s_Homo sapiens	JN034120.1	93.93	0	0	0	0	1	0	0	0	0	0	0	0	0	0	0	0	0	0	0	0	0	0	0	0	0	0	0	0	0	0	0	0	0	0	0	0	0	0	0
OTU_5332	sk_Eukaryota	k_Metazoa	p_Chordata	c_Mammalia	o_Primates	f_Hominidae	g_Homo	s_Homo sapiens	JN034120.1	94.59	0	0	0	0	1	0	0	0	0	0	0	0	0	0	0	0	0	0	0	0	0	0	0	0	0	0	0	0	0	0	0	0	0	0	0	0	0	0	0
OTU_5339	sk_Eukaryota	k_Metazoa	p_Chordata	c_Mammalia	o_Primates	f_Hominidae	g_Homo	s_Homo sapiens	JN034120.1	94.89	0	0	0	0	1	0	0	0	0	0	0	0	0	0	0	0	0	0	0	0	0	0	0	0	0	0	0	0	0	0	0	0	0	0	0	0	0	0	0
OTU_4533	sk_Eukaryota	k_Metazoa	p_Chordata	c_Mammalia	o_Primates	f_Hominidae	g_Homo	s_Homo sapiens	JN034120.1	94.25	0	0	0	0	1	0	0	0	0	0	0	0	0	0	0	0	0	0	0	0	0	0	0	0	0	0	0	0	0	0	0	0	0	0	0	0	0	0	0
OTU_5385	sk_Eukaryota	k_Metazoa	p_Chordata	c_Mammalia	o_Primates	f_Hominidae	g_Homo	s_Homo sapiens	JN034120.1	94.89	0	0	0	0	0	0	0	0	0	0	0	0	0	0	0	0	0	0	0	0	0	0	0	0	0	0	0	0	0	0	1	0	0	0	0	0	0	0	0
OTU_5387	sk_Eukaryota	k_Metazoa	p_Chordata	c_Mammalia	o_Primates	f_Hominidae	g_Homo	s_Homo sapiens	JN034120.1	93.93	0	0	0	0	0	0	0	0	0	0	0	0	0	0	0	0	0	0	0	0	0	0	0	0	0	0	0	0	0	0	1	0	0	0	0	0	0	0	0
OTU_5393	sk_Eukaryota	k_Metazoa	p_Chordata	c_Mammalia	o_Primates	f_Hominidae	g_Homo	s_Homo sapiens	JN034120.1	94.55	0	0	0	0	0	0	0	0	0	0	0	0	0	0	0	0	0	0	0	0	0	0	0	0	0	0	0	0	0	0	1	0	0	0	0	0	0	0	0
OTU_5394	sk_Eukaryota	k_Metazoa	p_Chordata	c_Mammalia	o_Primates	f_Hominidae	g_Homo	s_Homo sapiens	JN034120.1	94.82	0	0	0	0	0	0	0	0	0	0	0	0	0	0	0	0	0	0	0	0	0	0	0	0	0	0	0	0	0	0	1	0	0	0	0	0	0	0	0
OTU_5396	sk_Eukaryota	k_Metazoa	p_Chordata	c_Mammalia	o_Primates	f_Hominidae	g_Homo	s_Homo sapiens	JN034120.1	94.89	0	0	0	0	0	0	0	0	0	0	0	0	0	0	0	0	0	0	0	0	0	0	0	0	0	0	0	0	0	0	1	0	0	0	0	0	0	0	0
OTU_2464	sk_Eukaryota	k_Metazoa	p_Chordata	c_Mammalia	o_Primates	f_Hominidae	g_Homo	s_Homo sapiens	JN034120.1	99.31	0	0	0	6	0	0	0	67	0	0	0	0	0	9	0	0	0	0	0	0	0	0	0	0	0	0	0	0	0	0	0	2	0	36	0	0	0	0	0
OTU_5644	sk_Eukaryota	k_Metazoa	p_Chordata	c_Mammalia	o_Primates	f_Hominidae	g_Homo	s_Homo sapiens	JN034120.1	94.89	0	0	0	1	0	0	0	0	0	0	0	0	0	0	0	0	0	0	0	0	0	0	0	0	0	0	0	0	0	0	0	0	0	0	0	0	0	0	0
OTU_4934	sk_Eukaryota	k_Metazoa	p_Chordata	c_Mammalia	o_Primates	f_Hominidae	g_Homo	s_Homo sapiens	JN034120.1	93.06	0	0	0	0	0	0	0	1	0	0	0	0	0	0	0	0	0	0	0	0	0	10	0	0	0	0	0	0	0	0	0	0	0	0	0	0	0	0	0
OTU_2965	sk_Eukaryota	k_Metazoa	p_Chordata	c_Mammalia	o_Primates	f_Hominidae	g_Homo	s_Homo sapiens	JN034120.1	94.57	0	0	0	0	0	0	0	5	0	0	0	0	0	0	0	0	0	0	0	0	0	0	0	0	0	0	0	0	0	0	0	0	0	0	0	0	0	0	0
OTU_5709	sk_Eukaryota	k_Metazoa	p_Chordata	c_Mammalia	o_Primates	f_Hominidae	g_Homo	s_Homo sapiens	JN034120.1	93.31	0	0	0	0	0	0	0	1	0	0	0	0	0	0	0	0	0	0	0	0	0	0	0	0	0	0	0	0	0	0	0	0	0	0	0	0	0	0	0
OTU_5711	sk_Eukaryota	k_Metazoa	p_Chordata	c_Mammalia	o_Primates	f_Hominidae	g_Homo	s_Homo sapiens	JN034120.1	94.53	0	0	0	0	0	0	0	1	0	0	0	0	0	0	0	0	0	0	0	0	0	0	0	0	0	0	0	0	0	0	0	0	0	0	0	0	0	0	0
OTU_5729	sk_Eukaryota	k_Metazoa	p_Chordata	c_Mammalia	o_Primates	f_Hominidae	g_Homo	s_Homo sapiens	JN034120.1	94.68	0	0	0	0	0	0	0	1	0	0	0	0	0	0	0	0	0	0	0	0	0	0	0	0	0	0	0	0	0	0	0	0	0	0	0	0	0	0	0
OTU_5732	sk_Eukaryota	k_Metazoa	p_Chordata	c_Mammalia	o_Primates	f_Hominidae	g_Homo	s_Homo sapiens	JN034120.1	93.61	0	0	0	0	0	0	0	1	0	0	0	0	0	0	0	0	0	0	0	0	0	0	0	0	0	0	0	0	0	0	0	0	0	0	0	0	0	0	0
OTU_6632	sk_Eukaryota	k_Metazoa	p_Chordata	c_Mammalia	o_Primates	f_Hominidae	g_Homo	s_Homo sapiens	JN034120.1	98.64	0	0	0	0	0	0	0	0	0	0	0	0	0	0	0	0	0	0	0	0	0	1	0	0	0	0	0	0	0	0	0	0	0	0	0	0	0	0	0
OTU_6970	sk_Eukaryota	k_Metazoa	p_Chordata	c_Mammalia	o_Primates	f_Hominidae	g_Homo	s_Homo sapiens	JN034120.1	93.93	0	0	0	0	0	0	0	0	0	0	0	0	0	0	0	0	0	0	0	0	0	0	0	0	0	0	0	0	0	0	0	0	0	0	0	0	0	0	0
OTU_6659	sk_Eukaryota	k_Metazoa	p_Chordata	c_Mammalia	o_Primates	f_Hominidae	g_Homo	s_Homo sapiens	JN034120.1	94.89	0	0	0	0	0	0	0	0	0	0	0	0	0	0	0	0	0	0	0	0	0	1	0	0	0	0	0	0	0	0	0	0	0	0	0	0	0	0	0
OTU_3977	sk_Eukaryota	k_Metazoa	p_Chordata	c_Mammalia	o_Primates	f_Hominidae	g_Homo	s_Homo sapiens	JN034120.1	98.61	0	0	0	0	0	0	0	7	0	0	0	1	1	0	0	0	0	0	0	0	0	20	0	0	0	0	0	0	0	0	0	0	0	0	0	0	0	0	0
OTU_5229	sk_Eukaryota	k_Metazoa	p_Chordata	c_Mammalia	o_Primates	f_Hominidae	g_Homo	s_Homo sapiens	JN034120.1	94.57	0	0	0	0	0	0	0	0	0	0	0	1	0	0	0	0	0	0	0	0	0	0	0	0	0	0	0	1	0	0	0	0	0	0	0	0	0	0	0
OTU_5391	sk_Eukaryota	k_Metazoa	p_Chordata	c_Mammalia	o_Primates	f_Hominidae	g_Homo	s_Homo sapiens	HG800483.1	94.87	0	0	0	0	0	0	0	0	0	0	0	0	0	0	0	0	0	0	0	0	0	0	0	0	0	0	0	0	0	0	1	0	0	0	0	0	0	0	0
OTU_4202	sk_Eukaryota	k_Metazoa	p_Chordata	c_Mammalia	o_Primates	f_Hominidae	g_Homo	s_Homo sapiens	HG800483.1	93.61	0	0	0	0	0	0	0	1	0	0	0	0	0	0	0	0	0	0	0	0	0	0	0	0	0	0	0	0	0	0	0	0	0	0	0	0	0	0	0
OTU_5726	sk_Eukaryota	k_Metazoa	p_Chordata	c_Mammalia	o_Primates	f_Hominidae	g_Homo	s_Homo sapiens	HG800483.1	93.29	0	0	0	0	0	0	0	1	0	0	0	0	0	0	0	0	0	0	0	0	0	0	0	0	0	0	0	0	0	0	0	0	0	0	0	0	0	0	0
OTU_111	sk_Eukaryota	k_Metazoa	p_Chordata	c_Mammalia	o_Primates	f_Hominidae	g_Homo	s_Homo sapiens	HG800469.1	99.68	0	0	0	56	0	0	0	86	0	65	0	3036	0	0	0	0	0	0	0	124	120	1504	0	0	0	0	0	1	25	0	0	0	0	1032	0	0	0	0	0
OTU_48	sk_Eukaryota	k_Metazoa	p_Chordata	c_Mammalia	o_Rodentia	f_Muridae	g_Apodemus	s_Apodemus flavicollis	JQ935786.1	99.68	0	0	0	0	10269	0	9380	0	0	0	0	0	0	0	0	0	0	0	0	0	0	0	47	0	130	0	27	0	0	0	0	0	6	0	0	0	1	0	0
OTU_1163	sk_Eukaryota	k_Fungi	p_Mucoromycota	c__	o_Mucorales	f_Mucoraceae	g_Mucor	s_Mucor circinelloides	FJ590555.1	96.55	0	0	0	0	0	0	0	0	0	0	0	0	0	0	0	0	0	0	0	0	102	0	0	0	0	0	0	0	0	0	0	0	0	0	0	0	0	0	0
OTU_877	sk_Eukaryota	k_Fungi	p_Mucoromycota	c__	o_Mucorales	f_Mucoraceae	g_Mucor	s_Mucor hiemalis	FJ590552.1	100	0	0	0	0	0	0	163	0	0	0	0	0	0	0	0	0	0	0	0	0	0	0	0	0	0	0	0	0	0	0	0	0	0	0	0	0	0	0	0
OTU_5441	sk_Eukaryota	k_Metazoa	p_Nematoda	c_Chromadorea	o_Rhabditida	f__	g__	s_Rhabditida sp.3003ed	FN397753.1	93.09	0	0	0	0	0	0	0	0	0	0	0	0	0	0	0	0	0	0	0	0	0	0	0	0	0	0	0	0	0	0	0	1	0	0	0	0	0	0	0
OTU_6969	sk_Eukaryota	k_Metazoa	p_Nematoda	c_Chromadorea	o_Tylenchida	f_Meloidogynidae	g_Meloidogyne	s_Meloidogyne naasi	KM491208.1	99.68	0	0	0	0	0	0	0	0	0	0	0	0	0	0	0	0	0	0	0	0	0	0	0	0	0	0	0	0	0	0	0	0	0	0	0	0	0	0	0
OTU_1454	sk_Eukaryota	k_Metazoa	p_Nemertea	c__	o__	f__	g__	s_Nemertean sp.NT000047	EU255615.1	99.36	0	0	0	0	53	0	6	0	0	0	0	0	0	0	0	0	0	0	0	0	0	0	0	0	9	0	0	0	0	0	0	0	0	0	0	0	0	0	0
OTU_2944	sk_Eukaryota	k_Metazoa	p_Nemertea	c__	o__	f__	g__	s_Nemertean sp.NT000069	EU255624.1	98.06	0	0	0	0	0	0	6	0	0	0	0	0	0	0	0	0	0	0	0	0	0	0	0	0	0	0	0	0	0	0	0	0	0	0	0	0	0	0	0
OTU_3619	sk_Eukaryota	k_Metazoa	p_Nemertea	c_Anopla	o_Heteronemertea	f_Cerebratulidae	g_Cerebratulus	s_Cerebratulus sample	JQ007428.1	100	0	0	0	0	0	0	0	0	0	0	0	0	0	4	0	0	0	0	0	0	0	0	0	0	0	0	0	0	0	0	0	0	0	0	0	0	0	0	0
OTU_440	sk_Eukaryota	k_Metazoa	p_Porifera	c_Demospongiae	o_Spongillida	f_Spongillidae	g_Ephydatia	s_Ephydatia muelleri	AJ843884.1	100	0	5	0	0	28	0	0	0	0	0	0	0	0	0	31	0	0	0	3	0	0	0	0	0	7	0	0	0	0	0	0	0	0	0	0	0	0	306	14
OTU_257	sk_Bacteria	k__	p_Proteobacteria	c_Alphaproteobacteria	o_Rickettsiales	f_Anaplasmataceae	g_Wolbachia	s_Wolbachia endosymbiontMelanaspis	JN625817.1	94.5	317	0	0	0	0	0	124	0	29	0	0	0	0	0	0	0	0	0	0	0	0	0	0	0	0	0	0	0	0	0	0	0	0	0	0	1	4	0	0
OTU_507	sk_Bacteria	k__	p_Proteobacteria	c_Alphaproteobacteria	o_Rickettsiales	f_Anaplasmataceae	g_Wolbachia	s_Wolbachia endosymbiontMelanaspis	JN625817.1	99.36	0	0	0	67	0	0	0	24	0	0	0	0	0	64	0	0	0	0	0	0	0	0	0	0	0	0	0	0	0	0	0	0	0	0	0	0	0	0	0
OTU_3333	sk_Eukaryota	k_Metazoa	p_Rotifera	c_Bdelloidea	o__	f__	g__	s_Bdelloidea sp.Bd32_02	KJ543649.1	91.03	0	0	0	0	0	0	0	0	0	0	0	0	0	0	0	0	0	0	0	0	0	0	0	0	0	0	0	0	0	0	0	0	0	0	0	0	0	0	7
OTU_6973	sk_Eukaryota	k_Metazoa	p_Rotifera	c_Bdelloidea	o_Philodinida	f_Philodinidae	g_Macrotrachela	s_Macrotrachela quadricornifera	JX183997.1	90.16	0	0	0	0	0	0	0	0	0	0	0	0	0	0	0	0	0	0	0	0	0	0	0	0	0	0	0	0	0	0	0	0	0	0	0	0	0	0	0
OTU_6259	not_assigned										1	0	0	0	0	0	0	0	0	0	0	0	0	0	0	0	0	0	0	0	0	0	0	0	0	0	0	0	0	0	0	0	0	0	0	0	0	0	0
OTU_5040	not_assigned										0	1	0	0	0	0	0	0	0	0	0	0	0	0	0	0	0	0	0	0	0	0	0	0	0	0	0	0	0	0	0	0	0	0	0	0	0	0	0
OTU_5019	not_assigned										0	0	1	0	0	0	0	0	0	0	0	0	0	0	0	0	0	0	0	0	0	0	0	0	0	0	0	0	0	0	0	0	0	0	0	0	0	0	0
OTU_4528	not_assigned										0	0	0	0	1	0	0	0	0	0	0	0	0	0	0	0	0	0	0	0	0	0	0	0	0	0	0	0	0	0	0	0	0	0	0	0	0	0	0
OTU_6539	not_assigned										0	0	0	0	0	1	0	0	0	0	0	0	0	0	0	0	0	0	0	0	0	0	0	0	0	0	0	0	0	0	0	0	0	0	0	0	0	0	0
OTU_5593	not_assigned										0	0	0	1	0	0	0	0	0	0	0	0	0	0	0	0	0	0	0	0	0	0	0	0	0	0	0	0	0	0	0	0	0	0	0	0	0	0	0
OTU_5411	not_assigned										0	0	0	0	0	0	1	0	0	0	0	0	0	0	0	0	0	0	0	0	0	0	0	0	0	0	0	0	0	0	0	0	0	0	0	0	0	0	0
OTU_5405	not_assigned										0	0	0	0	0	0	1	0	0	0	0	0	0	0	0	0	0	0	0	0	0	0	0	0	0	0	0	0	0	0	0	0	0	0	0	0	0	0	0
OTU_1139	not_assigned										0	0	0	0	98	0	0	0	0	0	6	0	0	0	0	0	0	0	0	0	0	0	0	0	0	0	0	0	0	0	0	0	0	0	0	0	0	0	0
OTU_4426	not_assigned										0	1	0	0	0	0	0	0	0	0	0	0	0	0	0	0	0	0	0	0	0	0	0	0	0	0	0	0	0	0	0	0	0	0	0	0	0	0	0
OTU_4470	not_assigned										0	0	0	0	0	0	0	1	0	0	0	1	0	0	0	0	0	0	0	0	0	0	0	0	0	0	0	0	0	0	0	0	0	0	0	0	0	0	0
OTU_1989	not_assigned										0	0	0	0	0	0	0	0	0	0	0	0	32	0	0	0	0	0	0	0	0	0	0	0	0	0	0	0	0	0	0	0	0	0	0	0	0	0	0
OTU_4883	not_assigned										0	0	0	0	0	2	0	0	0	0	0	0	0	0	0	0	0	0	0	0	0	0	0	0	0	0	0	0	0	0	0	0	0	0	0	0	0	0	0
OTU_2045	not_assigned										0	27	0	0	0	0	0	0	0	0	0	0	0	0	0	0	0	0	2	0	0	0	0	0	0	0	0	0	0	0	0	0	0	0	0	0	0	0	0
OTU_3416	not_assigned										0	0	0	0	6	0	0	0	0	0	0	0	0	0	0	0	0	0	0	0	0	0	0	0	0	0	0	0	0	0	0	0	0	0	0	0	0	0	0
OTU_2003	not_assigned										0	0	0	12	0	0	0	1	0	0	0	0	0	18	0	0	0	0	0	0	0	0	0	0	0	0	0	0	0	0	0	0	0	0	0	0	0	0	0
OTU_1455	not_assigned										0	0	0	48	0	0	0	8	0	0	0	0	0	10	0	0	0	0	0	0	0	0	0	0	0	0	0	0	0	0	0	0	0	0	0	0	0	0	0
OTU_5545	not_assigned										0	0	0	0	0	0	0	0	0	0	0	0	0	1	0	0	0	0	0	0	0	0	0	0	0	0	0	0	0	0	0	0	0	0	0	0	0	0	0
OTU_4619	not_assigned										0	0	0	0	0	0	0	0	0	0	0	0	0	2	0	0	0	0	0	0	0	0	0	0	0	0	0	0	0	0	0	0	0	0	0	0	0	0	0
OTU_3627	not_assigned										0	0	0	5	0	0	0	0	0	0	0	0	0	0	0	0	0	0	0	0	0	0	0	0	0	0	0	0	0	0	0	0	0	0	0	0	0	0	0
OTU_3312	not_assigned										0	0	0	0	0	0	0	0	0	0	0	0	0	0	7	0	0	0	0	0	0	0	0	0	0	0	0	0	0	0	0	0	0	0	0	0	0	0	0
OTU_3338	not_assigned										0	0	0	0	0	0	0	0	0	0	0	0	0	0	0	7	0	0	0	0	0	0	0	0	0	0	0	0	0	0	0	0	0	0	0	0	0	0	0
OTU_2911	not_assigned										0	0	0	0	0	0	0	0	0	0	0	0	11	0	0	0	0	0	0	0	0	0	0	0	0	0	0	0	0	0	0	0	0	0	0	0	0	0	0
OTU_6517	not_assigned										0	0	0	0	0	0	0	0	0	0	0	0	0	0	0	0	1	0	0	0	0	0	0	0	0	0	0	0	0	0	0	0	0	0	0	0	0	0	0
OTU_6613	not_assigned										0	0	0	0	0	0	0	0	0	0	0	0	0	0	0	0	0	1	0	0	0	0	0	0	0	0	0	0	0	0	0	0	0	0	0	0	0	0	0
OTU_4849	not_assigned										0	0	0	0	0	0	0	0	0	0	0	0	0	0	0	1	0	0	0	0	0	0	0	0	0	0	0	0	0	0	0	0	0	0	0	0	0	0	0
OTU_3770	not_assigned										0	0	0	0	0	0	0	0	0	0	0	0	0	0	0	0	0	0	0	0	0	0	5	0	0	0	0	0	0	0	0	0	0	0	0	0	0	0	0
OTU_264	not_assigned										0	1337	0	0	0	0	0	0	0	0	0	0	0	0	0	0	0	0	0	0	0	0	0	0	0	0	0	0	0	0	0	0	0	0	0	0	0	0	0
OTU_291	not_assigned										0	268	0	0	0	0	0	0	0	0	11	0	0	0	6	0	0	0	204	37	0	0	2	106	161	29	12	20	3	0	99	4	1	0	3	1	1	0	0
OTU_1489	not_assigned										0	56	0	0	0	0	0	0	0	0	0	0	0	0	0	0	0	0	0	0	0	0	0	0	0	5	0	0	0	0	1	0	0	0	0	0	0	0	0
OTU_2079	not_assigned										0	6	0	0	0	0	0	0	0	0	0	0	0	0	0	0	0	0	0	0	0	0	0	0	16	1	0	1	1	0	0	0	0	0	0	0	0	0	0
OTU_2562	not_assigned										0	5	0	0	0	0	0	0	0	0	0	0	0	0	6	0	0	0	0	0	0	0	0	1	0	0	0	0	0	0	0	0	0	0	0	0	0	1	0
OTU_2661	not_assigned										0	1	0	0	2	0	0	0	0	0	0	0	0	0	0	0	0	0	0	0	0	0	0	0	4	2	0	0	0	1	0	1	0	0	0	0	0	0	3
OTU_1024	not_assigned										0	0	0	0	80	0	0	0	0	0	0	0	0	0	0	0	0	0	0	0	0	0	0	0	20	0	0	0	0	0	0	1	0	0	0	0	0	13	3
OTU_2774	not_assigned										0	0	0	0	3	0	0	0	0	0	0	0	0	0	0	0	0	0	0	0	0	0	0	0	8	0	0	0	0	0	0	0	0	0	0	0	0	0	0
OTU_5177	not_assigned										0	0	0	0	0	0	0	0	0	0	0	0	0	0	0	0	0	0	0	0	0	0	0	0	0	1	0	0	0	0	0	0	0	0	0	0	0	0	0
OTU_2330	not_assigned										0	0	0	0	0	0	0	0	0	0	0	0	0	0	0	0	0	0	0	10	0	0	0	0	0	0	0	0	0	0	11	0	0	0	0	0	0	0	0
OTU_4526	not_assigned										0	0	0	0	2	0	0	0	0	0	0	0	0	0	0	0	0	0	0	0	0	0	0	0	0	0	0	0	0	0	0	0	0	0	0	0	0	0	0
OTU_1300	not_assigned										0	0	0	0	82	0	0	0	0	0	0	0	0	0	0	0	0	0	0	0	0	0	0	0	0	0	0	0	0	0	0	0	0	0	0	0	0	0	0
OTU_4534	not_assigned										0	0	0	0	0	0	0	0	0	0	0	0	0	0	0	0	0	0	0	0	0	0	0	0	0	0	0	0	0	1	0	0	0	0	0	0	0	0	0
OTU_4559	not_assigned										0	0	0	0	0	0	0	0	0	0	0	0	0	0	0	0	0	0	0	0	0	0	0	0	0	0	0	0	0	0	0	2	0	0	0	0	0	0	0
OTU_5424	not_assigned										0	0	0	0	0	0	0	0	0	0	0	0	0	0	0	0	0	0	0	0	0	0	0	0	0	0	0	0	0	0	0	1	0	0	0	0	0	0	0
OTU_4575	not_assigned										0	0	0	0	0	0	0	0	0	0	0	0	0	0	0	0	0	0	0	0	0	0	0	0	0	0	0	0	0	0	0	0	2	0	0	0	0	0	0
OTU_5464	not_assigned										0	0	0	0	0	0	0	0	0	0	0	0	0	0	0	0	0	0	0	0	0	0	0	0	0	0	0	0	0	0	0	0	1	0	0	0	0	0	0
OTU_1560	not_assigned										0	0	0	51	0	0	0	3	0	0	0	0	0	1	0	0	0	0	0	0	0	0	0	0	0	0	0	0	0	0	0	0	0	0	0	0	0	0	0
OTU_5504	not_assigned										0	0	0	0	0	0	0	0	0	0	0	0	0	0	0	0	0	0	0	0	0	0	0	0	0	0	0	0	0	0	0	0	0	1	0	0	0	0	0
OTU_3642	not_assigned										0	0	0	0	0	0	0	5	0	0	0	0	0	0	0	0	0	0	0	0	0	0	0	0	0	0	0	0	0	0	0	0	0	0	0	0	0	0	0
OTU_3477	not_assigned										0	0	0	0	0	0	0	0	0	0	0	0	0	0	6	0	0	0	0	0	0	0	0	0	0	0	0	0	0	0	0	0	0	0	0	0	0	0	0
OTU_1904	not_assigned										35	0	0	0	0	0	0	0	0	0	0	0	0	0	0	0	0	0	0	0	0	0	0	0	0	0	0	0	0	0	0	0	0	0	0	0	0	0	0
OTU_2158	not_assigned										0	0	0	0	0	0	0	0	0	0	0	0	0	0	0	0	0	0	0	0	0	0	0	0	0	0	0	0	0	0	0	0	0	0	0	0	0	26	0
OTU_1484	not_assigned										0	0	0	0	0	0	0	0	0	0	0	0	0	0	0	0	0	0	0	0	0	0	0	0	0	0	0	0	0	0	0	0	0	0	0	0	0	63	0
OTU_4807	not_assigned										0	0	0	0	0	0	0	0	0	0	0	0	0	0	0	0	0	0	0	0	0	0	0	0	0	0	0	0	0	0	0	0	0	0	0	0	0	2	0
OTU_1485	not_assigned										0	0	0	0	0	0	0	0	0	0	0	0	0	0	0	0	0	0	0	0	0	0	0	0	0	0	0	0	0	0	0	0	0	0	0	0	0	0	63
OTU_6398	not_assigned										0	0	0	0	0	0	0	0	0	0	0	0	0	0	0	0	0	0	0	0	0	0	0	0	0	0	0	0	0	0	0	0	0	0	0	0	0	0	0
OTU_2902	not_assigned										0	0	0	0	0	0	0	0	0	0	0	0	0	0	0	0	0	0	0	0	11	0	0	0	0	0	0	0	0	0	0	0	0	0	0	0	0	0	0
OTU_6574	not_assigned										0	0	0	0	0	0	0	0	0	0	0	0	1	0	0	0	0	0	0	0	0	0	0	0	0	0	0	0	0	0	0	0	0	0	0	0	0	0	0
OTU_3110	not_assigned										0	0	0	0	0	0	0	0	0	0	0	0	0	0	0	0	0	9	0	0	0	0	0	0	0	0	0	0	0	0	0	0	0	0	0	0	0	0	0
OTU_3118	not_assigned										0	0	0	0	0	0	0	0	0	0	0	0	0	0	0	0	0	0	0	0	0	0	0	0	0	0	0	0	0	0	0	0	0	0	0	0	0	0	0
OTU_5027	not_assigned										0	0	0	0	0	0	0	0	0	0	0	0	0	0	0	0	0	0	0	0	0	0	0	0	0	0	0	0	0	0	0	0	0	0	0	0	0	0	0
OTU_1794	not_assigned										0	0	0	0	0	0	0	0	0	0	0	0	0	0	0	0	0	0	41	0	0	0	0	0	0	0	0	0	0	0	0	0	0	0	0	0	0	0	0
OTU_1432	not_assigned										0	0	0	0	0	0	0	0	0	0	0	0	0	0	0	0	0	0	54	0	0	0	0	0	0	0	0	0	0	0	0	0	0	0	0	0	0	0	0
OTU_3769	not_assigned										0	0	0	0	0	0	0	0	0	0	0	0	0	0	0	0	0	0	0	0	0	0	0	0	0	0	0	0	0	0	0	0	0	0	0	0	0	0	0
OTU_5033	not_assigned										0	0	0	0	0	0	0	0	0	0	0	0	0	0	0	0	0	0	0	0	0	0	0	0	0	0	0	0	0	0	0	0	0	0	0	0	0	0	0
OTU_3383	not_assigned										0	0	0	0	0	0	0	0	0	0	0	0	0	0	0	0	0	0	0	0	0	0	0	0	0	0	0	0	0	0	0	0	0	0	0	0	0	0	0
OTU_4040	not_assigned										0	0	0	0	0	0	0	0	0	0	0	0	0	0	0	0	0	0	0	0	0	0	0	0	0	0	0	0	0	0	0	0	0	0	0	0	0	0	0
OTU_119	not_assigned										0	0	0	0	2587	0	2125	0	0	0	0	0	0	0	0	0	0	0	0	0	0	0	0	0	0	0	0	0	0	0	0	0	0	0	0	0	0	0	0
OTU_452	not_assigned										0	0	0	0	0	0	589	0	0	0	0	0	0	0	0	0	0	0	0	0	0	0	0	0	0	0	0	0	0	0	0	0	0	0	0	0	0	0	0
OTU_187	not_assigned										0	0	0	0	0	0	0	0	0	0	0	0	0	0	0	0	0	0	0	0	0	0	0	0	0	0	0	0	0	0	0	0	0	0	0	0	0	0	0
OTU_85	not_assigned										0	38	0	0	669	6	1	0	0	0	3	0	0	0	198	0	0	0	101	0	0	0	1	2	162	4	13	3	1	0	14	22	4	0	0	0	1	5898	1249
OTU_618	not_assigned										0	0	0	0	16	0	0	0	0	0	0	0	0	0	0	0	0	0	0	0	0	0	0	0	2	0	0	0	0	0	0	0	0	0	0	0	0	243	2
OTU_2452	not_assigned										0	18	0	0	0	0	0	0	0	0	0	0	0	0	0	0	0	0	0	0	0	0	0	0	0	0	0	0	0	0	0	0	0	0	0	0	0	0	0
OTU_2199	not_assigned										0	4	0	0	1	0	0	0	0	0	0	0	0	0	0	0	0	0	0	0	0	0	0	0	7	0	0	0	0	0	0	0	0	0	0	0	0	4	0
OTU_703	not_assigned										0	0	0	0	226	0	0	0	0	0	0	0	0	0	0	0	0	0	0	0	0	0	0	11	0	0	0	0	0	0	0	0	0	0	0	0	0	0	0
OTU_1534	not_assigned										0	0	0	0	0	0	0	0	0	0	0	0	0	0	0	0	0	0	0	0	0	0	0	58	0	0	0	0	0	0	0	0	0	0	0	0	0	0	0
OTU_354	not_assigned										0	0	0	0	0	0	0	0	0	0	9	0	0	0	0	0	0	0	447	0	0	0	0	5	0	0	0	0	0	1	83	17	0	0	0	0	0	0	0
OTU_4453	not_assigned										0	0	0	0	1	0	0	0	0	0	0	0	0	0	0	0	0	0	0	0	0	0	0	1	0	0	0	0	0	0	0	0	0	0	0	0	0	0	0
OTU_1716	not_assigned										0	0	0	0	0	0	0	0	0	0	0	0	0	0	0	0	0	0	0	0	0	0	0	0	44	0	0	0	0	0	0	0	0	0	0	0	0	0	0
OTU_1551	not_assigned										0	0	0	0	0	0	0	0	0	0	0	0	0	0	0	0	0	0	0	0	0	0	0	0	56	0	0	0	0	0	0	0	0	0	0	0	0	0	0
OTU_1737	not_assigned										0	0	0	0	0	0	0	0	0	0	0	0	0	0	0	0	0	0	0	0	0	0	0	0	43	0	0	0	0	0	0	0	0	0	0	0	0	0	0
OTU_2142	not_assigned										0	0	0	0	0	0	0	0	0	0	0	0	0	0	0	0	0	0	0	0	0	0	0	0	23	2	0	0	0	0	0	0	0	0	0	0	0	0	0
OTU_2365	not_assigned										0	0	0	0	0	0	0	0	0	0	0	0	0	0	0	0	0	0	0	0	0	0	0	0	16	0	0	0	0	0	0	0	0	0	0	0	0	4	0
OTU_3402	not_assigned										0	0	0	0	0	0	0	0	0	0	0	0	0	0	0	0	0	0	0	0	0	0	0	0	6	0	0	0	0	0	0	0	0	0	0	0	0	0	0
OTU_1056	not_assigned										0	0	0	0	0	0	0	0	0	0	0	0	0	0	0	0	0	0	0	0	0	0	0	0	0	120	0	0	0	1	0	0	0	0	0	0	0	0	0
OTU_2109	not_assigned										0	0	0	0	0	0	0	0	0	0	0	0	0	0	0	0	0	0	0	0	0	0	0	0	0	27	0	0	0	0	0	0	0	0	0	0	0	0	0
OTU_4472	not_assigned										0	0	0	0	0	0	0	0	0	0	0	0	0	0	0	0	0	0	0	1	0	0	0	0	0	1	0	0	0	0	0	0	0	0	0	0	0	0	0
OTU_2252	not_assigned										0	0	0	0	0	0	0	0	0	0	0	0	0	0	0	0	0	0	0	0	0	0	0	0	0	0	0	0	0	0	0	0	0	0	0	0	0	0	0
OTU_5182	not_assigned										0	0	0	0	0	0	0	0	0	0	0	0	0	0	0	0	0	0	0	0	0	0	0	0	0	0	1	0	0	0	0	0	0	0	0	0	0	0	0
OTU_3578	not_assigned										0	0	0	0	0	0	0	0	0	1	0	0	0	0	0	1	0	0	0	0	0	0	0	0	0	0	3	0	0	0	0	0	0	0	0	0	0	0	0
OTU_3276	not_assigned										0	0	0	0	0	0	0	0	0	0	0	0	0	0	0	0	0	0	0	7	0	0	0	0	0	0	0	0	0	0	0	0	0	0	0	0	0	0	0
OTU_2851	not_assigned										0	0	0	0	0	0	0	0	0	0	0	0	0	0	0	0	0	0	0	7	0	0	0	0	0	0	0	0	0	0	0	0	0	0	0	0	0	0	0
OTU_5208	not_assigned										0	0	0	0	0	0	0	0	0	0	0	0	0	0	0	0	0	0	0	1	0	0	0	0	0	0	0	0	0	0	0	0	0	0	0	0	0	0	0
OTU_1363	not_assigned										0	0	0	0	0	0	0	0	0	0	0	0	0	0	0	0	0	0	0	0	0	0	0	0	0	0	0	63	13	0	0	0	0	0	0	0	0	0	0
OTU_4089	not_assigned										0	0	0	0	0	0	0	0	0	0	0	0	0	0	0	0	0	0	0	0	0	0	0	0	0	0	0	0	3	0	0	0	0	0	0	0	0	0	0
OTU_3586	not_assigned										0	0	0	0	0	0	0	0	0	0	0	0	0	0	0	0	0	0	0	0	0	0	0	0	0	0	0	0	5	0	0	0	0	0	0	0	0	0	0
OTU_5261	not_assigned										0	0	0	0	0	0	0	0	0	0	0	0	0	0	0	0	0	0	0	0	0	0	0	0	0	0	0	0	1	0	0	0	0	0	0	0	0	0	0
OTU_3589	not_assigned										0	0	0	0	0	0	0	0	0	0	5	0	0	0	0	0	0	0	0	0	0	0	0	0	0	0	0	0	0	0	0	0	0	0	0	0	0	0	0
OTU_762	not_assigned										0	0	0	23	0	18	0	0	0	0	1	0	0	0	49	0	0	125	0	0	0	0	0	0	0	0	0	0	0	0	0	0	0	0	0	0	0	0	0
OTU_4520	not_assigned										0	0	0	0	0	0	0	0	0	0	2	0	0	0	0	0	0	0	0	0	0	0	0	0	0	0	0	0	0	0	0	0	0	0	0	0	0	0	0
OTU_4037	not_assigned										0	0	0	0	0	0	7	0	0	0	1	0	0	0	0	0	0	0	0	0	0	0	0	0	0	0	0	0	0	0	0	0	0	0	0	0	0	0	0
OTU_530	not_assigned										0	0	0	0	0	0	0	0	0	0	3	0	164	0	0	0	0	25	0	0	0	0	0	0	0	0	0	0	0	0	0	0	0	0	0	0	0	0	0
OTU_305	not_assigned										0	0	0	0	1087	0	0	0	0	0	0	0	0	0	13	0	0	0	0	0	0	0	0	0	0	0	0	0	0	0	0	0	0	0	0	0	0	0	0
OTU_2257	not_assigned										0	0	0	0	19	0	0	0	0	0	0	0	0	0	0	0	0	0	0	0	0	0	0	0	0	0	0	0	0	0	0	0	0	0	0	0	0	0	0
OTU_1662	not_assigned										0	0	0	0	0	0	0	0	0	0	0	0	0	0	0	0	0	0	0	0	0	0	0	0	0	0	0	0	0	0	48	0	0	0	0	0	0	0	0
OTU_4545	not_assigned										0	0	0	0	0	0	0	0	0	0	0	0	0	0	0	0	0	0	0	0	0	0	0	0	0	0	0	0	0	0	2	0	0	0	0	0	0	0	0
OTU_5401	not_assigned										0	0	0	0	0	0	1	0	0	0	0	0	0	0	0	0	0	0	0	0	0	0	0	0	0	0	0	0	0	0	0	0	0	0	0	0	0	0	0
OTU_4568	not_assigned										0	0	0	0	0	0	0	0	0	0	0	0	0	0	0	0	0	0	0	0	0	0	0	0	0	0	0	0	0	0	0	2	0	0	0	0	0	0	0
OTU_2604	not_assigned										0	0	0	0	0	0	0	0	0	0	0	0	0	0	0	0	0	0	0	0	0	0	0	0	0	0	0	0	0	0	0	0	15	0	0	0	0	0	0
OTU_635	not_assigned										0	0	0	0	0	5	0	0	0	0	0	0	0	0	0	0	0	0	0	0	0	0	0	0	0	0	0	0	0	0	0	0	0	310	0	0	0	0	0
OTU_2716	not_assigned										0	0	0	0	0	0	0	0	0	0	0	0	0	0	0	0	0	0	0	0	0	0	0	0	0	0	0	0	0	0	0	0	0	13	0	0	0	0	0
OTU_371	not_assigned										0	0	0	564	0	0	0	52	0	0	0	0	0	168	0	0	0	0	0	0	0	0	0	0	0	0	0	0	0	0	0	0	0	0	0	0	0	0	0
OTU_2297	not_assigned										0	0	0	0	0	0	0	0	0	0	0	0	0	22	0	0	0	0	0	0	0	0	0	0	0	0	0	0	0	0	0	0	0	0	0	0	0	0	0
OTU_1880	not_assigned										0	0	0	0	0	12	0	0	0	0	0	0	0	2	0	2	0	0	0	0	4	0	0	0	0	0	0	0	0	0	0	0	0	0	0	0	0	0	6
OTU_3058	not_assigned										0	0	0	0	0	0	0	0	0	0	0	0	0	9	0	0	0	0	0	0	0	0	0	0	0	0	0	0	0	0	0	0	0	0	0	0	0	0	0
OTU_4594	not_assigned										0	0	0	0	0	0	0	0	0	0	0	0	0	2	0	0	0	0	0	0	0	0	0	0	0	0	0	0	0	0	0	0	0	0	0	0	0	0	0
OTU_5537	not_assigned										0	0	0	0	0	0	0	0	0	0	0	0	0	1	0	0	0	0	0	0	0	0	0	0	0	0	0	0	0	0	0	0	0	0	0	0	0	0	0
OTU_1780	not_assigned										0	0	0	41	0	0	0	0	0	0	0	0	0	0	0	0	0	0	0	0	0	0	0	0	0	0	0	0	0	0	0	0	0	0	0	0	0	0	0
OTU_1352	not_assigned										0	0	0	77	0	0	0	0	0	0	0	0	0	0	0	0	0	0	0	0	0	0	0	0	0	0	0	0	0	0	0	0	0	0	0	0	0	0	0
OTU_3170	not_assigned										0	0	0	7	0	0	0	1	0	0	0	0	0	0	0	0	0	0	0	0	0	0	0	0	0	0	0	0	0	0	0	0	0	0	0	0	0	0	0
OTU_2151	not_assigned										0	0	0	26	0	0	0	0	0	0	0	0	0	0	0	0	0	0	0	0	0	0	0	0	0	0	0	0	0	0	0	0	0	0	0	0	0	0	0
OTU_1158	not_assigned										0	0	0	52	0	0	0	0	0	0	0	0	0	0	0	49	0	0	0	0	0	0	0	0	0	0	0	0	0	0	0	0	0	0	0	0	0	0	0
OTU_1633	not_assigned										0	0	0	50	0	0	0	0	0	0	0	0	0	0	0	0	0	0	0	0	0	0	0	0	0	0	0	0	0	0	0	0	0	0	0	0	0	0	0
OTU_3065	not_assigned										0	0	0	9	0	0	0	0	0	0	0	0	0	0	0	0	0	0	0	0	0	0	0	0	0	0	0	0	0	0	0	0	0	0	0	0	0	0	0
OTU_37	not_assigned										0	0	0	1	0	0	0	0	0	0	0	0	0	0	0	0	0	0	0	0	0	0	0	0	0	0	0	0	0	0	0	0	0	0	0	0	0	0	0
OTU_5579	not_assigned										0	0	0	1	0	0	0	0	0	0	0	0	0	0	0	0	0	0	0	0	0	0	0	0	0	0	0	0	0	0	0	0	0	0	0	0	0	0	0
OTU_4185	not_assigned										0	0	0	3	0	0	0	0	0	0	0	0	0	0	0	0	0	0	0	0	0	0	0	0	0	0	0	0	0	0	0	0	0	0	0	0	0	0	0
OTU_5610	not_assigned										0	0	0	1	0	0	0	0	0	0	0	0	0	0	0	0	0	0	0	0	0	0	0	0	0	0	0	0	0	0	0	0	0	0	0	0	0	0	0
OTU_4643	not_assigned										0	0	0	2	0	0	0	0	0	0	0	0	0	0	0	0	0	0	0	0	0	0	0	0	0	0	0	0	0	0	0	0	0	0	0	0	0	0	0
OTU_2732	not_assigned										0	0	8	2	0	0	0	0	0	0	0	0	0	0	0	0	0	0	0	0	0	0	0	0	0	0	0	0	0	0	0	0	0	0	0	0	0	0	0
OTU_4201	not_assigned										0	0	0	0	0	0	0	3	0	0	0	0	0	0	0	0	0	0	0	0	0	0	0	0	0	0	0	0	0	0	0	0	0	0	0	0	0	0	0
OTU_4668	not_assigned										0	0	0	0	0	0	0	2	0	0	0	0	0	0	0	0	0	0	0	0	0	0	0	0	0	0	0	0	0	0	0	0	0	0	0	0	0	0	0
OTU_4197	not_assigned										0	0	0	0	0	0	0	3	0	0	0	0	0	0	0	0	0	0	0	0	0	0	0	0	0	0	0	0	0	0	0	0	0	0	0	0	0	0	0
OTU_5719	not_assigned										0	0	0	0	0	0	0	1	0	0	0	0	0	0	0	0	0	0	0	0	0	0	0	0	0	0	0	0	0	0	0	0	0	0	0	0	0	0	0
OTU_2162	not_assigned										0	0	0	0	0	0	0	1	0	0	0	0	0	0	0	0	0	0	0	0	25	0	0	0	0	0	0	0	0	0	0	0	0	0	0	0	0	0	0
OTU_1746	not_assigned										0	0	0	0	0	0	0	0	0	0	0	0	0	0	0	0	0	0	0	0	0	0	0	0	0	0	0	0	0	0	0	0	0	0	0	0	0	0	0
OTU_475	not_assigned										0	0	0	0	0	0	0	0	0	0	0	0	0	0	0	0	0	0	0	0	0	0	0	0	0	0	0	0	0	0	0	0	0	0	0	0	0	0	0
OTU_4681	not_assigned										0	0	0	0	0	0	0	0	0	0	0	0	0	0	0	0	0	0	0	0	0	0	0	0	0	0	0	0	0	0	0	0	0	0	0	0	0	0	0
OTU_4215	not_assigned										0	0	0	0	0	0	0	0	0	0	0	0	0	0	0	0	0	0	0	0	0	0	0	0	0	0	0	0	0	0	0	0	0	0	0	0	0	0	0
OTU_5803	not_assigned										0	0	0	0	0	0	0	0	0	0	0	0	0	0	0	0	0	0	0	0	0	0	0	0	0	0	0	0	0	0	0	0	0	0	0	0	0	0	0
OTU_5931	not_assigned										0	0	0	0	0	0	0	0	0	0	0	0	0	0	0	0	0	0	0	0	0	0	0	0	0	0	0	0	0	0	0	0	0	0	0	0	0	0	0
OTU_5932	not_assigned										0	0	0	0	0	0	0	0	0	0	0	0	0	0	0	0	0	0	0	0	0	0	0	0	0	0	0	0	0	0	0	0	0	0	0	0	0	0	0
OTU_715	not_assigned										0	0	0	0	0	0	0	0	0	0	0	0	0	0	245	0	0	0	0	0	0	0	0	0	0	0	0	0	0	0	0	0	0	0	0	0	0	0	0
OTU_2089	not_assigned										0	0	0	0	0	0	0	0	0	0	0	0	0	0	28	0	0	0	0	0	0	0	0	0	0	0	0	0	0	0	0	0	0	0	0	0	0	0	0
OTU_2223	not_assigned										0	0	0	0	0	0	0	0	0	0	0	0	0	0	24	0	0	0	0	0	0	0	0	0	0	0	0	0	0	0	0	0	0	0	0	0	0	0	0
OTU_1202	not_assigned										0	0	0	0	0	22	0	0	0	0	0	0	62	0	13	0	0	0	0	0	0	0	0	0	0	0	0	0	0	0	0	0	0	0	0	0	0	0	0
OTU_4231	not_assigned										0	0	0	0	0	0	0	0	0	0	0	0	0	0	3	0	0	0	0	0	0	0	0	0	0	0	0	0	0	0	0	0	0	0	0	0	0	0	0
OTU_2181	not_assigned										0	0	1	0	0	0	0	0	0	0	0	0	10	0	2	0	0	12	0	0	0	0	0	0	0	0	0	0	0	0	0	0	0	0	0	0	0	0	0
OTU_2969	not_assigned										0	0	0	0	0	0	0	0	0	0	0	0	0	0	9	0	0	0	0	0	0	0	0	0	0	0	0	0	0	0	0	0	0	0	0	0	0	0	0
OTU_4232	not_assigned										0	0	0	0	0	0	0	0	0	0	0	0	0	0	3	0	0	0	0	0	0	0	0	0	0	0	0	0	0	0	0	0	0	0	0	0	0	0	0
OTU_1978	not_assigned										12	0	0	0	0	0	0	0	0	0	0	0	0	0	19	0	0	0	0	0	0	0	0	0	0	0	0	0	0	0	0	0	0	0	0	0	0	0	0
OTU_4234	not_assigned										0	0	0	0	0	0	0	0	0	0	0	0	0	0	3	0	0	0	0	0	0	0	0	0	0	0	0	0	0	0	0	0	0	0	0	0	0	0	0
OTU_4236	not_assigned										0	0	0	0	0	0	0	0	0	0	0	0	0	0	3	0	0	0	0	0	0	0	0	0	0	0	0	0	0	0	0	0	0	0	0	0	0	0	0
OTU_4237	not_assigned										0	0	0	0	0	0	0	0	0	0	0	0	0	0	3	0	0	0	0	0	0	0	0	0	0	0	0	0	0	0	0	0	0	0	0	0	0	0	0
OTU_5998	not_assigned										0	0	0	0	0	0	0	0	0	0	0	0	0	0	0	0	0	0	0	0	0	0	0	0	0	0	0	0	0	0	0	0	0	0	0	0	0	0	0
OTU_4248	not_assigned										0	0	0	0	0	0	0	0	0	0	0	0	0	0	0	0	0	0	0	0	0	0	0	0	0	0	0	0	0	0	0	0	0	0	3	0	0	0	0
OTU_4730	not_assigned										0	0	0	0	0	0	0	0	0	0	0	0	0	0	0	0	0	0	0	0	0	0	0	0	0	0	0	0	0	0	0	0	0	0	0	0	0	0	0
OTU_3913	not_assigned										0	0	0	0	0	0	0	0	0	0	0	0	0	0	0	0	0	0	0	0	0	0	0	0	0	0	0	0	0	0	0	0	0	0	0	4	0	0	0
OTU_3673	not_assigned										0	0	0	0	0	0	0	0	0	0	0	0	0	0	0	0	0	0	0	0	0	0	0	0	0	0	0	0	0	0	0	0	0	0	0	0	0	0	0
OTU_6123	not_assigned										0	0	0	0	0	0	0	0	0	0	0	0	0	0	0	0	0	0	0	0	0	0	0	0	0	0	0	0	0	0	0	0	0	0	0	0	0	0	0
OTU_1608	not_assigned										52	0	0	0	0	0	0	0	0	0	0	0	0	0	0	0	0	0	0	0	0	0	0	0	0	0	0	0	0	0	0	0	0	0	0	0	0	0	0
OTU_560	not_assigned										23	0	0	0	0	0	0	0	0	6	0	0	0	0	0	0	0	0	0	0	0	0	0	0	0	0	0	0	0	0	0	0	0	0	0	0	0	0	0
OTU_2388	not_assigned										20	0	0	0	0	0	0	0	0	0	0	0	0	0	0	0	0	0	0	0	0	0	0	0	0	0	0	0	0	0	0	0	0	0	0	0	0	0	0
OTU_2569	not_assigned										16	0	0	0	0	0	0	0	0	0	0	0	0	0	0	0	0	0	0	0	0	0	0	0	0	0	0	0	0	0	0	0	0	0	0	0	0	0	0
OTU_4274	not_assigned										3	0	0	0	0	0	0	0	0	0	0	0	0	0	0	0	0	0	0	0	0	0	0	0	0	0	0	0	0	0	0	0	0	0	0	0	0	0	0
OTU_6326	not_assigned										0	0	0	0	0	0	0	0	0	0	0	0	0	0	0	0	0	0	0	0	0	0	0	0	0	0	0	0	0	0	0	0	0	0	0	0	0	0	0
OTU_999	not_assigned										0	0	0	0	0	0	0	0	0	0	0	0	0	0	0	0	0	0	0	0	0	0	0	0	0	0	0	0	0	0	0	0	0	0	0	0	0	135	0
OTU_2521	not_assigned										0	0	0	0	0	0	0	0	0	0	0	0	0	0	0	0	0	0	1	0	0	0	0	0	0	0	0	0	0	0	0	0	0	0	0	0	0	64	2
OTU_3218	not_assigned										0	0	0	0	0	0	0	0	0	0	0	0	0	0	0	0	0	0	0	0	0	0	0	0	0	0	0	0	0	0	0	0	0	0	0	0	0	8	0
OTU_2484	not_assigned										0	0	0	0	0	0	0	0	0	0	0	0	0	0	0	0	0	0	0	0	0	0	0	0	0	0	0	0	0	0	0	0	0	0	0	0	0	1	17
OTU_6358	not_assigned										0	0	0	0	0	0	0	0	0	0	0	0	0	0	0	0	0	0	0	0	0	0	0	0	0	0	0	0	0	0	0	0	0	0	0	0	0	1	0
OTU_2062	not_assigned										0	0	0	0	0	0	0	0	0	0	0	0	0	0	0	0	0	0	0	0	0	0	0	0	0	0	0	0	0	0	0	0	0	0	0	0	0	0	29
OTU_2436	not_assigned										0	0	0	0	0	0	0	0	0	0	0	0	0	0	0	0	0	0	0	0	0	0	0	0	0	0	0	0	0	0	0	0	0	0	0	0	0	0	19
OTU_691	not_assigned										0	0	0	0	0	0	0	0	0	0	0	0	257	0	0	0	0	0	0	0	0	0	0	0	0	0	0	0	0	0	0	0	0	0	0	0	0	0	1
OTU_3693	not_assigned										0	0	0	0	0	0	0	0	0	0	0	0	0	0	0	0	0	0	0	0	0	0	0	0	0	0	0	0	0	0	0	0	0	0	0	0	0	0	5
OTU_6364	not_assigned										0	0	0	0	0	0	0	0	0	0	0	0	0	0	0	0	0	0	0	0	0	0	0	0	0	0	0	0	0	0	0	0	0	0	0	0	0	0	1
OTU_3947	not_assigned										0	0	0	0	0	0	0	0	0	0	0	0	0	0	0	0	0	0	0	0	0	0	0	0	0	0	0	0	0	0	0	0	0	0	0	0	0	0	0
OTU_1853	not_assigned										0	0	0	0	0	0	0	0	0	0	0	0	0	0	0	37	0	0	0	0	0	0	0	0	0	0	0	0	0	0	0	0	0	0	0	0	0	0	0
OTU_786	not_assigned										0	0	34	0	0	0	0	0	0	0	0	0	0	0	0	12	0	192	0	0	0	0	0	0	0	0	0	0	0	0	0	0	0	0	0	0	0	0	0
OTU_774	not_assigned										0	0	0	0	0	52	0	0	0	0	0	0	130	0	0	3	0	26	0	0	0	0	0	0	0	0	0	0	0	0	0	0	0	0	0	0	0	0	0
OTU_3699	not_assigned										0	0	0	0	0	0	0	0	0	0	0	0	0	0	0	2	1	0	0	0	2	0	0	0	0	0	0	0	0	0	0	0	0	0	0	0	0	0	0
OTU_4314	not_assigned										0	0	0	0	0	0	0	0	0	0	0	0	0	0	0	3	0	0	0	0	0	0	0	0	0	0	0	0	0	0	0	0	0	0	0	0	0	0	0
OTU_4315	not_assigned										0	0	0	0	0	0	0	0	0	0	0	0	0	0	0	2	0	0	0	0	0	0	0	0	0	0	0	0	0	0	0	0	0	0	0	0	0	0	0
OTU_3700	not_assigned										0	0	0	0	0	0	0	0	0	0	0	0	0	0	0	4	0	0	0	0	1	0	0	0	0	0	0	0	0	0	0	0	0	0	0	0	0	0	0
OTU_2163	not_assigned										0	0	0	0	0	46	0	0	0	0	0	0	0	0	0	3	4	44	0	0	9	0	0	0	0	0	0	0	0	0	0	0	0	0	0	0	0	0	0
OTU_6459	not_assigned										0	0	0	0	0	0	0	0	0	0	0	0	0	0	0	1	0	0	0	0	0	0	0	0	0	0	0	0	0	0	0	0	0	0	0	0	0	0	0
OTU_2897	not_assigned										0	0	0	0	0	0	0	0	0	0	0	0	0	0	0	1	0	0	0	0	0	0	0	0	0	0	0	0	0	0	0	0	0	0	0	0	0	0	0
OTU_1265	not_assigned										0	0	0	0	0	0	0	0	0	0	0	0	34	0	0	2	0	0	0	0	19	5	0	0	0	0	0	0	0	0	0	0	0	0	0	0	0	0	0
OTU_6468	not_assigned										0	0	0	0	0	0	0	0	0	0	0	0	0	0	0	1	0	0	0	0	0	0	0	0	0	0	0	0	0	0	0	0	0	0	0	0	0	0	0
OTU_6470	not_assigned										0	0	0	0	0	0	0	0	0	0	0	0	0	0	0	1	0	0	0	0	0	0	0	0	0	0	0	0	0	0	0	0	0	0	0	0	0	0	0
OTU_1957	not_assigned										0	0	0	0	0	0	0	0	0	0	0	0	6	0	0	0	0	0	0	0	27	0	0	0	0	0	0	0	0	0	0	0	0	0	0	0	0	0	0
OTU_2485	not_assigned										0	0	0	0	0	0	0	0	0	0	0	0	0	0	0	0	0	0	0	0	18	0	0	0	0	0	0	0	0	0	0	0	0	0	0	0	0	0	0
OTU_1124	not_assigned										0	0	0	0	0	0	0	0	0	0	0	0	0	0	0	0	0	0	0	0	106	0	0	0	0	0	0	0	0	0	0	0	0	0	0	0	0	0	0
OTU_1211	not_assigned										0	0	0	0	0	0	0	0	0	0	0	0	67	0	0	0	0	0	0	0	9	0	0	0	0	0	0	0	0	0	0	0	0	0	0	0	0	0	0
OTU_4329	not_assigned										0	0	0	0	0	0	0	0	0	0	0	0	0	0	0	0	0	0	0	0	3	0	0	0	0	0	0	0	0	0	0	0	0	0	0	0	0	0	0
OTU_2899	not_assigned										0	0	0	0	0	0	0	0	0	0	0	0	0	0	0	0	0	0	0	0	11	0	0	0	0	0	0	0	0	0	0	0	0	0	0	0	0	0	0
OTU_2392	not_assigned										0	0	0	0	0	0	0	0	0	0	0	0	0	0	0	0	0	0	0	0	20	0	0	0	0	0	0	0	0	0	0	0	0	0	0	0	0	0	0
OTU_3341	not_assigned										0	0	0	0	0	0	0	0	0	0	0	0	0	0	0	0	0	0	0	0	7	0	0	0	0	0	0	0	0	0	0	0	0	0	0	0	0	0	0
OTU_6484	not_assigned										0	0	0	0	0	0	0	0	0	0	0	0	0	0	0	0	0	0	0	0	1	0	0	0	0	0	0	0	0	0	0	0	0	0	0	0	0	0	0
OTU_1513	not_assigned										0	0	0	0	0	0	0	0	0	0	0	0	0	0	0	0	61	0	0	0	0	0	0	0	0	0	0	0	0	0	0	0	0	0	0	0	0	0	0
OTU_1878	not_assigned										0	0	0	0	0	0	0	0	0	0	0	0	0	0	0	0	36	0	0	0	0	0	0	0	0	0	0	0	0	0	0	0	0	0	0	0	0	0	0
OTU_3715	not_assigned										0	0	0	0	0	0	0	0	0	0	0	0	0	0	0	0	5	0	0	0	0	0	0	0	0	0	0	0	0	0	0	0	0	0	0	0	0	0	0
OTU_2906	not_assigned										0	0	0	0	0	0	0	0	0	0	0	0	0	0	0	0	11	0	0	0	0	0	0	0	0	0	0	0	0	0	0	0	0	0	0	0	0	0	0
OTU_3967	not_assigned										0	0	0	0	0	0	0	0	0	0	0	0	0	0	0	0	4	0	0	0	0	0	0	0	0	0	0	0	0	0	0	0	0	0	0	0	0	0	0
OTU_2996	not_assigned										0	0	0	0	0	11	0	0	0	0	0	0	0	0	0	0	0	0	0	0	0	0	0	0	0	0	0	0	0	0	0	0	0	0	0	0	0	0	0
OTU_2353	not_assigned										0	0	0	0	0	21	0	0	0	0	0	0	0	0	0	0	0	0	0	0	0	0	0	0	0	0	0	0	0	0	0	0	0	0	0	0	0	0	0
OTU_4343	not_assigned										0	0	0	0	0	3	0	0	0	0	0	0	0	0	0	0	0	0	0	0	0	0	0	0	0	0	0	0	0	0	0	0	0	0	0	0	0	0	0
OTU_1809	not_assigned										0	0	0	0	0	40	0	0	0	0	0	0	0	0	0	0	0	0	0	0	0	0	0	0	0	0	0	0	0	0	0	0	0	0	0	0	0	0	0
OTU_1258	not_assigned										0	0	0	0	0	89	0	0	0	0	0	0	0	0	0	0	0	0	0	0	0	0	0	0	0	0	0	0	0	0	0	0	0	0	0	0	0	0	0
OTU_1825	not_assigned										0	0	0	0	0	40	0	0	0	0	0	0	0	0	0	0	0	0	0	0	0	0	0	0	0	0	0	0	0	0	0	0	0	0	0	0	0	0	0
OTU_2530	not_assigned										0	0	0	0	0	16	0	0	0	0	0	0	0	0	0	0	0	0	0	0	0	1	0	0	0	0	0	0	0	0	0	0	0	0	0	0	0	0	0
OTU_3719	not_assigned										0	0	0	0	0	5	0	0	0	0	0	0	0	0	0	0	0	0	0	0	0	0	0	0	0	0	0	0	0	0	0	0	0	0	0	0	0	0	0
OTU_844	not_assigned										0	0	0	0	0	14	0	0	0	36	0	0	0	0	0	0	0	101	0	0	0	27	0	0	0	0	0	0	0	0	0	0	0	0	0	0	0	0	0
OTU_2488	not_assigned										0	0	0	0	0	18	0	0	0	0	0	0	0	0	0	0	0	0	0	0	0	0	0	0	0	0	0	0	0	0	0	0	0	0	0	0	0	0	0
OTU_3236	not_assigned										0	0	0	0	0	8	0	0	0	0	0	0	0	0	0	0	0	0	0	0	0	0	0	0	0	0	0	0	0	0	0	0	0	0	0	0	0	0	0
OTU_2908	not_assigned										0	0	0	0	0	11	0	0	0	0	0	0	0	0	0	0	0	0	0	0	0	0	0	0	0	0	0	0	0	0	0	0	0	0	0	0	0	0	0
OTU_3105	not_assigned										0	0	0	0	0	9	0	0	0	0	0	0	0	0	0	0	0	0	0	0	0	0	0	0	0	0	0	0	0	0	0	0	0	0	0	0	0	0	0
OTU_2820	not_assigned										0	0	0	0	0	12	0	0	0	0	0	0	0	0	0	0	0	0	0	0	0	0	0	0	0	0	0	0	0	0	0	0	0	0	0	0	0	0	0
OTU_4885	not_assigned										0	0	0	0	0	14	0	0	0	0	0	0	0	0	0	0	0	8	0	0	0	0	0	0	0	0	0	0	0	0	0	0	0	0	0	0	0	0	0
OTU_3519	not_assigned										0	0	0	0	0	6	0	0	0	0	0	0	0	0	0	0	0	0	0	0	0	0	0	0	0	0	0	0	0	0	0	0	0	0	0	0	0	0	0
OTU_4887	not_assigned										0	0	0	0	0	2	0	0	0	0	0	0	0	0	0	0	0	0	0	0	0	0	0	0	0	0	0	0	0	0	0	0	0	0	0	0	0	0	0
OTU_1264	not_assigned										0	0	0	0	0	0	0	0	0	0	0	0	87	0	0	0	0	0	0	0	0	0	0	0	0	0	0	0	0	0	0	0	0	0	0	0	0	0	0
OTU_802	not_assigned										0	0	0	0	0	0	0	0	0	5	0	0	93	0	0	0	0	0	0	0	0	0	0	0	0	0	0	0	0	0	0	0	0	0	0	0	0	0	0
OTU_926	not_assigned										0	0	0	0	0	0	0	0	0	0	0	0	114	0	0	0	0	0	0	0	0	0	0	0	0	0	0	0	0	0	0	0	0	0	0	0	0	0	0
OTU_2284	not_assigned										0	0	0	0	0	0	0	0	0	0	0	0	23	0	0	0	0	0	0	0	0	0	0	0	0	0	0	0	0	0	0	0	0	0	0	0	0	0	0
OTU_840	not_assigned										0	0	0	0	0	0	0	0	0	0	0	0	179	0	0	0	0	0	0	0	0	0	0	0	0	0	0	0	0	0	0	0	0	0	0	0	0	0	0
OTU_1692	not_assigned										0	0	0	0	0	0	0	0	0	0	0	0	47	0	0	0	0	0	0	0	0	0	0	0	0	0	0	0	0	0	0	0	0	0	0	0	0	0	0
OTU_1827	not_assigned										0	0	0	0	0	0	0	0	0	0	0	0	39	0	0	0	0	0	0	0	0	0	0	0	0	0	0	0	0	0	0	0	0	0	0	0	0	0	0
OTU_2489	not_assigned										0	0	0	0	0	0	0	0	0	0	0	0	11	0	0	0	0	0	0	0	0	0	0	0	0	0	0	0	0	0	0	0	0	0	0	0	0	0	0
OTU_2311	not_assigned										0	0	0	0	0	0	0	0	0	0	0	0	21	0	0	0	0	0	0	0	0	0	0	0	0	0	0	0	0	0	0	0	0	0	0	0	0	0	0
OTU_3109	not_assigned										0	0	0	0	0	0	0	0	0	0	0	0	2	0	0	0	0	7	0	0	0	0	0	0	0	0	0	0	0	0	0	0	0	0	0	0	0	0	0
OTU_4352	not_assigned										0	0	0	0	0	0	0	0	0	0	0	0	3	0	0	0	0	0	0	0	0	0	0	0	0	0	0	0	0	0	0	0	0	0	0	0	0	0	0
OTU_4354	not_assigned										0	0	0	0	0	0	0	0	0	0	0	0	3	0	0	0	0	0	0	0	0	0	0	0	0	0	0	0	0	0	0	0	0	0	0	0	0	0	0
OTU_538	not_assigned										0	0	0	0	0	0	0	0	0	0	0	0	0	0	0	0	0	422	0	0	0	0	0	0	0	0	0	0	0	0	0	0	0	0	0	0	0	0	0
OTU_955	not_assigned										0	0	0	0	0	0	0	0	0	0	0	0	0	0	0	0	0	144	0	0	0	0	0	0	0	0	0	0	0	0	0	0	0	0	0	0	0	0	0
OTU_895	not_assigned										0	0	0	0	0	0	0	0	0	0	0	0	0	0	0	0	0	162	0	0	0	0	0	0	0	0	0	0	0	0	0	0	0	0	0	0	0	0	0
OTU_636	not_assigned										0	0	0	0	0	0	0	0	0	0	0	0	0	0	0	0	0	313	0	0	0	0	0	0	0	0	0	0	0	0	0	0	0	0	0	0	0	0	0
OTU_2396	not_assigned										0	0	0	0	0	0	0	0	0	0	0	0	0	0	0	0	0	20	0	0	0	0	0	0	0	0	0	0	0	0	0	0	0	0	0	0	0	0	0
OTU_3528	not_assigned										0	0	0	0	0	0	0	0	0	0	0	0	0	0	0	0	0	6	0	0	0	0	0	0	0	0	0	0	0	0	0	0	0	0	0	0	0	0	0
OTU_3240	not_assigned										0	0	0	0	0	0	0	0	0	0	0	0	0	0	0	0	0	8	0	0	0	0	0	0	0	0	0	0	0	0	0	0	0	0	0	0	0	0	0
OTU_3530	not_assigned										0	0	0	0	0	0	0	0	0	0	0	0	0	0	0	0	0	6	0	0	0	0	0	0	0	0	0	0	0	0	0	0	0	0	0	0	0	0	0
OTU_3111	not_assigned										0	0	0	0	0	0	0	0	0	0	0	0	0	0	0	0	0	9	0	0	0	0	0	0	0	0	0	0	0	0	0	0	0	0	0	0	0	0	0
OTU_4357	not_assigned										0	0	0	0	0	0	0	0	0	0	0	0	0	0	0	0	0	3	0	0	0	0	0	0	0	0	0	0	0	0	0	0	0	0	0	0	0	0	0
OTU_2237	not_assigned										0	0	0	0	0	0	0	0	0	3	0	0	0	0	0	0	0	0	0	0	0	21	0	0	0	0	0	0	0	0	0	0	0	0	0	0	0	0	0
OTU_664	not_assigned										0	0	0	0	0	0	0	0	0	283	0	0	0	0	0	0	0	0	0	0	0	0	0	0	0	0	0	0	0	0	0	0	0	0	0	0	0	0	0
OTU_3243	not_assigned										0	0	0	0	0	0	0	0	0	8	0	0	0	0	0	0	0	0	0	0	0	0	0	0	0	0	0	0	0	0	0	0	0	0	0	0	0	0	0
OTU_609	not_assigned										0	0	0	0	0	0	0	0	0	9	0	0	0	0	0	0	0	0	0	0	0	0	0	0	0	0	0	0	0	0	0	0	0	0	0	0	0	0	0
OTU_3994	not_assigned										0	0	0	0	0	0	0	0	0	4	0	0	0	0	0	0	0	0	0	0	0	0	0	0	0	0	0	0	0	0	0	0	0	0	0	0	0	0	0
OTU_3996	not_assigned										0	0	0	0	0	0	0	0	0	4	0	0	0	0	0	0	0	0	0	0	0	0	0	0	0	0	0	0	0	0	0	0	0	0	0	0	0	0	0
OTU_4957	not_assigned										0	0	0	0	0	0	0	0	0	2	0	0	0	0	0	0	0	0	0	0	0	0	0	0	0	0	0	0	0	0	0	0	0	0	0	0	0	0	0
OTU_4964	not_assigned										0	0	0	0	0	0	0	0	0	2	0	0	0	0	0	0	0	0	0	0	0	0	0	0	0	0	0	0	0	0	0	0	0	0	0	0	0	0	0
OTU_6736	not_assigned										0	0	0	0	0	0	0	0	0	0	0	0	0	0	0	0	0	0	0	0	0	0	0	0	0	0	0	0	0	0	0	0	0	0	0	0	0	0	0
OTU_2536	not_assigned										0	0	0	0	0	0	0	0	0	0	0	0	0	0	0	0	0	0	0	0	0	0	0	0	0	0	0	0	0	0	0	0	0	0	0	0	0	0	0
OTU_4972	not_assigned										0	0	0	0	0	0	0	0	0	0	0	0	0	0	0	0	0	0	0	0	0	0	0	0	0	0	0	0	0	0	0	0	0	0	0	0	0	0	0
OTU_6769	not_assigned										0	0	0	0	0	0	0	0	0	0	0	0	0	0	0	0	0	0	0	0	0	0	0	0	0	0	0	0	0	0	0	0	0	0	0	0	0	0	0
OTU_2763	not_assigned										0	0	0	0	0	0	0	0	0	0	0	0	0	0	0	0	0	0	0	0	0	0	0	0	0	0	0	0	0	0	0	0	0	0	0	0	0	0	0
OTU_2288	not_assigned										0	0	0	0	0	0	0	0	0	0	0	0	0	0	0	0	0	0	0	0	0	0	0	0	0	0	0	0	0	0	0	0	0	0	0	0	0	0	0
OTU_6837	not_assigned										0	0	0	0	0	0	0	0	0	0	0	0	0	0	0	0	0	0	0	0	0	0	0	0	0	0	0	0	0	0	0	0	0	0	0	0	0	0	0
OTU_6842	not_assigned										0	0	0	0	0	0	0	0	0	0	0	0	0	0	0	0	0	0	0	0	0	0	0	0	0	0	0	0	0	0	0	0	0	0	0	0	0	0	0
OTU_242	not_assigned										0	0	0	0	0	0	0	0	0	0	0	0	0	0	0	0	0	0	0	0	0	0	0	0	0	0	0	0	0	0	0	0	0	0	0	0	0	0	0
OTU_738	not_assigned										0	0	0	0	0	0	0	0	0	0	0	0	0	0	0	0	0	0	1	0	0	0	0	0	0	0	0	0	0	0	0	0	0	0	0	0	0	0	0
OTU_1111	not_assigned										0	0	0	0	0	0	0	0	0	0	0	0	0	0	0	0	0	0	0	0	0	0	0	0	0	0	0	0	0	0	0	0	0	0	0	0	0	0	0
OTU_4393	not_assigned										0	0	0	0	0	0	0	0	0	0	0	0	0	0	0	0	0	0	0	0	0	0	0	0	0	0	0	0	0	0	0	0	0	0	0	0	0	0	0
OTU_4404	not_assigned										0	0	0	0	0	0	0	0	0	0	0	0	0	0	0	0	0	0	0	0	0	0	0	0	0	0	0	0	0	0	0	0	0	0	0	0	0	0	0
OTU_4024	not_assigned										0	0	0	0	0	0	0	0	0	0	0	0	0	0	0	0	0	0	0	0	0	0	0	0	0	0	0	0	0	0	0	0	0	0	0	0	0	0	0
OTU_6915	not_assigned										0	0	0	0	0	0	0	0	0	0	0	0	0	0	0	0	0	0	0	0	0	0	0	0	0	0	0	0	0	0	0	0	0	0	0	0	0	0	0
OTU_2642	not_assigned										0	0	0	0	0	0	0	0	0	0	0	0	0	0	0	0	0	0	0	0	0	0	0	0	0	0	0	0	0	0	0	0	0	0	0	0	0	0	0
OTU_1547	not_assigned										0	0	54	0	0	0	0	0	0	0	0	0	0	0	0	0	0	0	0	0	0	0	0	0	0	0	0	0	0	0	0	0	0	0	0	0	0	0	0
OTU_4411	not_assigned										0	0	0	0	0	0	0	0	0	0	0	0	0	0	0	0	0	0	0	0	0	0	0	0	0	0	0	0	0	0	0	0	0	0	0	0	0	0	0
OTU_2245	not_assigned										0	0	24	0	0	0	0	0	0	0	0	0	0	0	0	0	0	0	0	0	0	0	0	0	0	0	0	0	0	0	0	0	0	0	0	0	0	0	0
OTU_5022	not_assigned										0	0	1	0	0	0	0	0	0	0	0	0	0	0	0	0	0	0	0	0	0	0	0	0	0	0	0	0	0	0	0	0	0	0	0	0	0	0	0
OTU_5028	not_assigned										0	0	0	0	0	0	0	0	0	0	0	0	0	0	0	0	0	0	0	0	0	0	1	0	0	0	0	0	0	0	0	0	0	0	0	0	0	0	0
OTU_6972	not_assigned										0	0	0	0	0	0	0	0	0	0	0	0	0	0	0	0	0	0	0	0	0	0	0	0	0	0	0	0	0	0	0	0	0	0	0	0	0	0	0
OTU_1434	not_assigned										0	0	0	0	0	0	0	0	0	0	0	0	0	0	0	0	0	0	0	0	0	0	0	0	0	0	0	0	0	0	0	0	0	0	0	0	0	0	0
OTU_6975	not_assigned										0	0	0	0	0	0	0	0	0	0	0	0	0	0	0	0	0	0	0	0	0	0	0	0	0	0	0	0	0	0	0	0	0	0	0	0	0	0	0
OTU_2104	not_assigned										0	0	0	0	0	0	0	0	0	0	0	0	0	0	0	0	0	0	0	0	0	0	0	0	0	0	0	0	0	0	0	0	0	0	0	0	0	0	0
OTU_5031	not_assigned										0	0	0	0	0	0	0	0	0	0	0	0	0	0	0	0	0	0	0	0	0	0	0	0	0	0	0	0	0	0	0	0	0	0	0	0	0	0	0
OTU_4038	not_assigned										0	0	0	0	0	0	0	0	0	0	0	0	0	0	0	0	0	0	0	0	0	0	0	0	0	0	0	0	0	0	0	0	0	0	0	0	0	0	0
OTU_3556	not_assigned										0	0	0	0	0	0	0	0	0	0	0	0	0	0	0	0	0	0	0	0	0	0	0	0	0	0	0	0	0	0	0	0	0	0	0	0	0	0	0
OTU_4421	not_assigned										0	0	0	0	0	0	0	0	0	0	0	0	0	0	0	0	0	0	0	0	0	0	0	0	0	0	0	0	0	0	0	0	0	0	0	0	0	0	0
OTU_1114	not_assigned										0	0	0	103	0	0	0	5	0	0	0	0	0	0	0	0	0	0	0	0	0	0	0	0	0	0	0	0	0	0	0	0	0	0	0	0	0	0	0
OTU_5032	not_assigned										0	0	0	0	0	0	0	0	0	0	0	0	0	0	0	0	0	0	0	0	0	0	0	0	0	0	0	0	0	0	0	0	0	0	0	0	0	0	0
OTU_919	not_assigned										0	0	0	0	0	0	0	0	0	0	0	0	0	0	0	0	0	154	0	0	0	0	0	0	0	0	0	0	0	0	0	0	0	0	0	0	0	0	0
OTU_4878	not_assigned										0	0	0	0	0	0	0	0	0	0	0	0	0	0	0	0	2	0	0	0	0	0	0	0	0	0	0	0	0	0	0	0	0	0	0	0	0	0	0
OTU_6	not_assigned										0	0	393	12734	0	3997	1067	250	11	997	1	4243	6225	1387	649	791	757	12206	0	0	2685	1800	0	0	0	1436	0	0	1	48535	79220	348	0	0	975	38130	0	787	600
OTU_6954	not_assigned										0	0	1	0	0	0	0	0	0	0	0	0	0	0	0	0	0	0	0	0	0	0	0	0	0	0	0	0	0	0	0	0	0	0	0	0	0	0	0
OTU_2112	not_assigned										0	0	0	0	0	0	0	0	0	0	0	0	0	0	0	0	0	0	0	0	0	0	0	0	0	0	0	27	0	0	0	0	0	0	0	0	0	0	0
OTU_4597	not_assigned										0	0	0	0	0	0	0	0	0	0	0	0	0	2	0	0	0	0	0	0	0	0	0	0	0	0	0	0	0	0	0	0	0	0	0	0	0	0	0
OTU_2936	not_assigned										0	0	0	0	0	0	0	0	0	0	0	10	0	0	0	0	0	0	0	0	0	0	0	0	0	0	0	0	0	0	0	0	0	0	0	0	0	0	0
OTU_831	not_assigned										0	0	0	0	0	0	0	0	0	0	0	0	0	0	0	0	0	198	0	0	0	0	0	0	0	0	0	0	0	0	0	0	0	0	0	0	0	0	0
OTU_583	not_assigned										0	0	0	0	0	0	0	0	0	0	0	0	0	0	0	0	0	0	0	0	0	0	0	0	0	0	0	0	0	0	0	0	0	0	0	0	0	0	0
OTU_4148	not_assigned										0	0	0	0	0	0	0	0	0	0	0	0	0	2	0	0	0	0	0	0	0	0	0	0	0	0	0	0	0	0	0	0	0	0	0	0	0	0	0
OTU_5478	not_assigned										0	0	0	0	0	0	0	0	0	0	0	0	0	0	0	0	0	0	0	0	0	0	0	0	0	0	0	0	0	0	0	0	1	0	0	0	0	0	0
OTU_1256	not_assigned										0	0	0	0	0	0	0	0	0	0	0	0	0	0	0	0	0	0	0	0	0	0	0	0	0	1	0	0	0	0	0	0	0	0	0	0	0	0	0
OTU_124	not_assigned										0	0	0	11	0	0	0	0	0	0	0	0	0	28	0	0	0	0	0	0	0	0	0	0	0	0	0	0	0	0	0	0	0	0	0	0	0	0	0
OTU_456	not_assigned										0	0	0	0	0	0	0	0	0	0	0	0	0	0	0	0	0	0	0	0	0	0	0	0	0	0	0	0	0	0	0	0	0	0	0	0	0	0	0
OTU_5155	not_assigned										0	0	0	0	0	0	0	0	0	0	0	1	0	0	0	0	0	0	0	0	0	0	0	0	0	0	0	0	0	0	0	0	0	0	0	0	0	0	0
OTU_148	not_assigned										0	0	0	0	0	0	0	35	0	0	0	2157	0	15	0	0	0	0	0	72	66	1044	0	0	0	0	0	58	12	0	93	0	0	0	0	0	0	0	0
OTU_5152	not_assigned										0	0	0	0	0	0	0	0	0	0	0	1	0	0	0	0	0	0	0	0	0	0	0	0	0	0	0	0	0	0	0	0	0	0	0	0	0	0	0
OTU_6946	not_assigned										0	0	0	0	0	0	0	0	0	0	0	0	0	0	0	0	0	0	0	0	0	0	0	0	0	0	0	0	0	0	0	0	0	0	0	0	0	0	0
OTU_5938	not_assigned										0	0	0	0	0	0	0	0	0	0	0	0	0	0	1	0	0	0	0	0	0	0	0	0	0	0	0	0	0	0	0	0	0	0	0	0	0	0	0
OTU_254	not_assigned										0	0	0	0	0	0	1	0	0	0	0	0	0	0	0	0	0	0	0	0	0	0	0	0	0	0	0	0	0	0	0	0	0	0	0	0	0	0	0
OTU_6974	not_assigned										0	0	0	0	0	0	0	0	0	0	0	0	0	0	0	0	0	0	0	0	0	0	0	0	0	0	0	0	0	0	0	0	0	0	0	0	0	0	0
OTU_5154	not_assigned										0	0	0	0	0	0	0	0	0	0	0	1	0	0	0	0	0	0	0	0	0	0	0	0	0	0	0	0	0	0	0	0	0	0	0	0	0	0	0
OTU_3309	not_assigned										0	0	0	0	0	0	0	0	0	0	0	0	0	0	0	0	0	0	0	0	0	0	0	0	0	0	0	0	0	0	0	0	0	0	0	0	0	0	0
OTU_6253	not_assigned										1	0	0	0	0	0	0	0	0	0	0	0	0	0	0	0	0	0	0	0	0	0	0	0	0	0	0	0	0	0	0	0	0	0	0	0	0	0	0
OTU_6640	not_assigned										0	0	0	0	0	0	0	0	0	0	0	0	0	0	0	0	0	0	0	0	0	1	0	0	0	0	0	0	0	0	0	0	0	0	0	0	0	0	0
OTU_4925	not_assigned										0	0	0	0	0	0	0	0	0	0	0	0	0	0	0	0	0	0	0	0	0	3	0	0	0	0	0	0	0	0	0	0	0	0	0	0	0	0	0
OTU_97	not_assigned										0	0	0	0	0	0	0	0	2	0	83	0	0	0	0	0	0	0	0	0	0	0	0	0	0	0	0	0	0	0	0	10	0	0	0	0	86	0	0
OTU_6405	not_assigned										0	0	0	0	0	0	0	0	0	0	0	0	0	0	0	0	0	0	0	0	0	0	0	0	0	0	0	0	0	0	0	0	0	0	0	0	0	0	0
OTU_6657	not_assigned										0	0	0	0	0	0	0	0	0	0	0	0	0	0	0	0	0	0	0	0	0	1	0	0	0	0	0	0	0	0	0	0	0	0	0	0	0	0	0
OTU_77	not_assigned										592	0	0	1694	0	0	0	185	280	0	17	0	0	441	0	0	0	0	0	0	0	0	0	0	29	0	0	0	0	0	0	960	120	1139	25	3	80	0	0
OTU_3410	not_assigned										0	0	0	0	0	0	0	0	0	0	0	0	0	0	0	0	0	0	0	6	0	0	0	0	0	0	0	0	0	0	0	0	0	0	0	0	0	0	0
OTU_2742	not_assigned										0	0	0	2	0	0	0	0	2	0	0	0	0	1	0	0	0	0	0	0	0	0	0	0	0	0	0	0	0	0	0	1	0	0	0	0	0	0	0
OTU_1082	not_assigned										1	0	0	12	0	0	0	2	7	0	0	0	0	2	0	0	0	0	0	0	0	0	0	0	0	0	0	0	0	0	0	3	0	4	0	0	0	0	0
OTU_2053	not_assigned										0	0	0	21	0	0	0	1	5	0	0	0	0	7	0	0	0	0	0	0	0	0	0	0	0	0	0	0	0	0	0	1	0	1	0	0	1	0	0
OTU_1495	not_assigned										0	0	0	5	0	0	0	0	5	0	0	0	0	4	0	0	0	0	0	0	0	0	0	0	0	0	0	0	0	0	0	1	0	0	0	0	0	0	0
OTU_1864	not_assigned										0	0	0	0	0	0	0	0	0	0	0	0	0	0	0	0	0	0	0	0	0	0	0	0	0	0	0	0	0	0	0	1	0	0	0	0	0	0	0
OTU_5500	not_assigned										0	0	0	0	0	0	0	0	0	0	0	0	0	0	0	0	0	0	0	0	0	0	0	0	0	0	0	0	0	0	0	0	0	1	0	0	0	0	0
OTU_3498	not_assigned										0	0	0	1	0	0	0	0	1	0	0	0	0	1	0	0	0	0	0	0	0	0	0	0	0	0	0	0	0	0	0	0	0	0	0	0	0	0	0
OTU_1303	not_assigned										0	0	0	81	0	0	0	0	0	0	0	0	0	2	0	0	0	0	0	0	0	0	0	0	0	0	0	0	0	0	0	0	0	0	0	0	0	0	0
OTU_5507	not_assigned										0	0	0	0	0	0	0	0	0	0	0	0	0	1	0	0	0	0	0	0	0	0	0	0	0	0	0	0	0	0	0	0	0	0	0	0	0	0	0
OTU_2183	not_assigned										0	0	0	1	0	0	0	0	3	0	0	0	0	1	0	0	0	0	0	0	0	0	0	0	0	0	0	0	0	0	0	0	0	0	0	0	0	0	0
OTU_6258	not_assigned										1	0	0	0	0	0	0	0	0	0	0	0	0	0	0	0	0	0	0	0	0	0	0	0	0	0	0	0	0	0	0	0	0	0	0	0	0	0	0
OTU_984	not_assigned										3	0	0	0	0	0	0	0	6	0	0	0	0	0	0	0	0	0	0	0	0	0	0	0	0	0	0	0	0	0	0	0	0	0	0	0	0	0	0
OTU_6273	not_assigned										0	0	0	0	0	0	0	0	1	0	0	0	0	0	0	0	0	0	0	0	0	0	0	0	0	0	0	0	0	0	0	0	0	0	0	0	0	0	0
OTU_2892	not_assigned										0	0	0	0	0	0	0	0	1	0	0	0	0	0	0	0	0	0	0	0	0	0	0	0	0	0	0	0	0	0	0	0	0	0	0	0	0	0	0
OTU_6281	not_assigned										0	0	0	0	0	0	0	0	1	0	0	0	0	0	0	0	0	0	0	0	0	0	0	0	0	0	0	0	0	0	0	0	0	0	0	0	0	0	0
OTU_4806	not_assigned										0	0	0	0	0	0	0	0	1	0	0	0	0	0	0	0	0	0	0	0	0	0	0	0	0	0	0	0	0	0	0	0	0	0	0	0	0	0	0
OTU_6295	not_assigned										0	0	0	0	0	0	0	0	0	0	0	0	0	0	0	0	0	0	0	0	0	0	0	0	0	0	0	0	0	0	0	0	0	0	0	0	0	0	0
OTU_6301	not_assigned										0	0	0	0	0	0	0	0	0	0	0	0	0	0	0	0	0	0	0	0	0	0	0	0	0	0	0	0	0	0	0	0	0	0	0	0	0	0	0
OTU_6328	not_assigned										0	0	0	0	0	0	0	0	0	0	0	0	0	0	0	0	0	0	0	0	0	0	0	0	0	0	0	0	0	0	0	0	0	0	0	0	0	0	0
OTU_6651	not_assigned										0	0	0	0	0	0	0	0	0	0	0	0	0	0	0	0	0	0	0	0	0	1	0	0	0	0	0	0	0	0	0	0	0	0	0	0	0	0	0
OTU_18	not_assigned										0	35754	620	534	1	0	0	12	0	514	80	0	0	53	0	404	1302	0	0	12	1015	129	0	19229	17006	430	226	0	0	193	120	0	0	0	0	0	0	0	0
OTU_20	not_assigned										0	0	5159	17832	0	9	0	2857	0	1683	0	0	951	6524	0	399	800	0	0	0	594	441	0	0	0	0	519	0	0	0	0	28	0	2032	0	769	0	822	150
OTU_5519	not_assigned										0	0	0	0	0	0	0	0	0	0	0	0	0	1	0	0	0	0	0	0	0	0	0	0	0	0	0	0	0	0	0	0	0	0	0	0	0	0	0
OTU_154	not_assigned										0	0	0	0	0	0	0	0	0	0	0	0	0	0	0	0	0	0	0	0	0	0	0	0	0	0	0	0	0	0	0	0	0	0	0	0	0	0	0
OTU_7	not_assigned										0	0	1829	5604	0	0	0	625	0	0	0	2	0	1963	0	0	0	0	0	0	0	2	0	0	0	0	0	0	0	0	0	0	0	0	0	0	0	0	0
OTU_6220	not_assigned										0	0	0	0	0	0	0	0	0	0	0	0	0	0	0	0	0	0	0	0	0	0	0	0	0	0	0	0	0	0	0	0	0	0	0	0	0	0	0
OTU_26	not_assigned										0	1	0	0	33286	0	0	0	0	0	7	0	0	0	0	0	0	0	752	38	0	0	19	405	1007	45	25	42	26	81	117	0	6	0	0	0	3	566	0
OTU_63	not_assigned										0	0	0	0	0	0	0	0	0	0	0	0	0	0	0	0	0	0	0	0	0	0	0	0	0	0	0	0	0	0	0	0	0	10946	128	0	0	0	0
OTU_1409	not_assigned										0	0	0	0	0	0	0	0	0	0	0	0	0	0	0	0	0	0	0	0	0	0	0	0	0	0	0	0	0	0	0	0	0	0	0	0	0	0	0
OTU_75	not_assigned										0	0	0	0	0	0	0	0	0	0	0	0	0	0	0	0	0	0	0	0	0	0	0	0	0	0	0	0	0	0	0	0	0	1	0	0	0	0	0
OTU_9	not_assigned										724	0	105	0	0	0	0	0	435	0	75128	0	0	0	0	75	0	0	0	0	0	0	2	0	647	0	0	0	0	0	0	187	0	0	0	2	19901	0	0
OTU_3504	not_assigned										0	0	0	0	0	0	0	0	0	0	0	0	0	0	0	0	0	0	0	0	0	0	0	0	0	0	0	0	0	0	0	0	0	0	0	0	0	0	6
OTU_466	not_assigned										0	0	0	0	0	0	0	0	0	0	0	0	0	0	0	0	0	0	0	34	0	0	0	160	0	16	29	0	0	0	0	0	0	0	0	0	0	0	0
OTU_416	not_assigned										0	316	0	0	0	0	0	0	0	0	0	0	0	0	0	0	0	0	0	0	0	0	0	0	0	0	0	0	0	0	0	0	0	0	0	0	0	0	0
OTU_682	not_assigned										0	0	0	0	0	0	0	0	0	0	0	0	0	0	0	0	0	0	0	0	0	0	0	0	261	0	0	0	0	0	0	0	0	0	0	0	0	0	0
OTU_749	not_assigned										0	0	0	0	0	0	0	0	0	0	0	0	0	0	0	0	0	0	0	0	0	0	0	0	188	0	0	0	0	0	0	0	2	0	0	0	0	0	0
OTU_5118	not_assigned										0	0	0	0	0	0	0	0	0	0	0	0	0	0	0	0	0	0	0	0	0	0	0	0	1	0	0	0	0	0	0	0	0	0	0	0	0	0	0
OTU_473	not_assigned										0	0	0	0	0	0	0	3	0	0	0	480	0	2	0	0	0	0	0	0	0	40	0	0	0	0	0	0	0	0	0	0	0	0	0	0	0	0	0
OTU_800	not_assigned										0	0	0	0	0	0	0	0	0	0	0	0	0	0	0	0	0	0	0	0	0	0	0	0	0	154	0	0	0	0	0	0	0	0	0	0	0	0	0
OTU_2080	not_assigned										0	0	0	0	0	0	0	0	0	0	0	0	0	0	0	0	0	0	0	0	0	0	0	0	0	0	0	0	0	0	0	0	0	0	0	0	0	0	0
OTU_643	not_assigned										0	0	0	0	0	0	0	0	0	0	0	0	0	0	0	0	0	0	0	0	0	0	0	0	0	0	0	0	302	0	0	0	0	0	0	0	0	0	0
OTU_8	not_assigned										0	0	0	0	0	0	1	0	0	0	0	0	0	0	1	0	0	0	0	2	0	0	0	1	0	0	0	114288	206692	0	1	0	0	0	0	0	0	0	0
OTU_5262	not_assigned										0	0	0	0	0	0	0	0	0	0	0	0	0	0	0	0	0	0	0	0	0	0	0	0	0	0	0	0	1	0	0	0	0	0	0	0	0	0	0
OTU_55	not_assigned										1084	0	0	0	0	0	0	0	10	0	2336	0	0	0	0	0	0	0	0	0	0	0	0	0	0	0	0	0	0	0	0	12	0	0	0	0	499	0	0
OTU_2500	not_assigned										0	0	0	0	0	0	0	0	0	0	1	0	0	0	0	0	0	0	0	0	0	0	0	0	0	0	0	0	0	0	0	0	0	0	0	0	0	0	0
OTU_28	not_assigned										0	0	0	0	28360	0	3558	0	0	0	0	0	0	0	0	0	0	0	0	0	0	0	0	0	0	0	0	0	0	0	0	0	0	0	0	0	0	0	0
OTU_4532	not_assigned										0	0	0	0	1	0	0	0	0	0	0	0	0	0	0	0	0	0	0	0	0	0	0	0	0	0	0	0	0	0	0	0	0	0	0	0	0	0	0
OTU_5368	not_assigned										0	0	0	0	0	0	0	0	0	0	0	0	0	0	0	0	0	0	0	0	0	0	0	0	0	0	0	0	0	0	0	0	0	0	0	0	0	0	0
OTU_1379	not_assigned										0	0	0	0	0	0	0	0	0	0	0	0	0	0	0	0	0	0	0	0	0	0	0	0	0	0	0	0	0	0	57	0	0	0	0	0	0	0	0
OTU_19	not_assigned										0	1132	4606	136	0	4886	0	0	0	785	4	807	4875	34	444	516	1685	5382	1	30	840	489	0	263	750	22	65	3	9	19	290	1	0	168	0	0	0	2002	1939
OTU_1645	not_assigned										0	0	0	0	0	0	24	0	0	0	0	0	0	0	0	0	0	0	0	0	0	0	0	0	0	0	0	0	0	0	0	0	0	0	0	0	0	0	0
OTU_339	not_assigned										0	0	0	0	0	0	0	0	0	0	0	0	0	0	0	0	0	0	0	0	0	0	0	0	0	0	0	0	0	0	0	0	0	916	0	0	0	0	0
OTU_2259	not_assigned										0	0	0	0	0	0	0	0	0	0	0	0	0	23	0	0	0	0	0	0	0	0	0	0	0	0	0	0	0	0	0	0	0	0	0	0	0	0	0
OTU_2027	not_assigned										0	0	0	5	0	0	0	0	1	0	0	0	0	2	0	0	0	0	0	0	0	0	0	0	0	0	0	0	0	0	0	0	0	0	0	0	0	0	0
OTU_50	not_assigned										0	0	230	2816	0	0	0	98	0	0	0	0	0	520	0	0	1	0	0	0	0	0	0	0	0	0	0	0	0	0	0	0	0	1	0	0	0	0	0
OTU_25	not_assigned										0	0	65	34174	0	0	0	3726	0	0	0	0	0	5485	0	0	0	0	0	0	0	0	0	0	0	0	0	0	0	0	0	0	0	1	0	0	0	0	0
OTU_2730	not_assigned										0	0	0	1	0	0	0	0	0	0	0	0	0	0	0	0	0	0	0	0	0	0	0	0	0	0	0	0	0	0	0	0	0	0	0	0	0	0	0
OTU_3181	not_assigned										0	0	0	1	0	0	0	0	0	0	0	0	0	0	0	0	0	0	0	0	0	0	0	0	0	0	0	0	0	0	0	0	0	0	0	0	0	0	0
OTU_224	not_assigned										0	329	131	157	0	0	0	1	1	0	0	0	0	10	0	2	14	0	0	0	0	1	0	0	93	0	0	0	3	0	12	7	3	139	0	0	0	0	0
OTU_88	not_assigned										1	2638	0	2256	0	622	0	337	0	0	0	0	0	735	0	54	1768	502	0	0	1	186	0	102	0	66	0	0	0	10	350	0	7	1	122	2	0	0	0
OTU_237	not_assigned										0	0	0	0	0	0	0	0	0	0	0	0	0	0	0	0	1	0	0	0	0	0	0	0	0	0	0	0	0	0	0	0	0	0	0	0	0	0	0
OTU_631	not_assigned										0	0	0	0	0	0	0	0	0	0	0	0	0	0	256	0	0	0	0	0	0	0	0	0	0	0	0	0	0	0	0	0	0	0	26	0	4	0	0
OTU_483	not_assigned										0	188	0	3	0	0	0	4	0	0	0	0	176	0	95	0	37	0	0	0	0	7	0	20	37	1	0	0	0	0	0	0	0	0	0	0	0	0	0
OTU_363	not_assigned										0	0	0	0	0	0	0	0	0	0	0	0	0	0	0	0	0	0	0	0	0	0	0	0	0	0	0	0	0	0	0	0	0	0	281	47	0	12	0
OTU_6065	not_assigned										0	0	0	0	0	0	0	0	0	0	0	0	0	0	0	0	0	0	0	0	0	0	0	0	0	0	0	0	0	0	0	0	0	0	0	0	0	0	0
OTU_41	not_assigned										488	0	0	7601	0	0	0	644	685	0	0	0	0	3154	0	0	0	0	0	0	1	0	0	0	315	0	0	0	0	0	0	1558	165	1342	36	5	148	0	0
OTU_86	not_assigned										8780	0	4	19	0	0	0	0	0	28	0	0	0	0	0	0	0	0	0	0	0	2	0	4	0	0	0	0	0	0	0	0	5	0	0	0	0	0	0
OTU_65	not_assigned										0	0	0	0	0	0	0	0	0	0	0	0	0	0	0	0	0	0	0	0	0	0	0	0	0	0	0	0	0	0	0	0	0	0	126	43	0	5318	1205
OTU_6360	not_assigned										0	0	0	0	0	0	0	0	0	0	0	0	0	0	0	0	0	0	0	0	0	0	0	0	0	0	0	0	0	0	0	0	0	0	0	0	0	0	1
OTU_6393	not_assigned										0	0	0	0	0	0	0	0	0	0	0	0	0	0	0	0	0	0	0	0	0	0	0	0	0	0	0	0	0	0	0	0	0	0	0	0	0	0	0
OTU_349	not_assigned										0	0	0	0	0	0	0	0	0	0	0	0	356	0	0	0	0	474	0	0	42	0	0	0	0	0	0	0	0	0	0	0	0	0	0	0	0	0	0
OTU_46	not_assigned										0	0	1	0	0	4640	0	0	0	81	0	0	6190	0	0	752	912	8796	0	0	672	54	0	0	0	0	0	0	0	0	0	0	0	0	0	0	0	1	0
OTU_51	not_assigned										0	1853	1039	14	0	0	8	4	0	134	0	0	0	45	190	23	0	1	0	0	101	108	0	247	0	121	0	0	1	1	0	129	22	0	0	0	0	0	1
OTU_661	not_assigned										0	0	0	0	0	0	0	0	0	180	0	0	0	0	0	0	0	0	0	0	0	116	0	0	0	0	0	0	0	0	0	0	0	0	0	0	0	0	0
OTU_32	not_assigned										0	1496	389	1638	0	587	0	68	2	4425	39	299	648	815	0	1581	2027	1629	0	17	3101	2664	0	71	0	103	64	19	0	0	0	0	2	12	5	1	6	802	631
OTU_2826	not_assigned										0	0	0	0	0	0	0	0	0	10	0	0	0	0	0	0	0	0	0	0	0	0	0	0	0	0	0	0	0	0	0	0	0	0	0	0	0	0	0
OTU_3741	not_assigned										0	0	0	0	0	0	0	0	0	0	0	0	0	0	0	0	0	0	0	0	0	0	0	0	0	0	0	0	0	0	0	0	0	0	0	0	0	0	0
OTU_6869	not_assigned										0	0	0	0	0	0	0	0	0	0	0	0	0	0	0	0	0	0	0	0	0	0	0	0	0	0	0	0	0	0	0	0	0	0	0	0	0	0	0
OTU_238	not_assigned										0	0	0	0	0	0	44	0	0	0	0	0	0	0	0	0	0	0	0	50	0	0	0	0	34	240	0	35	1	0	0	55	0	0	0	0	0	0	0
OTU_2403	not_assigned										0	0	0	0	0	0	0	0	0	0	0	0	0	0	0	0	0	0	0	0	0	0	0	0	0	0	0	0	0	0	0	0	0	0	0	0	0	0	0
OTU_3773	not_assigned										0	0	0	0	0	0	0	0	0	0	0	0	0	0	0	0	0	0	0	0	0	0	0	0	0	0	0	0	0	0	0	0	0	0	0	0	0	0	0
OTU_365	not_assigned										0	814	0	0	0	0	0	0	0	0	0	0	0	0	0	0	0	0	0	0	0	0	0	0	0	0	0	0	0	0	0	0	0	0	0	0	0	0	0
OTU_118	not_assigned										0	3909	0	1180	0	0	0	52	0	0	0	0	0	573	0	0	0	0	0	6	0	0	0	293	0	0	0	0	0	1	0	0	0	132	0	0	0	0	0
OTU_45	not_assigned										0	0	0	0	21320	0	1333	0	0	0	0	0	0	0	0	0	0	0	0	0	0	0	0	0	0	0	0	0	0	0	0	0	0	0	0	0	0	0	0
OTU_185	not_assigned										0	0	0	3562	0	0	0	378	0	0	0	0	0	1778	0	0	0	0	0	0	0	0	0	0	0	0	0	0	0	0	0	0	0	15039	0	0	0	0	0
OTU_307	not_assigned										0	0	0	367	0	0	0	22	0	0	0	0	0	246	0	0	0	0	0	0	0	0	0	0	0	0	0	0	0	0	0	0	0	0	0	0	0	0	0
OTU_1944	not_assigned										0	0	0	4	0	0	0	0	0	0	0	0	0	0	0	0	0	0	0	0	0	0	0	0	0	0	0	0	0	0	0	0	0	0	0	0	0	0	0
OTU_5	not_assigned										1	0	2555	1	0	0	0	0	0	3	0	0	0	1	2	0	0	0	3	0	0	0	0	0	0	0	0	0	0	0	0	0	0	0	0	0	0	0	4
OTU_304	not_assigned										0	0	0	0	0	0	0	0	0	0	0	0	0	0	0	0	0	0	1	0	0	0	0	0	0	0	0	0	0	0	0	0	0	0	0	0	0	0	0
OTU_38	not_assigned										1	0	0	0	0	0	0	0	0	0	0	0	0	0	0	0	0	0	0	0	0	0	0	0	0	0	0	0	0	0	0	0	0	0	0	0	0	0	0
OTU_21	not_assigned										3387	415	94	363	0	550	0	45	0	6814	84	0	629	338	0	667	2137	2849	0	13	1298	4095	0	0	0	0	0	14	0	0	14	0	0	0	1	0	22	0	0
OTU_54	not_assigned										0	390	0	458	0	0	0	28	0	2	521	198	0	77	2438	288	1011	0	0	0	909	28	0	3	300	575	299	0	0	2	110	42	0	0	0	2	0	606	2
OTU_4	not_assigned										0	0	0	1	0	75	0	0	0	948	0	0	1	0	0	0	67	0	0	0	0	510	3	0	0	0	414	0	0	0	0	34	0	0	16813	53490	2	28506	15276
OTU_263	not_assigned										1748	0	0	0	0	0	0	0	17	0	2370	0	0	0	0	0	0	0	0	0	0	0	0	0	0	0	0	0	0	0	0	30	5	0	0	0	751	0	0
OTU_205	not_assigned										4	0	0	266	0	0	0	19	264	0	0	0	0	240	0	0	0	0	0	0	0	0	0	0	0	0	0	0	0	0	0	39	3	6	4	0	17	0	0
OTU_3934	not_assigned										0	0	0	0	0	0	0	0	1	0	0	0	0	0	0	0	0	0	0	0	0	0	0	0	0	0	0	0	0	0	0	0	0	0	0	0	0	0	0
OTU_3088	not_assigned										0	0	0	0	0	0	0	0	1	0	0	0	0	0	0	0	0	0	0	0	0	0	0	0	0	0	0	0	0	0	0	0	0	0	0	0	0	0	0
OTU_2432	not_assigned										0	0	0	0	0	0	0	0	2	0	0	0	0	0	0	0	0	0	0	0	0	0	0	0	0	0	0	0	0	0	0	0	0	0	0	0	3	0	0
OTU_1284	not_assigned										0	0	0	0	0	0	0	0	0	0	15	0	0	0	0	0	0	0	0	0	0	0	0	0	0	0	0	0	0	0	0	0	0	0	0	0	5	0	0
OTU_12	not_assigned										2	2	0	10	0	154	0	2	0	1	0	0	198	3	378	69514	90336	108	1	0	64932	0	0	0	0	0	0	0	0	0	0	0	0	0	0	0	0	0	0
OTU_807	not_assigned										0	0	0	0	0	86	0	0	0	3	0	0	64	0	0	9	0	28	0	0	3	4	0	0	0	0	0	0	0	0	0	0	0	0	0	0	0	0	0
OTU_3	not_assigned										1	2610	10772	5660	0	17448	1	281	0	11666	0	3	24539	1586	0	10665	10309	33085	4	0	25012	9451	0	1041	1400	36568	0	0	1	13268	13378	0	0	0	1420	2119	9	0	3
OTU_70	not_assigned										0	0	1234	0	0	0	0	0	0	0	0	0	0	0	0	1	0	428	0	0	0	0	0	0	23	0	0	0	0	0	0	1	0	0	0	0	0	0	0
OTU_6862	not_assigned										0	0	0	0	0	0	0	0	0	0	0	0	0	0	0	0	0	0	0	0	0	0	0	0	0	0	0	0	0	0	0	0	0	0	0	0	0	0	0
OTU_4992	not_assigned										0	0	2	44	0	0	0	1	0	0	0	0	0	12	0	0	0	0	0	0	0	0	0	0	0	0	0	0	0	0	0	0	0	0	0	0	0	0	0
OTU_6875	not_assigned										0	0	0	0	0	0	0	0	0	0	0	0	0	0	0	0	0	0	0	0	0	0	0	0	0	0	0	0	0	0	0	0	0	0	0	0	0	0	0
OTU_1016	not_assigned										0	0	0	0	0	0	0	0	0	0	0	0	0	0	0	0	0	0	0	0	0	0	0	0	0	0	0	0	0	0	0	0	0	0	0	0	0	0	0
OTU_80	not_assigned										0	8976	0	0	0	0	0	0	0	0	0	0	0	0	0	0	0	0	0	0	0	0	0	0	0	0	0	0	0	0	0	0	0	0	0	0	0	0	0
OTU_35	not_assigned										0	21805	0	0	0	0	46	1	0	0	0	0	0	0	0	0	0	0	0	0	0	0	0	3554	0	0	0	0	0	0	0	0	0	0	0	0	0	0	0
OTU_1768	not_assigned										0	42	0	0	0	0	0	0	0	0	0	0	0	0	0	0	0	0	0	0	0	0	0	0	0	0	0	0	0	0	0	0	0	0	0	0	0	0	0
OTU_27	not_assigned										0	7060	0	273	1	0	0	26	0	210	12	0	0	23	46	6	65	0	0	0	132	110	0	1097	26060	69	114	0	0	5	43	315	41	0	0	0	0	0	0
OTU_241	not_assigned										0	1528	0	0	0	0	0	0	0	0	0	0	0	0	0	0	0	0	0	0	0	0	0	0	0	0	0	0	0	0	0	0	0	0	0	0	0	0	0
OTU_44	not_assigned										0	11675	0	241	0	0	0	2	0	4	0	0	0	56	0	50	42	0	0	0	77	0	0	4334	2690	37	0	0	0	207	491	16	5	0	0	0	0	201	0
OTU_329	not_assigned										0	997	0	0	0	0	0	0	0	0	0	0	0	0	0	0	0	0	0	0	0	0	0	0	0	0	0	0	0	0	0	0	0	0	0	0	0	0	0
OTU_172	not_assigned										0	2792	0	0	0	0	0	0	0	0	0	0	0	0	0	0	0	0	0	0	0	0	0	0	0	0	0	0	0	0	0	0	0	0	0	3	0	0	0
OTU_121	not_assigned										0	5064	0	0	0	0	0	13	0	0	0	0	0	0	0	0	0	0	0	0	0	0	0	194	0	0	0	0	0	0	0	0	0	0	0	0	0	0	0
OTU_188	not_assigned										0	4872	0	137	0	227	0	12	0	31	55	0	152	40	515	198	456	1	0	13	249	63	0	2138	3543	113	471	0	0	1	0	3	0	0	0	0	0	1	0
OTU_324	not_assigned										0	236	0	0	0	0	0	0	0	0	0	0	0	0	0	0	0	0	0	0	0	0	0	323	406	0	0	0	0	0	0	0	0	0	0	0	0	0	0
OTU_108	not_assigned										0	0	0	0	0	0	0	18	0	829	0	0	0	4	62	59	0	0	0	0	0	406	0	825	649	0	62	0	0	109	1146	0	0	0	53	2	0	0	0
OTU_135	not_assigned										0	1408	0	40	0	0	0	0	0	0	0	0	0	37	0	0	0	0	0	0	0	0	0	2254	402	0	0	0	0	0	0	0	0	0	0	0	0	0	0
OTU_72	not_assigned										0	0	398	370	2382	0	0	23	0	436	0	0	284	134	0	0	374	2	0	1	0	175	0	1144	0	0	0	162	735	0	0	0	0	0	14	8	0	0	0
OTU_1411	not_assigned										0	0	0	0	0	0	0	0	0	0	0	0	0	0	0	0	0	0	0	0	0	0	0	0	70	0	0	0	0	0	0	0	0	0	0	0	0	0	0
OTU_123	not_assigned										0	0	0	0	0	0	0	0	0	0	0	0	0	0	0	0	0	0	0	0	0	0	0	0	4734	0	0	0	0	0	0	315	12	0	0	0	0	0	0
OTU_231	not_assigned										0	0	0	0	0	0	0	0	0	0	9	0	0	63	0	0	0	0	0	0	0	0	0	0	580	0	0	0	0	2	0	0	0	0	0	0	0	0	0
OTU_132	not_assigned										0	0	0	0	0	0	0	0	0	0	0	0	0	0	0	0	0	0	0	0	0	0	0	0	4188	0	0	0	0	0	0	0	0	0	0	0	0	0	0
OTU_735	not_assigned										0	0	0	0	0	0	0	0	0	0	3	0	0	0	0	0	0	0	0	0	0	0	0	0	236	0	0	0	0	0	0	0	0	0	0	0	0	0	0
OTU_429	not_assigned										0	469	0	0	0	0	0	0	0	0	0	0	0	0	0	0	85	0	0	0	0	0	0	27	187	0	0	0	0	6	3	0	0	0	0	0	0	0	0
OTU_255	not_assigned										0	0	0	0	0	0	0	0	0	0	0	0	0	0	1	0	0	0	0	0	0	0	0	111	914	0	0	0	0	17	0	0	3	0	0	0	0	0	0
OTU_433	not_assigned										0	0	0	0	0	0	0	0	0	0	0	0	0	0	0	0	0	0	0	0	0	0	0	174	368	0	0	0	0	0	28	0	0	0	0	0	0	0	0
OTU_269	not_assigned										0	188	0	0	0	0	0	0	0	0	0	0	0	0	0	0	0	0	0	0	0	0	0	0	1030	0	0	0	0	0	0	74	24	0	0	0	0	0	0
OTU_144	not_assigned										0	20	1189	1431	0	240	0	111	0	40	0	0	0	929	73	46	151	477	0	0	0	73	0	447	678	0	1	0	0	0	107	2	0	2592	0	0	0	0	423
OTU_4069	not_assigned										0	0	0	0	0	0	0	0	0	0	0	4	0	0	0	0	0	0	0	0	0	0	0	0	0	0	0	0	0	0	0	0	0	0	0	0	0	0	0
OTU_288	not_assigned										0	0	0	0	0	0	0	0	0	0	0	560	0	0	0	0	0	0	0	0	0	0	0	0	0	0	0	0	0	0	0	0	0	0	0	0	0	0	0
OTU_2202	not_assigned										0	0	0	0	0	0	0	0	0	0	0	0	0	0	0	0	0	0	0	0	0	0	0	0	0	0	24	0	0	0	0	0	0	0	0	0	0	0	0
OTU_1493	not_assigned										0	0	0	0	0	0	0	0	0	0	2	0	0	0	0	14	0	0	0	34	7	0	0	0	0	0	0	0	5	0	0	0	0	0	0	0	0	0	0
OTU_463	not_assigned										0	0	0	0	0	0	0	0	0	0	0	0	0	0	0	0	0	0	0	568	0	0	0	0	0	0	0	0	0	0	0	0	0	0	0	0	0	0	0
OTU_545	not_assigned										0	0	0	0	0	0	0	0	0	12	0	0	0	0	0	0	372	0	0	65	3	0	0	0	0	0	48	722	2120	0	0	0	0	0	1	0	0	0	40
OTU_142	not_assigned										0	0	0	0	0	0	165	0	0	0	0	0	0	0	0	36	0	0	0	0	0	344	0	0	0	0	0	186	1540	4	21	0	0	0	0	0	0	0	0
OTU_5266	not_assigned										0	0	0	0	0	0	0	0	0	0	0	0	0	0	0	0	0	0	0	0	0	0	0	0	0	0	0	0	1	0	0	0	0	0	0	0	0	0	0
OTU_194	not_assigned										0	0	0	0	0	0	0	0	0	0	1958	0	0	0	0	0	0	0	0	0	0	0	0	0	0	0	0	0	0	0	0	0	0	0	0	0	0	0	0
OTU_1261	not_assigned										0	0	0	0	0	0	0	0	0	0	107	0	0	0	0	0	0	0	0	0	0	0	0	0	0	0	0	0	0	0	0	0	0	0	0	0	2	0	0
OTU_91	not_assigned										0	353	249	371	0	0	0	7	0	0	751	0	0	303	0	0	0	0	0	0	0	0	0	76	56	0	12	0	0	0	26	0	0	0	0	0	0	0	0
OTU_113	not_assigned										169	0	98	0	0	0	0	0	30	0	664	0	0	0	0	0	0	0	0	0	0	0	0	0	201	0	0	0	0	0	0	51	0	0	0	0	977	0	0
OTU_99	not_assigned										581	0	133	0	0	0	0	0	12	0	1636	0	0	0	0	0	0	0	0	0	0	0	0	0	6	0	0	0	0	0	0	2	0	0	0	0	392	0	0
OTU_649	not_assigned										0	6	0	0	282	0	0	0	0	0	0	0	0	0	0	0	0	0	0	2	0	0	0	2	0	0	0	0	0	0	0	3	0	0	0	0	0	0	0
OTU_100	not_assigned										0	0	0	0	3336	0	244	0	0	2	0	0	11	0	0	0	0	0	0	0	0	2	0	58	0	90	0	0	0	3	0	0	0	0	0	0	0	0	0
OTU_165	not_assigned										0	215	0	0	2681	0	0	0	0	0	0	0	0	0	0	0	0	0	0	0	0	0	0	18	88	0	0	0	0	0	0	0	0	0	0	0	1	0	0
OTU_102	not_assigned										0	0	0	0	6837	0	0	0	0	0	0	0	0	0	0	0	0	0	0	0	0	0	0	0	0	0	0	0	0	0	0	0	0	0	0	0	0	0	0
OTU_29	not_assigned										0	0	0	0	7121	0	0	0	0	149	0	0	0	0	0	0	0	0	0	0	0	0	0	0	0	0	0	0	228	0	0	0	0	0	0	0	0	0	0
OTU_1087	not_assigned										0	0	0	0	115	0	0	0	0	0	0	0	0	0	0	0	0	0	0	0	0	0	0	0	0	0	0	0	0	0	0	0	0	0	0	0	0	0	0
OTU_647	not_assigned										0	0	0	0	0	0	0	0	0	0	0	0	0	0	0	0	0	0	0	0	0	0	0	0	0	0	0	0	0	0	259	0	0	0	0	0	0	0	0
OTU_159	not_assigned										0	0	0	0	0	0	2974	0	0	0	0	0	0	0	0	0	0	0	0	0	0	0	0	0	0	0	0	0	0	0	0	0	0	0	0	0	0	0	0
OTU_340	not_assigned										0	0	0	0	0	0	14	0	0	0	0	0	0	0	0	0	0	0	0	0	0	0	0	0	0	0	0	0	0	0	0	0	0	0	0	0	0	0	0
OTU_311	not_assigned										0	0	0	0	0	0	1062	0	0	0	0	0	0	0	0	0	0	0	0	0	0	0	0	0	0	0	0	0	0	0	0	0	0	0	0	0	0	0	0
OTU_5422	not_assigned										0	0	0	0	0	0	0	0	0	0	0	0	0	0	0	0	0	0	0	0	0	0	0	0	0	0	0	0	0	0	0	1	0	0	0	0	0	0	0
OTU_1715	not_assigned										0	0	0	0	0	0	0	0	0	0	0	0	0	0	0	0	0	0	0	0	0	0	0	3	31	0	0	0	0	0	0	10	0	0	0	0	0	0	0
OTU_93	not_assigned										0	78	0	0	0	0	0	0	0	0	0	0	0	6	0	0	0	0	0	0	0	0	0	25	497	1	0	0	0	0	0	1849	5535	0	0	0	0	0	0
OTU_198	not_assigned										0	0	0	0	0	0	0	0	0	0	0	0	0	0	0	0	0	0	0	0	0	0	0	0	0	0	0	0	0	0	0	0	0	2222	0	0	0	0	0
OTU_240	not_assigned										0	0	0	0	0	0	0	0	0	0	0	0	0	0	0	0	0	0	0	0	0	0	0	322	436	0	0	0	0	0	0	0	0	809	0	0	0	0	0
OTU_728	not_assigned										0	0	0	202	0	0	0	5	0	0	0	0	0	24	0	0	0	0	0	0	0	0	0	0	0	0	0	0	0	0	0	0	0	19	0	0	0	0	0
OTU_350	not_assigned										0	0	0	14	0	0	0	0	0	0	0	0	0	0	0	0	0	0	0	0	0	0	0	0	0	0	0	0	0	0	0	0	0	851	0	0	0	0	0
OTU_61	not_assigned										0	8472	0	500	0	0	0	27	0	0	0	0	0	109	0	0	0	0	0	0	0	0	0	969	0	0	0	0	0	0	0	0	0	2170	0	0	0	0	0
OTU_2864	not_assigned										0	0	0	0	0	0	0	0	0	0	0	0	0	11	0	0	0	0	0	0	0	0	0	0	0	0	0	0	0	0	0	0	0	0	0	0	0	0	0
OTU_569	not_assigned										0	0	0	96	0	0	0	14	0	0	0	0	0	106	0	0	0	0	0	0	0	0	0	0	0	0	0	0	0	0	0	0	0	0	0	0	0	0	0
OTU_1285	not_assigned										0	0	0	0	0	0	0	0	0	0	0	0	0	63	0	16	0	0	0	0	0	0	0	0	0	0	0	0	0	0	0	0	0	0	0	0	0	0	0
OTU_420	not_assigned										0	2	224	268	0	0	0	10	0	0	0	0	0	111	2	35	0	0	0	0	0	0	0	98	0	0	0	0	0	0	0	0	0	0	0	0	0	0	0
OTU_94	not_assigned										0	0	0	3838	0	0	0	549	0	0	0	0	0	499	0	0	0	0	0	0	0	0	0	0	0	0	0	0	0	0	0	0	0	0	0	0	0	0	0
OTU_2219	not_assigned										0	0	0	26	0	0	0	0	0	0	0	0	0	0	0	0	0	0	0	0	0	0	0	0	0	0	0	0	0	0	0	0	0	0	0	0	0	0	0
OTU_3869	not_assigned										0	0	0	4	0	0	0	0	0	0	0	0	0	0	0	0	0	0	0	0	0	0	0	0	0	0	0	0	0	0	0	0	0	0	0	0	0	0	0
OTU_495	not_assigned										0	0	0	393	0	0	0	40	0	0	0	0	0	40	0	0	0	0	0	0	0	0	0	0	0	0	0	0	0	0	0	0	0	0	0	0	0	0	0
OTU_1364	not_assigned										0	0	0	56	0	0	0	2	0	0	0	0	0	37	0	0	0	0	0	0	0	0	0	0	0	0	0	0	0	0	0	2	0	0	0	0	0	0	0
OTU_2300	not_assigned										0	0	0	22	0	0	0	0	0	0	0	0	0	0	0	0	0	0	0	0	0	0	0	0	0	0	0	0	0	0	0	0	0	0	0	0	0	0	0
OTU_2728	not_assigned										0	0	0	13	0	0	0	0	0	0	0	0	0	0	0	0	0	0	0	0	0	0	0	0	0	0	0	0	0	0	0	0	0	0	0	0	0	0	0
OTU_1804	not_assigned										0	0	0	37	0	0	0	1	0	0	0	0	0	2	0	0	0	0	0	0	0	0	0	0	0	0	0	0	0	0	0	0	0	0	0	0	0	0	0
OTU_332	not_assigned										0	0	0	2387	0	0	0	151	0	0	0	0	0	1218	0	0	0	0	0	0	0	1	0	0	0	0	0	0	0	0	0	0	0	0	0	0	0	0	0
OTU_331	not_assigned										0	0	0	504	0	0	0	139	0	0	0	0	0	289	0	0	0	0	0	0	0	0	0	0	0	0	0	0	0	0	0	0	0	0	0	0	0	0	0
OTU_161	not_assigned										0	0	0	0	0	0	0	0	0	0	0	0	0	0	0	0	0	0	0	0	0	0	0	0	0	0	0	0	0	0	0	0	0	0	0	0	0	0	0
OTU_426	not_assigned										0	0	0	0	0	0	0	0	0	0	0	0	0	0	0	0	0	0	0	0	0	0	0	0	0	0	0	0	0	0	0	0	0	0	0	0	0	0	0
OTU_107	not_assigned										0	0	0	0	0	0	0	0	0	0	0	0	0	0	0	0	0	0	0	0	0	0	0	0	0	0	0	0	0	0	0	0	0	0	0	0	0	0	0
OTU_155	not_assigned										0	0	0	0	0	0	0	0	0	0	0	0	0	0	0	0	0	0	0	0	0	0	0	0	0	0	0	0	0	1	71	0	0	0	0	0	0	0	227
OTU_33	not_assigned										0	0	0	1518	0	0	0	24	0	0	0	0	0	208	0	0	0	0	0	0	0	0	0	0	55	0	0	0	0	0	0	167	77	0	0	0	0	0	1
OTU_527	not_assigned										0	0	0	0	0	0	0	0	0	0	0	0	0	0	0	0	0	0	0	0	0	0	0	0	0	0	0	0	0	0	0	0	0	0	0	0	0	0	0
OTU_645	not_assigned										0	0	0	0	0	70	0	0	0	10	0	0	0	0	0	0	0	20	0	0	0	3	0	0	0	0	0	0	0	0	0	0	0	0	0	0	0	0	0
OTU_53	not_assigned										0	0	0	0	0	0	0	0	0	0	0	0	0	0	0	0	0	0	0	0	0	0	0	0	0	0	0	0	0	0	0	0	0	0	0	0	5	0	0
OTU_265	not_assigned										0	0	0	0	0	0	0	0	0	0	0	0	0	0	0	0	0	0	0	0	0	0	0	0	0	0	0	0	0	0	0	0	0	0	0	0	0	0	0
OTU_351	not_assigned										0	0	0	0	0	0	0	0	0	0	0	0	0	0	0	0	0	0	0	0	0	0	0	0	0	0	0	0	0	0	0	0	0	0	0	0	0	0	0
OTU_90	not_assigned										0	0	0	62	0	0	0	0	0	0	0	0	10	0	0	0	0	0	0	0	0	0	0	0	0	0	0	0	0	0	0	0	0	0	0	0	0	0	0
OTU_58	not_assigned										0	0	0	0	0	0	0	0	0	0	0	0	0	0	0	0	0	0	0	0	0	0	0	0	0	0	0	0	0	0	0	0	0	0	0	0	0	0	0
OTU_209	not_assigned										0	0	0	0	0	0	0	0	0	0	0	0	0	0	0	0	0	0	0	0	0	0	0	0	0	0	0	0	0	0	0	0	0	0	0	0	0	0	0
OTU_212	not_assigned										0	0	0	0	0	0	0	0	0	0	0	0	0	0	0	0	0	0	0	0	0	0	0	0	0	0	0	0	0	0	0	0	0	0	0	0	0	0	0
OTU_76	not_assigned										0	0	0	782	0	404	0	38	0	32	0	0	7	168	79	43	75	3014	1	0	0	137	0	14	0	0	0	0	0	5	48	0	0	0	0	0	0	0	0
OTU_147	not_assigned										0	0	0	0	0	0	0	0	0	0	0	0	0	0	0	0	0	0	0	0	0	0	0	0	0	0	0	0	0	0	0	0	0	0	0	0	0	0	0
OTU_74	not_assigned										0	0	0	0	0	0	0	0	0	0	0	0	0	0	0	0	0	0	0	0	0	0	0	0	0	0	0	0	0	0	0	0	0	0	0	0	0	0	0
OTU_30	not_assigned										0	0	0	0	0	0	0	0	0	0	0	0	0	0	0	0	0	0	0	0	0	0	0	0	0	41	0	0	0	0	0	0	0	0	0	0	0	0	0
OTU_137	not_assigned										0	0	0	0	0	0	0	0	0	0	0	0	0	0	0	0	0	0	0	0	0	0	0	0	0	0	0	0	0	0	0	0	0	0	0	0	0	0	0
OTU_82	not_assigned										0	0	0	0	0	0	165	0	0	0	0	0	0	0	0	0	0	0	0	0	0	0	0	0	0	0	0	0	0	0	0	0	0	0	0	0	0	0	0
OTU_498	not_assigned										0	0	0	0	0	0	0	0	0	0	0	0	0	0	0	0	0	0	0	0	0	0	0	0	0	0	0	0	0	0	0	0	0	0	0	0	0	0	0
OTU_136	not_assigned										0	0	0	0	0	0	0	0	0	0	0	0	0	0	0	0	0	0	0	0	0	0	0	0	0	0	0	0	0	0	0	0	0	0	0	0	0	0	0
OTU_57	not_assigned										0	0	0	0	0	0	0	0	0	5	0	0	0	0	0	0	0	0	0	0	0	0	0	0	0	0	0	0	0	0	0	0	0	0	0	0	0	0	0
OTU_39	not_assigned										0	0	0	0	0	0	0	0	0	0	0	0	0	0	23281	0	0	0	0	0	0	0	0	0	0	0	0	1	0	0	0	0	0	0	0	0	0	1	1
OTU_2121	not_assigned										0	0	0	0	0	0	0	0	0	0	0	0	0	0	27	0	0	0	0	0	0	0	0	0	0	0	0	0	0	0	0	0	0	0	0	0	0	0	0
OTU_22	not_assigned										0	0	0	0	0	0	34	0	0	348	0	0	0	0	0	0	0	0	0	0	0	1	1	0	0	0	0	0	1	0	0	0	0	0	45389	5129	0	0	0
OTU_217	not_assigned										0	0	0	0	0	0	0	0	0	0	0	0	0	0	0	0	0	0	0	0	0	0	0	0	0	0	0	0	0	0	0	0	0	0	69	14	0	4	0
OTU_5974	not_assigned										0	0	0	0	0	0	0	0	0	0	0	0	0	0	0	0	0	0	0	0	0	0	0	0	0	0	0	0	0	0	0	0	0	0	0	0	0	0	0
OTU_901	not_assigned										0	0	0	0	0	0	0	0	0	0	0	0	0	0	0	0	0	0	0	0	0	0	0	0	0	0	0	0	0	0	0	0	0	0	35	9	0	0	0
OTU_158	not_assigned										0	0	0	0	0	0	0	0	0	0	0	0	0	0	0	0	0	0	0	0	0	0	0	0	0	0	0	0	0	0	0	0	0	0	182	15	0	0	0
OTU_15	not_assigned										0	2745	3324	163	0	0	0	8	0	5703	50	307	154	31	20	29	303	1	0	2	319	3523	0	699	758	41	149	0	0	129	1184	115	0	4924	7	875	25	0	0
OTU_665	not_assigned										0	0	0	0	0	0	0	0	2	0	0	0	0	0	0	0	0	0	0	0	0	0	0	0	0	0	0	0	0	0	0	0	0	0	0	0	91	0	0
OTU_689	not_assigned										0	0	0	0	0	0	0	0	0	0	15	0	0	0	0	0	0	0	0	0	0	0	0	0	0	0	0	0	0	0	0	0	0	0	0	0	11	0	0
OTU_368	not_assigned										0	0	0	0	0	0	0	0	13	0	336	0	0	0	0	0	0	0	0	0	0	0	0	0	0	0	0	0	0	0	0	16	0	0	0	0	116	0	0
OTU_1005	not_assigned										0	0	0	0	0	0	0	0	0	0	0	0	0	0	0	0	0	0	0	0	0	0	0	0	0	0	0	0	0	0	0	0	0	0	0	0	0	0	0
OTU_98	not_assigned										7891	0	0	0	0	0	0	0	0	0	0	0	0	0	0	0	0	0	0	0	0	0	0	0	0	0	0	0	0	0	0	0	0	0	0	0	0	0	0
OTU_392	not_assigned										729	0	0	0	0	0	0	0	0	0	0	0	0	0	0	0	0	0	0	0	0	0	0	0	0	0	0	0	0	0	0	0	0	0	0	0	0	0	0
OTU_1263	not_assigned										0	0	0	0	0	0	0	0	0	0	0	0	0	0	0	0	0	0	0	0	0	0	0	0	0	0	0	0	0	0	0	0	0	0	0	0	0	88	0
OTU_193	not_assigned										0	0	0	0	0	422	0	0	0	125	0	0	190	0	0	29	0	43	0	0	99	88	0	0	0	0	0	0	0	0	0	0	0	0	0	0	0	465	458
OTU_1953	not_assigned										0	0	0	0	0	0	0	0	0	0	0	0	0	0	0	0	0	0	0	0	0	0	0	0	0	0	0	0	0	0	0	0	0	0	0	0	0	0	33
OTU_701	not_assigned										0	0	0	0	0	0	0	0	0	0	500	0	0	0	0	0	0	0	0	0	0	0	0	0	119	0	0	0	0	0	0	0	0	0	0	0	28	0	0
OTU_539	not_assigned										0	0	0	0	0	0	0	0	0	0	82	0	0	0	0	0	0	0	0	0	0	0	0	0	0	0	0	0	0	0	0	0	0	0	0	0	22	0	0
OTU_793	not_assigned										0	0	0	0	0	0	0	0	0	0	289	0	0	0	0	0	0	0	0	0	0	0	0	0	0	0	0	0	0	0	0	0	0	0	0	0	0	0	0
OTU_232	not_assigned										0	0	82	0	0	0	0	0	4	0	1267	0	0	0	0	0	0	0	0	0	0	0	0	0	378	0	0	0	0	0	0	2	0	0	0	0	13	0	0
OTU_787	not_assigned										0	0	0	0	0	0	0	0	0	0	239	0	0	0	0	0	0	0	0	0	0	0	0	0	0	0	0	0	0	0	0	0	0	0	0	0	1	0	0
OTU_1162	not_assigned										0	0	0	0	0	0	0	0	0	0	36	0	0	0	0	0	0	0	0	0	0	0	0	0	0	0	0	0	0	0	0	0	0	0	0	0	0	0	0
OTU_1081	not_assigned										0	0	0	0	0	0	0	0	0	0	79	0	0	0	0	0	0	0	0	0	0	0	0	0	0	0	0	0	0	0	0	0	0	0	0	0	0	0	0
OTU_139	not_assigned										0	0	91	0	0	0	0	0	0	0	530	0	0	0	0	0	0	0	0	0	0	0	0	0	0	0	0	0	0	0	0	0	0	0	0	0	0	0	0
OTU_1120	not_assigned										0	0	0	0	0	0	0	0	0	0	0	0	0	0	50	64	0	0	0	0	0	0	0	0	0	0	0	0	0	0	0	0	0	0	0	0	0	0	0
OTU_230	not_assigned										0	1509	0	0	0	0	0	0	0	0	0	0	0	0	0	50	24	0	0	0	66	0	0	45	0	0	0	0	0	0	0	0	0	0	0	0	0	0	0
OTU_127	not_assigned										0	0	0	0	0	248	0	0	0	10	0	0	597	0	0	126	2744	374	0	0	666	0	0	0	0	0	0	0	0	0	0	0	0	0	0	1	0	0	0
OTU_1068	not_assigned										0	0	0	0	0	0	0	0	0	0	0	0	0	0	0	0	0	0	0	0	120	0	0	0	0	0	0	0	0	0	0	0	0	0	0	0	0	0	0
OTU_911	not_assigned										0	0	0	0	0	0	0	0	0	0	0	0	0	0	0	26	11	0	0	0	119	0	0	0	0	0	0	0	0	0	0	0	0	0	0	0	0	0	0
OTU_3232	not_assigned										0	0	0	0	0	0	0	0	0	0	0	0	0	0	0	0	9	0	0	0	0	0	0	0	0	0	0	0	0	0	0	0	0	0	0	0	0	0	0
OTU_700	not_assigned										0	0	0	0	0	0	0	0	0	0	0	0	0	0	0	0	30	202	0	0	23	0	0	0	0	0	0	0	0	0	0	0	0	0	0	0	0	0	0
OTU_599	not_assigned										0	0	0	0	0	60	0	0	0	0	0	0	0	0	396	133	94	0	0	0	0	0	0	0	0	0	0	0	0	0	0	0	0	0	1	0	0	0	0
OTU_96	not_assigned										0	0	0	13	0	975	0	0	0	328	78	0	1412	0	0	47	172	1793	0	0	0	265	0	0	0	177	425	0	0	0	0	0	0	0	3	1	0	151	0
OTU_336	not_assigned										0	0	0	0	0	919	0	0	0	0	0	0	0	0	0	0	0	0	0	0	0	0	0	0	0	0	0	0	0	0	0	0	0	0	0	0	0	0	0
OTU_1166	not_assigned										0	0	0	0	0	62	0	0	0	0	0	0	0	0	0	0	0	0	0	0	0	0	0	0	0	0	0	0	0	0	0	0	0	0	0	0	0	0	0
OTU_258	not_assigned										0	0	0	0	0	2521	0	0	0	33	0	0	631	0	0	562	337	1038	0	0	287	71	0	0	0	0	0	0	0	0	0	0	0	0	0	0	0	0	0
OTU_87	not_assigned										0	0	0	0	0	2859	0	0	0	9	0	0	3431	0	64	382	655	898	0	0	205	3	0	0	0	0	0	0	0	0	0	0	0	0	0	0	0	0	0
OTU_52	not_assigned										0	0	0	0	0	3714	0	0	0	0	0	0	4060	0	0	0	0	7245	0	0	0	0	0	0	0	0	0	0	0	0	0	0	0	0	0	0	0	0	0
OTU_261	not_assigned										0	3	0	0	0	319	0	0	0	8	0	0	128	1	0	6	3	403	0	0	46	5	0	0	39	2	0	0	0	0	0	3	2	0	0	0	0	0	0
OTU_2068	not_assigned										0	0	0	0	0	0	0	0	0	0	0	0	29	0	0	0	0	0	0	0	0	0	0	0	0	0	0	0	0	0	0	0	0	0	0	0	0	0	0
OTU_407	not_assigned										0	0	0	0	0	110	0	0	0	0	0	0	575	0	0	0	0	0	0	0	0	9	0	0	0	0	0	0	0	0	0	0	0	0	0	0	0	0	0
OTU_319	not_assigned										0	0	0	0	0	0	0	0	0	200	0	0	583	0	0	0	0	0	0	0	0	100	0	0	0	0	0	0	0	0	0	0	0	0	0	0	0	0	0
OTU_418	not_assigned										0	0	0	0	0	0	0	0	0	0	0	0	577	0	0	0	72	0	0	0	0	0	0	0	0	0	0	0	0	0	0	0	0	0	0	0	0	0	0
OTU_174	not_assigned										0	0	154	81	0	113	0	16	0	0	0	0	95	34	0	4	14	39	0	0	0	0	0	0	0	0	0	0	0	0	0	2	2	0	0	0	0	0	0
OTU_521	not_assigned										0	0	0	0	0	0	0	0	0	0	0	0	89	0	0	0	0	176	0	0	0	0	0	0	0	0	0	0	0	0	0	0	0	0	0	0	0	0	0
OTU_69	not_assigned										0	0	2	0	0	3967	0	0	0	22	0	0	3262	0	387	225	481	2226	0	0	699	16	0	0	0	0	0	0	0	0	0	0	0	0	0	0	0	0	0
OTU_1469	not_assigned										0	0	0	0	0	178	0	0	0	0	0	0	0	0	0	0	0	257	0	0	0	0	0	0	0	0	0	0	0	0	0	0	0	0	0	0	0	0	0
OTU_410	not_assigned										0	0	0	43	0	0	0	0	0	0	0	0	0	0	0	0	0	679	0	0	0	0	0	0	0	0	0	0	0	3	0	0	0	0	0	0	0	0	0
OTU_761	not_assigned										0	0	0	0	0	111	0	0	0	0	0	0	10	0	0	1	0	44	0	0	15	0	0	0	0	0	0	0	0	0	0	0	0	0	0	0	0	0	0
OTU_3113	not_assigned										0	0	0	0	0	0	0	0	0	0	0	0	0	0	0	0	0	0	0	0	0	8	0	0	0	0	0	0	0	0	0	0	0	0	0	0	0	0	0
OTU_619	not_assigned										0	0	0	0	0	0	0	0	0	0	0	0	0	0	0	0	0	0	0	0	0	311	0	0	0	0	0	0	0	0	0	0	0	0	0	0	0	0	0
OTU_133	not_assigned										0	0	78	0	0	0	0	0	0	443	0	1	605	0	0	46	0	2196	0	0	77	227	0	0	0	15	0	0	0	0	5	0	0	0	0	0	0	0	0
OTU_1622	not_assigned										0	0	105	0	0	0	0	0	0	0	0	0	0	0	0	0	43	0	0	0	0	101	0	0	4	0	0	0	43	0	0	0	0	0	0	0	0	0	0
OTU_344	not_assigned										0	0	0	0	0	0	0	7	0	69	0	0	0	38	0	0	0	0	0	0	0	0	0	0	0	0	0	0	0	0	0	16	0	0	0	0	0	0	0
OTU_2913	not_assigned										0	0	0	0	0	0	0	0	0	4	0	0	0	0	0	0	0	0	0	0	0	7	0	0	0	0	0	0	0	0	0	0	0	0	0	0	0	0	0
OTU_1216	not_assigned										0	0	0	0	0	0	0	0	0	95	0	0	0	0	0	0	0	0	0	0	0	0	0	0	0	0	0	0	0	0	0	0	0	0	0	0	0	0	0
OTU_130	not_assigned										0	0	0	0	0	0	0	0	0	538	0	0	0	0	0	13	43	0	0	0	666	0	0	0	0	0	0	0	0	0	0	0	0	0	0	0	0	0	0
OTU_1397	not_assigned										0	0	0	0	0	0	0	0	0	430	0	0	0	0	0	0	0	0	0	0	21	267	0	0	0	0	0	0	0	0	0	0	0	0	0	0	0	0	0
OTU_219	not_assigned										0	0	0	0	0	0	0	0	0	843	0	0	0	0	0	0	0	0	0	0	0	325	0	0	0	0	0	0	0	0	0	0	0	0	0	0	0	0	0
OTU_386	not_assigned										0	0	0	31	0	0	624	12	0	0	0	0	0	0	0	0	0	0	0	0	0	0	0	0	0	0	0	0	0	0	0	0	0	0	0	0	0	0	0
OTU_693	not_assigned										0	0	0	0	0	0	0	0	0	0	0	0	0	0	0	0	0	0	0	0	0	0	0	0	0	0	0	0	0	0	0	0	0	0	0	0	0	0	0
OTU_610	not_assigned										0	0	0	0	0	0	0	0	0	9	0	0	0	0	0	0	0	0	0	0	0	0	0	0	0	0	0	3	2	0	0	0	0	0	0	0	0	0	0
OTU_892	not_assigned										0	0	3	39	0	12	0	0	0	0	0	0	0	7	8	0	0	67	0	0	3	5	0	0	0	0	0	0	0	0	0	0	0	0	0	0	0	0	0
OTU_277	not_assigned										0	0	0	0	0	0	0	0	0	22	0	0	0	6	0	84	0	0	0	0	17	67	0	0	0	0	0	0	0	0	0	0	0	0	0	4	0	0	0
OTU_56	not_assigned										0	0	3230	0	0	0	0	0	0	0	0	0	1	0	0	0	0	264	0	0	0	4	0	0	0	0	0	0	0	0	0	0	0	0	0	0	0	2	0
OTU_140	not_assigned										0	0	208	0	0	0	0	0	0	0	0	0	0	0	87	0	0	0	0	0	0	0	0	0	0	17	0	0	0	0	1	0	0	0	0	0	0	0	0
OTU_143	not_assigned										0	0	21	0	0	0	0	0	0	0	0	0	0	0	0	0	0	0	0	0	0	0	0	0	0	0	0	0	0	0	0	0	0	0	0	0	0	0	0
OTU_101	not_assigned										0	0	1078	0	0	0	0	0	0	0	0	0	0	4	0	0	0	0	0	0	0	0	0	0	2	0	0	0	0	0	0	3	1	0	0	0	0	0	0
OTU_3373	not_assigned										0	0	0	0	0	0	0	0	0	0	0	0	0	0	0	0	0	0	0	0	0	0	0	0	0	0	0	0	0	0	0	0	0	0	0	0	0	0	0
OTU_89	not_assigned										0	0	0	0	0	0	0	0	0	0	0	0	0	0	0	0	0	0	0	0	0	0	0	0	0	0	0	0	0	0	0	0	0	0	0	0	0	0	0
OTU_128	not_assigned										0	0	0	0	0	0	0	0	0	0	0	0	0	0	0	0	0	0	0	0	0	59	0	0	0	0	0	0	0	0	0	0	0	0	0	0	0	0	0
OTU_180	not_assigned										1	0	962	0	0	0	0	0	0	0	0	0	0	0	0	0	18	0	0	0	75	0	0	0	0	0	0	0	0	0	0	0	0	0	0	0	0	0	0
OTU_153	not_assigned										0	0	1074	0	0	0	0	0	0	0	0	0	0	0	0	0	0	0	0	0	0	0	0	0	0	0	0	0	0	0	0	0	0	0	0	0	0	0	0
OTU_117	not_assigned										0	0	1490	0	0	0	0	0	0	0	0	0	0	0	0	0	0	1	0	0	0	0	0	0	0	0	0	0	0	36	0	0	1	0	0	0	0	0	0
OTU_454	not_assigned										0	0	0	0	0	0	0	0	0	0	0	0	0	0	0	0	0	0	0	0	0	0	0	0	0	0	0	0	0	0	0	0	0	0	0	0	0	0	0
OTU_1383	not_assigned										0	0	0	1	0	0	0	0	0	0	0	0	0	0	0	0	0	0	0	0	0	0	0	0	0	0	0	0	0	0	0	0	1	0	0	0	0	0	0
OTU_110	not_assigned										0	0	3946	0	0	0	0	0	0	0	0	0	0	0	0	0	0	0	1	0	0	0	0	0	0	0	0	0	0	0	0	0	0	0	0	0	0	0	0
OTU_285	not_assigned										0	0	142	33	0	140	0	13	0	50	0	0	256	31	5	4	7	235	0	0	9	7	0	0	0	0	12	0	0	0	0	1	0	44	0	0	0	0	0
OTU_863	not_assigned										0	0	0	0	0	0	0	0	0	0	0	0	0	0	0	0	0	0	0	0	0	0	0	0	0	0	0	0	0	0	0	0	0	0	0	0	0	0	0
OTU_1123	not_assigned										0	0	43	7	0	0	0	0	0	0	0	0	0	2	0	0	0	0	0	0	0	0	0	0	0	0	0	0	0	0	0	0	0	0	0	0	0	0	0
OTU_563	not_assigned										0	0	42	0	0	0	0	0	0	0	0	0	0	0	0	0	0	0	0	0	0	0	0	0	0	0	0	0	0	0	0	0	0	0	0	0	0	0	0
OTU_129	not_assigned										0	0	64	0	0	0	0	0	0	0	0	0	0	0	0	0	0	144	0	0	0	4	0	0	0	0	0	0	0	0	0	0	0	0	0	0	0	0	0
OTU_600	not_assigned										0	0	107	0	0	0	0	0	0	0	0	0	0	0	0	0	0	0	0	0	0	0	0	0	0	0	0	0	0	0	0	0	0	0	0	0	0	0	0
OTU_1987	not_assigned										0	0	145	2	0	0	0	0	0	0	0	0	58	0	0	0	16	0	0	0	10	0	0	0	0	0	0	0	0	0	0	0	0	0	0	0	0	0	0
OTU_455	not_assigned										0	91	183	0	0	0	0	0	0	0	0	0	0	0	0	0	0	0	0	0	21	1	0	1	181	0	0	0	0	0	0	1	0	0	0	0	0	0	0
OTU_608	not_assigned										0	0	300	0	0	0	0	0	0	0	0	0	0	0	0	0	0	0	0	0	0	0	0	0	0	0	0	0	0	0	0	0	0	0	0	0	0	0	0
OTU_1198	not_assigned										0	0	101	0	0	0	0	0	0	0	0	0	0	0	0	0	0	0	0	0	0	0	0	0	0	0	0	0	0	0	0	0	0	0	0	0	0	0	0
OTU_616	not_assigned										0	0	251	0	0	0	0	0	0	0	0	0	0	0	0	0	0	0	0	0	0	0	0	86	0	0	0	0	0	0	0	0	0	0	0	0	0	0	0
OTU_826	not_assigned										0	0	0	0	0	0	0	0	0	0	0	0	0	0	0	0	0	0	0	0	0	0	186	0	0	0	0	0	0	0	0	0	0	0	0	0	0	0	0
OTU_3130	not_assigned										0	0	0	0	0	0	0	0	0	0	0	0	0	0	0	0	0	0	0	0	0	0	0	0	0	0	0	0	0	0	0	0	0	0	0	0	0	0	0
OTU_375	not_assigned										0	0	0	0	0	0	0	0	0	0	0	0	0	0	0	0	0	0	0	140	0	0	43	0	0	0	0	0	0	5	0	0	0	0	0	0	0	0	0
OTU_848	not_assigned										0	0	0	0	0	0	0	0	0	0	0	0	0	0	0	0	0	0	0	0	0	0	0	0	0	0	0	0	0	0	0	0	0	0	13	0	3	0	0
OTU_548	not_assigned										0	0	0	0	0	0	0	0	0	0	0	0	0	0	0	0	0	0	0	0	0	0	0	0	0	0	0	0	0	0	0	0	0	0	0	0	0	0	0
OTU_549	not_assigned										0	0	0	0	0	0	0	0	0	0	0	0	0	0	24	0	0	0	0	0	0	0	0	126	0	0	24	0	14	0	0	0	0	0	1	0	0	0	0
OTU_2938	not_assigned										0	0	0	0	0	0	1	0	0	0	0	0	0	0	0	0	0	0	0	0	0	0	0	0	0	0	1	0	0	0	0	0	0	0	0	0	0	0	0
OTU_2077	not_assigned										0	8	0	12	0	0	0	0	0	0	0	0	0	0	0	0	0	0	0	0	0	0	0	9	0	0	0	0	0	0	0	0	1	0	0	0	0	0	0
OTU_516	not_assigned										0	471	0	0	0	0	0	0	0	0	0	0	0	0	0	0	0	0	0	0	0	0	0	0	0	0	0	0	0	0	0	0	0	0	0	0	0	0	0
OTU_517	not_assigned										0	407	0	0	0	0	0	0	0	0	0	0	0	14	0	0	0	0	0	0	0	0	0	80	0	0	0	0	0	0	0	0	0	0	0	0	0	0	0
OTU_195	not_assigned										0	2351	0	0	0	0	0	0	0	0	0	0	0	46	0	0	0	0	0	0	0	0	0	0	0	0	0	0	0	0	0	0	0	0	0	0	0	0	0
OTU_279	not_assigned										0	1215	0	0	0	0	0	0	0	0	0	0	0	0	0	0	0	0	0	0	0	0	0	0	0	0	0	0	0	0	0	0	0	0	0	0	0	0	0
OTU_227	not_assigned										0	1498	0	0	0	0	0	0	0	0	0	0	0	0	0	0	0	0	0	0	0	0	0	146	0	0	0	0	0	0	0	0	0	0	0	0	0	0	0
OTU_251	not_assigned										0	276	0	0	0	0	3	0	0	0	3	0	0	0	0	0	0	0	179	0	0	0	0	0	52	1	16	5	0	0	24	0	3	0	0	0	0	686	0
OTU_259	not_assigned										0	1356	0	0	0	0	0	0	0	0	0	0	0	0	0	0	0	0	0	0	0	0	0	0	0	0	0	0	0	3	0	0	0	0	0	0	0	0	0
OTU_1213	not_assigned										0	78	0	0	0	0	4	0	0	0	0	0	0	0	0	0	0	0	0	0	0	0	0	0	0	0	0	0	0	0	0	9	2	0	0	0	0	0	0
OTU_520	not_assigned										0	238	0	0	0	0	0	0	0	0	0	0	0	0	0	0	0	0	0	0	0	13	0	10	0	0	0	0	0	2	44	0	0	0	0	0	0	0	0
OTU_249	not_assigned										0	765	0	0	0	0	0	0	0	0	0	0	0	0	0	0	0	0	0	0	0	0	0	759	0	0	0	0	0	20	0	0	0	0	0	0	0	0	0
OTU_629	not_assigned										0	342	0	0	0	0	0	0	0	0	0	0	0	0	0	0	0	0	0	0	0	0	0	0	0	0	0	0	0	0	0	0	0	0	0	0	0	0	0
OTU_1328	not_assigned										0	1076	0	0	0	0	0	0	0	0	0	0	0	0	0	0	0	0	0	0	0	0	0	0	0	0	0	0	0	0	0	0	0	0	0	0	0	0	0
OTU_226	not_assigned										0	1012	0	0	0	0	0	0	0	0	0	0	0	0	53	0	0	0	0	0	0	0	0	671	0	0	0	0	0	0	0	0	10	0	0	0	0	0	0
OTU_183	not_assigned										0	2046	0	0	0	0	0	11	0	0	0	0	0	0	0	0	0	0	0	0	0	0	0	0	475	0	0	0	0	0	0	24	3	0	0	0	0	0	0
OTU_244	not_assigned										0	360	141	0	0	0	0	0	0	0	0	88	0	7	0	0	43	373	0	0	0	2	0	322	0	0	0	0	0	3	0	0	0	0	0	0	0	0	0
OTU_550	not_assigned										0	261	0	0	0	0	0	0	0	0	0	0	0	0	0	0	0	0	0	0	0	0	0	0	131	0	0	0	0	2	21	0	0	0	0	0	0	0	0
OTU_510	not_assigned										0	514	0	0	0	0	0	0	0	0	0	0	0	0	0	0	0	0	0	0	0	0	0	0	0	0	0	0	0	0	0	0	0	0	0	0	0	0	0
OTU_518	not_assigned										0	681	0	0	0	0	0	0	0	0	0	0	0	22	0	0	0	0	0	0	0	0	0	70	0	0	0	0	0	0	0	7	1	0	0	0	0	0	0
OTU_252	not_assigned										0	1105	0	0	0	0	0	0	0	0	0	0	0	0	0	0	0	0	0	0	0	0	0	0	16	0	0	0	0	0	0	0	0	0	0	0	0	0	0
OTU_236	not_assigned										0	120	31	4	0	5	0	0	0	0	0	0	0	0	0	0	0	77	0	0	0	0	0	6	0	0	0	0	0	0	0	0	0	130	0	0	0	0	0
OTU_326	not_assigned										0	851	0	0	0	0	16	0	0	0	0	0	0	22	0	0	0	0	0	0	0	0	0	114	0	0	0	0	0	0	0	0	0	0	0	0	0	0	0
OTU_1226	not_assigned										0	94	0	0	0	0	0	0	0	0	0	0	0	12	0	0	0	0	0	0	0	0	0	0	0	0	0	0	0	0	0	0	0	0	0	0	0	0	0
OTU_355	not_assigned										0	905	0	0	0	0	0	0	0	0	0	0	0	0	0	0	0	0	0	0	0	0	0	0	0	0	0	0	0	0	0	0	0	0	0	0	0	0	0
OTU_369	not_assigned										0	498	87	0	0	0	0	0	0	15	0	0	0	0	0	0	0	0	0	0	0	0	0	0	14	0	0	0	0	0	0	0	0	0	0	0	0	0	0
OTU_3262	not_assigned										0	7	0	0	0	0	0	0	0	0	0	0	0	0	0	0	0	0	0	0	0	0	0	0	0	0	0	0	0	0	0	0	0	0	0	0	0	0	0
OTU_182	not_assigned										0	2361	0	0	0	0	0	0	0	0	0	0	0	0	0	0	0	0	0	0	0	0	0	127	1	0	0	0	0	0	0	0	0	0	0	0	0	0	0
OTU_1814	not_assigned										0	39	0	0	0	0	0	0	0	0	0	0	0	0	0	0	0	0	0	0	0	0	0	0	0	0	0	0	0	0	0	0	0	0	0	0	0	0	0
OTU_2323	not_assigned										0	28	0	0	0	0	0	0	0	0	0	0	0	0	0	0	0	0	0	0	0	0	0	0	0	0	0	0	0	0	0	0	0	0	0	0	0	0	0
OTU_104	not_assigned										0	955	0	0	0	0	0	0	0	0	0	0	0	0	0	0	0	0	0	0	0	72	0	325	4531	0	0	0	0	36	105	0	11	0	0	0	0	0	0
OTU_524	not_assigned										0	452	0	0	0	0	0	0	0	0	0	0	0	0	0	0	0	0	0	0	0	0	0	0	0	0	0	0	0	0	0	19	0	0	0	0	0	0	0
OTU_1964	not_assigned										0	35	0	0	0	0	0	0	0	0	0	0	0	0	0	0	0	0	0	0	0	0	0	0	0	0	0	0	0	0	0	0	0	0	0	0	0	0	0
OTU_556	not_assigned										0	131	0	0	0	0	0	0	0	0	0	170	0	1	0	0	9	0	0	0	0	0	0	14	3	4	0	0	0	6	4	0	0	0	0	0	0	0	0
OTU_837	not_assigned										0	170	0	0	0	0	0	0	0	0	0	0	0	0	0	0	0	0	0	0	0	0	0	16	0	0	0	0	0	0	0	0	0	0	0	0	0	0	0
OTU_674	not_assigned										0	12	0	0	0	0	0	0	0	0	0	0	0	0	0	0	0	0	243	0	0	0	0	0	0	1	0	0	1	0	0	4	0	0	0	0	0	0	0
OTU_540	not_assigned										0	423	0	0	0	0	0	0	0	0	0	0	0	0	0	0	0	0	0	0	0	0	0	0	0	0	0	0	0	0	0	0	0	0	0	0	0	0	0
OTU_2361	not_assigned										0	22	0	0	0	0	0	0	0	0	0	0	0	0	0	0	0	0	0	0	0	0	0	0	0	0	0	0	0	0	0	0	0	0	0	0	0	0	0
OTU_298	not_assigned										0	635	0	0	0	0	0	0	0	0	0	0	0	0	0	0	0	0	0	0	0	0	0	0	462	0	0	0	0	2	0	0	0	0	0	0	0	0	0
OTU_1660	not_assigned										0	48	0	0	0	0	0	0	0	0	0	0	0	0	0	0	0	0	0	0	0	0	0	0	0	0	0	0	0	2	0	0	0	0	0	0	0	0	0
OTU_959	not_assigned										0	134	0	0	0	0	0	0	0	0	0	0	0	0	0	0	0	0	0	0	0	0	0	0	0	0	0	0	0	0	0	0	0	0	0	0	0	0	0
OTU_3384	not_assigned										0	6	0	0	0	0	0	0	0	0	0	0	0	0	0	0	0	0	0	0	0	0	0	0	0	0	0	0	0	0	0	0	0	0	0	0	0	0	0
OTU_427	not_assigned										0	612	0	0	0	0	0	0	0	0	0	0	0	15	0	0	0	0	0	0	0	0	0	11	0	0	0	0	0	0	0	0	0	0	0	0	0	0	0
OTU_1833	not_assigned										0	32	0	0	0	0	0	0	0	0	0	0	0	0	0	0	0	0	0	0	0	0	0	8	0	0	0	0	0	0	0	0	0	0	0	0	0	0	0
OTU_3133	not_assigned										0	5	0	0	0	0	0	0	0	0	0	0	0	0	0	0	0	0	0	0	0	0	0	0	0	0	0	0	0	0	0	0	0	0	0	0	0	0	0
OTU_515	not_assigned										0	429	0	0	0	0	0	0	0	0	0	0	0	0	17	0	0	0	0	0	0	0	0	0	0	0	0	0	0	0	0	0	0	0	0	0	0	0	0
OTU_1335	not_assigned										0	74	0	0	0	0	0	0	0	0	0	0	0	0	0	0	0	0	0	0	0	0	0	2	1	0	0	0	0	2	0	0	1	0	0	0	0	0	0
OTU_868	not_assigned										0	57	0	18	0	0	0	0	0	7	0	24	0	0	0	0	0	0	0	0	0	0	0	0	55	0	0	0	0	0	0	0	0	0	0	0	0	0	0
OTU_1361	not_assigned										0	39	0	0	0	0	0	0	0	0	0	0	0	0	0	0	0	0	0	0	0	0	0	0	0	0	0	0	0	0	0	0	0	0	0	0	0	0	0
OTU_2838	not_assigned										0	14	0	0	0	0	0	0	0	0	0	0	0	0	0	0	0	0	0	0	0	0	0	0	0	0	0	0	0	0	0	0	0	0	0	0	0	0	0
OTU_465	not_assigned										0	148	0	0	0	0	0	0	0	0	0	0	0	0	0	2	35	113	0	0	0	1	0	8	135	0	0	0	0	0	8	0	1	0	0	0	0	0	0
OTU_310	not_assigned										0	285	0	0	0	0	0	0	0	6	0	0	0	0	114	8	299	0	0	0	0	0	0	96	0	184	0	0	0	9	9	0	0	0	0	0	0	0	0
OTU_341	not_assigned										0	22	0	3	276	261	0	2	0	6	0	205	9	0	0	0	0	27	0	0	10	1	0	4	13	0	0	0	0	0	0	11	7	0	0	0	0	0	0
OTU_639	not_assigned										0	318	0	0	0	0	0	0	0	0	0	0	0	0	0	0	0	0	0	0	0	0	0	0	0	0	0	0	0	0	0	0	0	0	0	0	0	0	0
OTU_272	not_assigned										0	79	0	0	0	0	0	0	0	0	0	0	0	0	0	0	0	1	0	0	0	0	0	166	0	41	0	0	0	0	0	0	0	0	0	0	3	965	0
OTU_2139	not_assigned										0	8	0	0	0	0	0	0	0	0	0	0	0	0	0	0	0	0	0	0	0	0	0	0	18	0	0	0	0	0	0	0	1	0	0	0	0	0	0
OTU_1712	not_assigned										0	49	0	0	0	0	0	0	0	0	0	0	0	0	0	0	0	0	0	0	0	0	0	0	0	0	0	0	0	0	0	0	0	0	0	0	0	0	0
OTU_4427	not_assigned										0	10	0	0	0	0	0	0	0	0	0	0	0	1	0	0	0	0	0	0	0	0	0	0	0	0	0	0	0	0	0	0	0	0	0	0	0	0	0
OTU_1267	not_assigned										0	87	0	0	0	0	0	0	0	0	0	0	0	0	0	0	0	0	0	0	0	0	0	0	0	0	0	0	0	0	0	0	0	0	0	0	0	0	0
OTU_821	not_assigned										0	124	0	0	0	0	0	2	0	0	0	0	0	0	0	0	0	0	0	0	0	0	0	0	0	0	0	0	0	0	4	0	0	0	0	0	0	0	0
OTU_497	not_assigned										0	49	0	0	288	0	0	0	0	0	1	0	0	0	26	0	0	0	24	0	0	0	2	1	46	1	2	0	0	0	1	3	0	0	0	0	0	0	0
OTU_888	not_assigned										0	102	0	0	0	0	0	0	0	0	0	0	0	0	0	0	0	0	0	0	0	0	0	0	46	0	0	0	0	0	0	0	0	0	0	0	0	0	0
OTU_2542	not_assigned										0	43	0	2	0	0	0	0	0	0	0	0	0	0	0	0	0	0	0	0	0	0	0	4	4	0	0	0	0	1	0	0	0	1	0	0	0	0	0
OTU_1218	not_assigned										0	93	0	0	0	0	0	0	0	0	0	0	0	0	0	0	0	0	0	0	0	0	0	0	0	0	0	0	0	0	0	0	0	0	0	0	0	0	0
OTU_981	not_assigned										0	139	0	0	0	0	0	0	0	0	0	0	0	0	0	0	0	0	0	0	0	0	0	0	0	0	0	0	0	0	0	0	0	0	0	0	0	0	0
OTU_1187	not_assigned										0	102	0	0	1	0	0	0	0	0	0	0	0	0	0	0	0	0	0	0	0	0	0	0	0	0	0	0	0	0	0	0	0	0	0	0	0	0	0
OTU_905	not_assigned										0	139	0	0	0	0	0	0	0	0	0	0	0	0	0	0	0	0	0	0	0	0	0	20	0	0	0	0	0	0	0	0	0	0	0	0	0	0	0
OTU_296	not_assigned										0	48	0	3	0	0	0	0	0	0	0	0	0	3	0	0	0	0	0	0	0	16	0	0	0	0	0	0	0	0	0	0	0	0	0	1	0	0	0
OTU_1072	not_assigned										0	126	0	0	0	0	0	0	0	0	0	0	0	0	0	0	0	0	0	0	0	0	0	0	0	0	0	0	0	0	0	0	0	0	0	0	0	0	0
OTU_1199	not_assigned										0	98	0	0	0	0	0	0	0	0	0	0	0	0	0	0	0	0	0	0	0	0	0	0	0	0	0	0	0	0	0	0	0	0	0	0	0	0	0
OTU_2839	not_assigned										0	13	0	0	0	0	0	0	0	0	0	0	0	0	0	0	0	0	0	0	0	0	0	0	0	0	0	0	0	0	0	0	0	0	0	0	0	0	0
OTU_364	not_assigned										0	22	9	5	0	199	0	2	0	7	0	0	95	3	0	29	80	83	0	0	106	8	0	0	2	0	0	0	0	0	0	0	0	0	0	0	0	0	0
OTU_5035	not_assigned										0	1	0	0	0	0	0	0	0	0	0	0	0	0	0	0	0	0	0	0	0	0	0	0	0	0	0	0	0	0	0	0	0	0	0	0	0	0	0
OTU_750	not_assigned										0	44	0	2	0	0	0	0	0	0	0	0	0	0	0	0	0	0	0	0	0	0	0	9	172	0	0	0	0	0	0	2	0	0	0	0	0	0	0
OTU_1699	not_assigned										0	46	0	0	0	0	0	0	0	0	0	0	0	0	0	0	0	0	0	0	0	0	0	0	0	0	0	0	0	0	0	0	0	0	0	0	0	0	0
OTU_948	not_assigned										0	15	0	0	0	0	0	0	0	0	0	0	0	0	0	0	0	0	0	0	0	0	0	0	0	0	0	0	0	0	0	0	0	0	0	0	0	0	0
OTU_379	not_assigned										0	29	0	0	0	0	0	0	0	0	4	26	0	0	151	0	0	0	0	0	0	0	0	12	296	3	8	0	0	2	19	0	0	151	0	0	0	0	0
OTU_1713	not_assigned										0	52	0	0	0	0	0	0	0	0	0	0	0	0	0	0	0	0	0	0	0	0	0	0	0	0	0	0	0	0	0	0	0	0	0	0	0	0	0
[truncated: 4,993 more rows]
[truncated: 55 more columns]
