# Supplementary material for: Assessing insect biodiversity with automatic light traps in Brazil: Pearls and pitfalls of metabarcoding samples in preservative ethanol
Source: Ecol Evol. 2020 Feb 25;10(5):2352–66. doi: 10.1002/ece3.6042 (PMC7069332; doi:10.1002/ece3.6042)
Supplement: Supplementary file 3 [file ECE3-10-2352-s003.txt]

Assessing insect biodiversity with automatic light traps in Brazil: pearls and pitfalls of
metabarcoding samples in preservative ethanol. Zenker, M.M., Specht, A., Fonseca, V.G.


#move only files from subdirectories in a directory into a different directory
find '/home/mauricio/Documents/TrimmedSequencesNRW' -type f -exec mv --backup=numbered -t '/home/mauricio/Documents/Raw_NRW' {} +

#extract all .gz files from the current directory to a new directory
for f in *.gz ; do gunzip -c "$f" > /home/mauricio/Documents/Raw_NRW_unzip/"${f%.*}" ; done

## join paired ends
qiime

##Copy and rename all joined paired end files to the new file Joinedpe_files

## split libraries
cd /home/vera/Data_Analyses_BRA/Joinedpe_files
split_libraries_fastq.py -i BR072A.fastq,BR110C.fastq,Ex21negative.fastq,BR105A.fastq,BR105B.fastq,BR105C.fastq,Ex22negative.fastq,BR100A.fastq,BR100B.fastq,BR100C.fastq,Ex23negative.fastq,BR072B.fastq,BR070A.fastq,Ex26negative.fastq,BR070B.fastq,BR070C.fastq,Ex27negative.fastq,BR069C.fastq,BR081A.fastq,Ex29negative.fastq,BR075A.fastq,BR075B.fastq,BR099A.fastq,BR075C.fastq,Ex32negative.fastq,BR020B.fastq,BR106A.fastq,BR106B.fastq,BR106C.fastq,BR112A.fastq,BR112B.fastq,BR112C.fastq,Ex33negative.fastq,BR099B.fastq,BR085A.fastq,BR102A.fastq,BR102B.fastq,Ex34negative.fastq,BR090A.fastq,BR090B.fastq,BR090C.fastq,BR108A.fastq,BR108B.fastq,BR108C.fastq,BR099C.fastq,Ex36negative.fastq,BR073B.fastq,BR073C.fastq,BR107A.fastq,BR107B.fastq,Ex37negative.fastq,BR091C.fastq,BR103C.fastq,Ex38negative.fastq,BR091B.fastq,Ex19negative.fastq,BR103A.fastq,Ex41negative.fastq,BR089A.fastq,BR089B.fastq,BR091A.fastq,BR098A.fastq,BR098C.fastq,Ex42negative.fastq,BR036A.fastq,Ex45negative.fastq,BR078A.fastq,BR001A.fastq,Ex46negative.fastq,BR004A.fastq,BR052A.fastq,Ex47negative.fastq,BR055A.fastq,Ex48negative.fastq,BR055C.fastq,Ex49negative.fastq,BR047B.fastq,BR078B.fastq,Ex50negative.fastq,BR060A.fastq,BR060C.fastq,Ex53negative.fastq,BR032A.fastq,BR032B.fastq,Ex55negative.fastq,BR002C.fastq,BR057C.fastq,Ex56negative.fastq,BR110A.fastq,BR039B.fastq,BR040C.fastq,BR056B.fastq,Ex57negative.fastq,BR040A.fastq -o /home/vera/Data_Analyses_BRA/Splitlib/ --barcode_type 'not-barcoded' --sample_ids 'BR072A,BR110C,Ex21negative,BR105A,BR105B,BR105C,Ex22negative,BR100A,BR100B,BR100C,Ex23negative,BR072B,BR070A,Ex26negative,BR070B,BR070C,Ex27negative,BR069C,BR081A,Ex29negative,BR075A,BR075B,BR099A,BR075C,Ex32negative,BR020B,BR106A,BR106B,BR106C,BR112A,BR112B,BR112C,Ex33negative,BR099B,BR085A,BR102A,BR102B,Ex34negative,BR090A,BR090B,BR090C,BR108A,BR108B,BR108C,BR099C,Ex36negative,BR073B,BR073C,BR107A,BR107B,Ex37negative,BR091C,BR103C,Ex38negative,BR091B,Ex19negative,BR103A,Ex41negative,BR089A,BR089B,BR091A,BR098A,BR098C,Ex42negative,BR036A,Ex45negative,BR078A,BR001A,Ex46negative,BR004A,BR052A,Ex47negative,BR055A,Ex48negative,BR055C,Ex49negative,BR047B,BR078B,Ex50negative,BR060A,BR060C,Ex53negative,BR032A,BR032B,Ex55negative,BR002C,BR057C,Ex56negative,BR110A,BR039B,BR040C,BR056B,Ex57negative,BR040A' -q 19 -r 3 -p 0.75 -n 0 -s 0
exit qiime

### remove primer sequences (COI)
cutadapt /home/vera/Data_Analyses_BRA/Splitlib/seqs.fna -g GGWACWGGWTGAACWGTWTAYCCYCC -o /home/vera/Data_Analyses_BRA/Rmprimers/seqs_cut.fna -e 0.0 -O 26 --untrimmed-output /home/vera/Data_Analyses_BRA/Rmprimers/seqs_cut_failed.fna
cutadapt /home/vera/Data_Analyses_BRA/Rmprimers/seqs_cut.fna -a TGRTTYTTTGGTCACCCTGAAGTTTA -o /home/vera/Data_Analyses_BRA/Rmprimers/seqs_fullcut.fna -e 0.0 -O 26 --untrimmed-output /home/vera/Data_Analyses_BRA/Rmprimers/seqs_fullcut_failed.fna

### sorting sequences by length and discarding sequences longer or shorter as specified
vsearch --sortbylength /home/vera/Data_Analyses_BRA/Rmprimers/seqs_fullcut.fna --output /home/vera/Data_Analyses_BRA/Sortlength/seqs_fullcut_ls.fna --fasta_width 0 --minseqlength 250 --maxseqlength 500 --log /home/vera/Data_Analyses_BRA/Sortlength/seqs_fullcut_ls.log


### dereplicate sequences and store abundance information in the header
vsearch --derep_fulllength /home/vera/Data_Analyses_BRA/Sortlength/seqs_fullcut_ls.fna --output /home/vera/Data_Analyses_BRA/Derep/seqs_fullcut_ls_derep.fna --sizeout --fasta_width 0 --log /home/vera/Data_Analyses_BRA/Derep/seqs_fullcut_ls_derep.log


### sorting sequences by abundance
vsearch --sortbysize /home/vera/Data_Analyses_BRA/Derep/seqs_fullcut_ls_derep.fna --output /home/vera/Data_Analyses_BRA/Sortabund/seqs_fullcut_ls_derep_ss.fna --fasta_width 0 --log /home/vera/Data_Analyses_BRA/Sortabund/seqs_fullcut_ls_derep_ss.log


### de novo (abundance based) chimera detection. output *--nonchimeras xxx.fna* is the chimera free sequence set
vsearch --uchime_denovo /home/vera/Data_Analyses_BRA/Sortabund/seqs_fullcut_ls_derep_ss.fna --fasta_width 0 --nonchimeras /home/vera/Data_Analyses_BRA/Chimeabund/seqs_fullcut_ls_derep_ss_nochimdenovo.fna --chimeras /home/vera/Data_Analyses_BRA/Chimeabund/chim_seqs_denovo.fna --borderline /home/vera/Data_Analyses_BRA/Chimeabund/chim_seqs_border_denovo.fna --log /home/vera/Data_Analyses_BRA/Chimeabund/seqs_fullcut_ls_derep_ss_nochimdenovo.log


### reference based chimera detection using the BOLD database sequences fasta file. 
vsearch --uchime_ref /home/vera/Data_Analyses_BRA/Chimeabund/seqs_fullcut_ls_derep_ss_nochimdenovo.fna --fasta_width 0  --nonchimeras /home/vera/Data_Analyses_BRA/Chimeref/seqs_fullcut_ls_derep_ss_nochimdenovo_nochimref.fna --chimeras /home/vera/Data_Analyses_BRA/Chimeref/chim_seqs_ref.fna --borderline /home/vera/Data_Analyses_BRA/Chimeref/chim_seqs_border_ref.fna --db /home/vera/Data_Analyses_NRW/NCBI_COI-CO1-COX1_complete_500-1600.fasta --log /home/vera/Data_Analyses_BRA/Chimeref/seqs_fullcut_ls_derep_ss_nochimdenovo_nochimref.log


### clustering chimera free sequences at 95% cutoff
vsearch2 --cluster_size /home/vera/Data_Analyses_BRA/Chimeref/seqs_fullcut_ls_derep_ss_nochimdenovo_nochimref.fna --sizein --sizeout --id 0.95 --fasta_width 0 --centroids /home/vera/Data_Analyses_BRA/Cluster95/OTUs_ms1_centroids.fna --log /home/vera/Data_Analyses_BRA/Cluster95/OTUs_ms1_centroids.log

### sorting clusters according to abundance95%
vsearch2 --sortbysize /home/vera/Data_Analyses_BRA/Cluster95/OTUs_ms1_centroids.fna --output /home/vera/Data_Analyses_BRA/Cluster95/Sortabund2/OTUs_ms4_centroids_ss.fna --fasta_width 0 --log /home/vera/Data_Analyses_BRA/Cluster95/Sortabund2/OTUs_ms4_centroids_ss.log


### rename cluster headers into OTU_0 etc.95%
python /home/vera/Data_Analyses_NRW/python_scripts/fasta_number.py /home/vera/Data_Analyses_BRA/Cluster95/Sortabund2/OTUs_ms4_centroids_ss.fna OTU_ > /home/vera/Data_Analyses_BRA/Cluster95/Renamed/OTUs_ms4_relabelled.fna


### mapping back reads to clusters *using the input file for the dereplication step and using the re/labelled OTUs as database, so we can get back all labels, read number inside otus, sample names OTU table95%
vsearch2 --usearch_global /home/vera/Data_Analyses_BRA/Sortlength/seqs_fullcut_ls.fna --db /home/vera/Data_Analyses_BRA/Cluster95/Renamed/OTUs_ms4_relabelled.fna --id 0.98 --uc /home/vera/Data_Analyses_BRA/Cluster95/Map/OTUs_ms4_map.uc --log /home/vera/Data_Analyses_BRA/Cluster95/Map/OTUs_ms4_map.log


### creating OTU table from the *.uc95%
python /home/vera/Data_Analyses_NRW/python_scripts/uc2otutab_mod.py /home/vera/Data_Analyses_BRA/Cluster95/Map/OTUs_ms4_map.uc > /home/vera/Data_Analyses_BRA/Cluster95/Table/OTU_table_ms4.txt


### local blast of each OTU+s representative sequence against the NCBI database (blastn -help gives additional parameters to use for the blast output)95%
blastn -query /home/vera/Data_Analyses_BRA/Cluster95/Renamed/OTUs_ms4_relabelled.fna -db /home/vera/Data_Analyses_NRW/NCBI_COI-CO1-COX1_complete_500-1600.fasta -out /home/vera/Data_Analyses_BRA/Cluster95/Blast/blastresults_NCBI_COI_nucl.txt -outfmt '6 qseqid sseqid staxids evalue qlen length pident' -max_target_seqs 1 -max_hsps 1 -num_threads 8


### summary OTU table comprising  OTU table -i + BLASt results -r + taxonomy file from BOLD -t + outputs a list with identifiers and taxonomy -o + summarizes this info into a log file -l + representative sequences from the OTUs clusters -f + otu table with taxonmy and bin number and percentage of ID -x + complete table also with sequences at the end -y + parameters for filtering the BLAST results which includes 3 parameters -s -e -q but it does  automatically use default values if not specified in the command (-s= similarity 0.0-1.0/ -q= query coverage 0.0-1.0 / e= maximum evalue)95%

perl /home/vera/Data_Analyses_NRW/taxonomy_NCBI_custom_nucl_complete.pl -i /home/vera/Data_Analyses_BRA/Cluster95/Table/OTU_table_ms4.txt -r /home/vera/Data_Analyses_BRA/Cluster95/Blast/blastresults_NCBI_COI_nucl.txt -t /home/vera/Data_Analyses_NRW/NCBI_COI-CO1-COX1_complete_500-1600_tax.txt -o /home/vera/Data_Analyses_BRA/Cluster95/Summary/OTU_list_tax.txt -l /home/vera/Data_Analyses_BRA/Cluster95/Summary/OTU_list_tax.log -f /home/vera/Data_Analyses_BRA/Cluster95/Renamed/OTUs_ms4_relabelled.fna -x /home/vera/Data_Analyses_BRA/Cluster95/Summary/OTU_table_with_tax.txt -y /home/vera/Data_Analyses_BRA/Cluster95/Summary/COI_OTUs98-ms4_NCBI_nucl_non-normalized_raw.txt


### clustering chimera free sequences at 97% cutoff
vsearch2 --cluster_size /home/vera/Data_Analyses_BRA/Chimeref/seqs_fullcut_ls_derep_ss_nochimdenovo_nochimref.fna --sizein --sizeout --id 0.97 --fasta_width 0 --centroids /home/vera/Data_Analyses_BRA/Cluster97/OTUs_ms1_centroids.fna --log /home/vera/Data_Analyses_BRA/Cluster97/OTUs_ms1_centroids.log

### sorting clusters according to abundance97%
vsearch2 --sortbysize /home/vera/Data_Analyses_BRA/Cluster97/OTUs_ms1_centroids.fna --output /home/vera/Data_Analyses_BRA/Cluster97/Sortabund2/OTUs_ms4_centroids_ss.fna --fasta_width 0 --log /home/vera/Data_Analyses_BRA/Cluster97/Sortabund2/OTUs_ms4_centroids_ss.log


### rename cluster headers into OTU_0 etc.97%
python /home/vera/Data_Analyses_NRW/python_scripts/fasta_number.py /home/vera/Data_Analyses_BRA/Cluster97/Sortabund2/OTUs_ms4_centroids_ss.fna OTU_ > /home/vera/Data_Analyses_BRA/Cluster97/Renamed/OTUs_ms4_relabelled.fna


### mapping back reads to clusters *using the input file for the dereplication step and using the re/labelled OTUs as database, so we can get back all labels, read number inside otus, sample names OTU table97%
vsearch2 --usearch_global /home/vera/Data_Analyses_BRA/Sortlength/seqs_fullcut_ls.fna --db /home/vera/Data_Analyses_BRA/Cluster97/Renamed/OTUs_ms4_relabelled.fna --id 0.98 --uc /home/vera/Data_Analyses_BRA/Cluster97/Map/OTUs_ms4_map.uc --log /home/vera/Data_Analyses_BRA/Cluster97/Map/OTUs_ms4_map.log


### creating OTU table from the *.uc97%
python /home/vera/Data_Analyses_NRW/python_scripts/uc2otutab_mod.py /home/vera/Data_Analyses_BRA/Cluster97/Map/OTUs_ms4_map.uc > /home/vera/Data_Analyses_BRA/Cluster97/Table/OTU_table_ms4.txt


### local blast of each OTU+s representative sequence against the NCBI database (blastn -help gives additional parameters to use for the blast output)97%
blastn -query /home/vera/Data_Analyses_BRA/Cluster97/Renamed/OTUs_ms4_relabelled.fna -db /home/vera/Data_Analyses_NRW/NCBI_COI-CO1-COX1_complete_500-1600.fasta -out /home/vera/Data_Analyses_BRA/Cluster97/Blast/blastresults_NCBI_COI_nucl.txt -outfmt '6 qseqid sseqid staxids evalue qlen length pident' -max_target_seqs 1 -max_hsps 1 -num_threads 8


### summary OTU table comprising  OTU table -i + BLASt results -r + taxonomy file from BOLD -t + outputs a list with identifiers and taxonomy -o + summarizes this info into a log file -l + representative sequences from the OTUs clusters -f + otu table with taxonmy and bin number and percentage of ID -x + complete table also with sequences at the end -y + parameters for filtering the BLAST results which includes 3 parameters -s -e -q but it does  automatically use default values if not specified in the command (-s= similarity 0.0-1.0/ -q= query coverage 0.0-1.0 / e= maximum evalue)97%

perl /home/vera/Data_Analyses_NRW/taxonomy_NCBI_custom_nucl_complete.pl -i /home/vera/Data_Analyses_BRA/Cluster97/Table/OTU_table_ms4.txt -r /home/vera/Data_Analyses_BRA/Cluster97/Blast/blastresults_NCBI_COI_nucl.txt -t /home/vera/Data_Analyses_NRW/NCBI_COI-CO1-COX1_complete_500-1600_tax.txt -o /home/vera/Data_Analyses_BRA/Cluster97/Summary/OTU_list_tax.txt -l /home/vera/Data_Analyses_BRA/Cluster97/Summary/OTU_list_tax.log -f /home/vera/Data_Analyses_BRA/Cluster97/Renamed/OTUs_ms4_relabelled.fna -x /home/vera/Data_Analyses_BRA/Cluster97/Summary/OTU_table_with_tax.txt -y /home/vera/Data_Analyses_BRA/Cluster97/Summary/COI_OTUs98-ms4_NCBI_nucl_non-normalized_raw.txt


### clustering chimera free sequences at 98% cutoff
vsearch2 --cluster_size /home/vera/Data_Analyses_BRA/Chimeref/seqs_fullcut_ls_derep_ss_nochimdenovo_nochimref.fna --sizein --sizeout --id 0.98 --fasta_width 0 --centroids /home/vera/Data_Analyses_BRA/Cluster98/OTUs_ms1_centroids.fna --log /home/vera/Data_Analyses_BRA/Cluster98/OTUs_ms1_centroids.log


### sorting clusters according to abundance98%
vsearch2 --sortbysize /home/vera/Data_Analyses_BRA/Cluster98/OTUs_ms1_centroids.fna --output /home/vera/Data_Analyses_BRA/Cluster98/Sortabund2/OTUs_ms4_centroids_ss.fna --fasta_width 0 --log /home/vera/Data_Analyses_BRA/Cluster98/Sortabund2/OTUs_ms4_centroids_ss.log


### rename cluster headers into OTU_0 etc.98%
python /home/vera/Data_Analyses_NRW/python_scripts/fasta_number.py /home/vera/Data_Analyses_BRA/Cluster98/Sortabund2/OTUs_ms4_centroids_ss.fna OTU_ > /home/vera/Data_Analyses_BRA/Cluster98/Renamed/OTUs_ms4_relabelled.fna


### mapping back reads to clusters *using the input file for the dereplication step and using the re/labelled OTUs as database, so we can get back all labels, read number inside otus, sample names OTU table98%
vsearch2 --usearch_global /home/vera/Data_Analyses_BRA/Sortlength/seqs_fullcut_ls.fna --db /home/vera/Data_Analyses_BRA/Cluster98/Renamed/OTUs_ms4_relabelled.fna --id 0.98 --uc /home/vera/Data_Analyses_BRA/Cluster98/Map/OTUs_ms4_map.uc --log /home/vera/Data_Analyses_BRA/Cluster98/Map/OTUs_ms4_map.log


### creating OTU table from the *.uc98%
python /home/vera/Data_Analyses_NRW/python_scripts/uc2otutab_mod.py /home/vera/Data_Analyses_BRA/Cluster98/Map/OTUs_ms4_map.uc > /home/vera/Data_Analyses_BRA/Cluster98/Table/OTU_table_ms4.txt


### local blast of each OTU+s representative sequence against the NCBI database (blastn -help gives additional parameters to use for the blast output)98%
blastn -query /home/vera/Data_Analyses_BRA/Cluster98/Renamed/OTUs_ms4_relabelled.fna -db /home/vera/Data_Analyses_NRW/NCBI_COI-CO1-COX1_complete_500-1600.fasta -out /home/vera/Data_Analyses_BRA/Cluster98/Blast/blastresults_NCBI_COI_nucl.txt -outfmt '6 qseqid sseqid staxids evalue qlen length pident' -max_target_seqs 1 -max_hsps 1 -num_threads 8


### summary OTU table comprising  OTU table -i + BLASt results -r + taxonomy file from BOLD -t + outputs a list with identifiers and taxonomy -o + summarizes this info into a log file -l + representative sequences from the OTUs clusters -f + otu table with taxonmy and bin number and percentage of ID -x + complete table also with sequences at the end -y + parameters for filtering the BLAST results which includes 3 parameters -s -e -q but it does  automatically use default values if not specified in the command (-s= similarity 0.0-1.0/ -q= query coverage 0.0-1.0 / e= maximum evalue)95%

perl /home/vera/Data_Analyses_NRW/taxonomy_NCBI_custom_nucl_complete.pl -i /home/vera/Data_Analyses_BRA/Cluster98/Table/OTU_table_ms4.txt -r /home/vera/Data_Analyses_BRA/Cluster98/Blast/blastresults_NCBI_COI_nucl.txt -t /home/vera/Data_Analyses_NRW/NCBI_COI-CO1-COX1_complete_500-1600_tax.txt -o /home/vera/Data_Analyses_BRA/Cluster98/Summary/OTU_list_tax.txt -l /home/vera/Data_Analyses_BRA/Cluster98/Summary/OTU_list_tax.log -f /home/vera/Data_Analyses_BRA/Cluster98/Renamed/OTUs_ms4_relabelled.fna -x /home/vera/Data_Analyses_BRA/Cluster98/Summary/OTU_table_with_tax.txt -y /home/vera/Data_Analyses_BRA/Cluster98/Summary/COI_OTUs98-ms4_NCBI_nucl_non-normalized_raw.txt
